# Supplementary material for: Dynamical development of strength and stability of asteroid material under 440 GeV proton beam irradiation
Source: Nat Commun. 2025 Nov 28;16:11710. doi: 10.1038/s41467-025-66912-4 (PMC12753701; doi:10.1038/s41467-025-66912-4)
Supplement: Supplementary file 3 — Supplementary Data 1 [file 41467_2025_66912_MOESM3_ESM.txt]

  0.0000000000E+00  0.0000000000E+00  1.87647E+00  9.90000E+01
  0.0000000000E+00  2.5000000000E-02  2.10553E+00  9.90000E+01
  0.0000000000E+00  5.0000000000E-02  2.08932E+00  9.90000E+01
  0.0000000000E+00  7.5000000000E-02  1.45160E+00  9.90000E+01
  0.0000000000E+00  1.0000000000E-01  1.65294E+00  9.90000E+01
  0.0000000000E+00  1.2500000000E-01  1.56509E+00  9.90000E+01
  0.0000000000E+00  1.5000000000E-01  1.68595E+00  9.90000E+01
  0.0000000000E+00  1.7500000000E-01  1.07536E+00  9.90000E+01
  0.0000000000E+00  2.0000000000E-01  1.10918E+00  9.90000E+01
  0.0000000000E+00  2.2500000000E-01  9.90756E-01  9.90000E+01
  0.0000000000E+00  2.5000000000E-01  8.18654E-01  9.90000E+01
  0.0000000000E+00  2.7500000000E-01  9.38439E-01  9.90000E+01
  0.0000000000E+00  3.0000000000E-01  7.41623E-01  9.90000E+01
  0.0000000000E+00  3.2500000000E-01  6.78237E-01  9.90000E+01
  0.0000000000E+00  3.5000000000E-01  6.21552E-01  9.90000E+01
  0.0000000000E+00  3.7500000000E-01  4.70225E-01  9.90000E+01
  0.0000000000E+00  4.0000000000E-01  4.53769E-01  9.90000E+01
  0.0000000000E+00  4.2500000000E-01  3.59823E-01  9.90000E+01
  0.0000000000E+00  4.5000000000E-01  3.11995E-01  9.90000E+01
  0.0000000000E+00  4.7500000000E-01  3.20680E-01  9.90000E+01
  0.0000000000E+00  5.0000000000E-01  7.85739E-05  9.90000E+01
  0.0000000000E+00  5.2500000000E-01  6.14980E-05  9.90000E+01
  0.0000000000E+00  5.5000000000E-01  4.86532E-05  9.90000E+01
  0.0000000000E+00  5.7500000000E-01  6.27275E-05  9.90000E+01
  0.0000000000E+00  6.0000000000E-01  7.56844E-05  9.90000E+01
  0.0000000000E+00  6.2500000000E-01  5.83307E-05  9.90000E+01
  0.0000000000E+00  6.5000000000E-01  4.47448E-05  9.90000E+01
  0.0000000000E+00  6.7500000000E-01  2.12849E-05  9.90000E+01
  0.0000000000E+00  7.0000000000E-01  4.85272E-05  9.90000E+01
  0.0000000000E+00  7.2500000000E-01  3.43282E-05  9.90000E+01
  0.0000000000E+00  7.5000000000E-01  3.61657E-05  9.90000E+01
  0.0000000000E+00  7.7500000000E-01  2.52909E-05  9.90000E+01
  0.0000000000E+00  8.0000000000E-01  3.49370E-05  9.90000E+01
  0.0000000000E+00  8.2500000000E-01  2.15610E-04  9.90000E+01
  0.0000000000E+00  8.5000000000E-01  2.45601E-04  9.90000E+01
  0.0000000000E+00  8.7500000000E-01  1.78720E-05  9.90000E+01
  0.0000000000E+00  9.0000000000E-01  1.49015E-05  9.90000E+01
  0.0000000000E+00  9.2500000000E-01  1.69912E-05  9.90000E+01
  0.0000000000E+00  9.5000000000E-01  1.97306E-05  9.90000E+01
  0.0000000000E+00  9.7500000000E-01  2.14552E-05  9.90000E+01
  0.0000000000E+00  1.0000000000E+00  9.16043E-06  9.90000E+01
  0.0000000000E+00  1.0250000000E+00  2.05335E-05  9.90000E+01
  0.0000000000E+00  1.0500000000E+00  7.15304E-06  9.90000E+01
  0.0000000000E+00  1.0750000000E+00  6.53222E-06  9.90000E+01
  0.0000000000E+00  1.1000000000E+00  8.20243E-06  9.90000E+01
  0.0000000000E+00  1.1250000000E+00  6.35389E-06  9.90000E+01
  0.0000000000E+00  1.1500000000E+00  6.79966E-06  9.90000E+01
  0.0000000000E+00  1.1750000000E+00  1.64544E-05  9.90000E+01
  0.0000000000E+00  1.2000000000E+00  1.18047E-05  9.90000E+01
  0.0000000000E+00  1.2250000000E+00  7.75108E-06  9.90000E+01
  0.0000000000E+00  1.2500000000E+00  7.45513E-06  9.90000E+01
  0.0000000000E+00  1.2750000000E+00  8.71721E-06  9.90000E+01
  0.0000000000E+00  1.3000000000E+00  8.28115E-06  9.90000E+01
  0.0000000000E+00  1.3250000000E+00  4.60389E-06  9.90000E+01
  0.0000000000E+00  1.3500000000E+00  2.58400E-06  9.90000E+01
  0.0000000000E+00  1.3750000000E+00  6.15458E-06  9.90000E+01
  0.0000000000E+00  1.4000000000E+00  1.02515E-05  9.90000E+01
  0.0000000000E+00  1.4250000000E+00  5.67906E-06  9.90000E+01
  0.0000000000E+00  1.4500000000E+00  5.19333E-06  9.90000E+01
  0.0000000000E+00  1.4750000000E+00  4.85708E-06  9.90000E+01
  0.0000000000E+00  1.5000000000E+00  3.90861E-06  9.90000E+01
  0.0000000000E+00  1.5250000000E+00  4.85697E-06  9.90000E+01
  0.0000000000E+00  1.5500000000E+00  4.56606E-06  9.90000E+01
  0.0000000000E+00  1.5750000000E+00  6.19627E-06  9.90000E+01
  0.0000000000E+00  1.6000000000E+00  5.95794E-06  9.90000E+01
  0.0000000000E+00  1.6250000000E+00  8.42043E-06  9.90000E+01
  0.0000000000E+00  1.6500000000E+00  5.62646E-06  9.90000E+01
  0.0000000000E+00  1.6750000000E+00  4.08606E-06  9.90000E+01
  0.0000000000E+00  1.7000000000E+00  3.67831E-06  9.90000E+01
  0.0000000000E+00  1.7250000000E+00  3.70638E-06  9.90000E+01
  0.0000000000E+00  1.7500000000E+00  3.88087E-06  9.90000E+01
  0.0000000000E+00  1.7750000000E+00  5.08857E-06  9.90000E+01
  0.0000000000E+00  1.8000000000E+00  4.05442E-06  9.90000E+01
  0.0000000000E+00  1.8250000000E+00  5.63973E-06  9.90000E+01
  0.0000000000E+00  1.8500000000E+00  5.76658E-06  9.90000E+01
  0.0000000000E+00  1.8750000000E+00  1.72649E-06  9.90000E+01
  0.0000000000E+00  1.9000000000E+00  4.55105E-06  9.90000E+01
  0.0000000000E+00  1.9250000000E+00  6.85398E-06  9.90000E+01
  0.0000000000E+00  1.9500000000E+00  4.09351E-06  9.90000E+01
  0.0000000000E+00  1.9750000000E+00  2.40149E-06  9.90000E+01
  0.0000000000E+00  2.0000000000E+00  2.43060E-06  9.90000E+01
  0.0000000000E+00  2.0250000000E+00  3.20337E-06  9.90000E+01
  0.0000000000E+00  2.0500000000E+00  4.88591E-06  9.90000E+01
  0.0000000000E+00  2.0750000000E+00  4.49529E-06  9.90000E+01
  0.0000000000E+00  2.1000000000E+00  1.52955E-06  9.90000E+01
  0.0000000000E+00  2.1250000000E+00  2.21988E-06  9.90000E+01
  0.0000000000E+00  2.1500000000E+00  1.92881E-06  9.90000E+01
  0.0000000000E+00  2.1750000000E+00  7.46774E-07  9.90000E+01
  0.0000000000E+00  2.2000000000E+00  5.93376E-07  9.90000E+01
  0.0000000000E+00  2.2250000000E+00  1.13452E-06  9.90000E+01
  0.0000000000E+00  2.2500000000E+00  1.26170E-06  9.90000E+01
  0.0000000000E+00  2.2750000000E+00  3.55871E-06  9.90000E+01
  0.0000000000E+00  2.3000000000E+00  2.54798E-06  9.90000E+01
  0.0000000000E+00  2.3250000000E+00  2.98722E-06  9.90000E+01
  0.0000000000E+00  2.3500000000E+00  2.81836E-06  9.90000E+01
  0.0000000000E+00  2.3750000000E+00  2.63894E-06  9.90000E+01
  0.0000000000E+00  2.4000000000E+00  4.42684E-06  9.90000E+01
  0.0000000000E+00  2.4250000000E+00  6.71716E-06  9.90000E+01
  0.0000000000E+00  2.4500000000E+00  2.77036E-06  9.90000E+01
  0.0000000000E+00  2.4750000000E+00  1.59424E-06  9.90000E+01
  0.0000000000E+00  2.5000000000E+00  2.07387E-06  9.90000E+01
  0.0000000000E+00  2.5250000000E+00  4.84751E-06  9.90000E+01
  0.0000000000E+00  2.5500000000E+00  1.24169E-06  9.90000E+01
  0.0000000000E+00  2.5750000000E+00  1.86568E-06  9.90000E+01
  0.0000000000E+00  2.6000000000E+00  3.27305E-06  9.90000E+01
  0.0000000000E+00  2.6250000000E+00  2.18046E-06  9.90000E+01
  0.0000000000E+00  2.6500000000E+00  1.62305E-06  9.90000E+01
  0.0000000000E+00  2.6750000000E+00  1.64766E-06  9.90000E+01
  0.0000000000E+00  2.7000000000E+00  1.08248E-06  9.90000E+01
  0.0000000000E+00  2.7250000000E+00  1.12934E-06  9.90000E+01
  0.0000000000E+00  2.7500000000E+00  1.04224E-06  9.90000E+01
  0.0000000000E+00  2.7750000000E+00  1.38984E-06  9.90000E+01
  0.0000000000E+00  2.8000000000E+00  4.44485E-07  9.90000E+01
  0.0000000000E+00  2.8250000000E+00  7.58705E-07  9.90000E+01
  0.0000000000E+00  2.8500000000E+00  8.41582E-07  9.90000E+01
  0.0000000000E+00  2.8750000000E+00  1.03276E-06  9.90000E+01
  0.0000000000E+00  2.9000000000E+00  6.90567E-07  9.90000E+01
  0.0000000000E+00  2.9250000000E+00  6.63213E-07  9.90000E+01
  0.0000000000E+00  2.9500000000E+00  9.57459E-07  9.90000E+01
  0.0000000000E+00  2.9750000000E+00  1.42745E-06  9.90000E+01
  0.0000000000E+00  3.0000000000E+00  1.42745E-06  9.90000E+01

  1.5625000000E-02  0.0000000000E+00  2.75758E+00  9.90000E+01
  1.5625000000E-02  2.5000000000E-02  2.02143E+00  9.90000E+01
  1.5625000000E-02  5.0000000000E-02  2.10956E+00  9.90000E+01
  1.5625000000E-02  7.5000000000E-02  1.82492E+00  9.90000E+01
  1.5625000000E-02  1.0000000000E-01  1.84074E+00  9.90000E+01
  1.5625000000E-02  1.2500000000E-01  1.94824E+00  9.90000E+01
  1.5625000000E-02  1.5000000000E-01  1.82628E+00  9.90000E+01
  1.5625000000E-02  1.7500000000E-01  1.26379E+00  9.90000E+01
  1.5625000000E-02  2.0000000000E-01  1.14320E+00  9.90000E+01
  1.5625000000E-02  2.2500000000E-01  1.15984E+00  9.90000E+01
  1.5625000000E-02  2.5000000000E-01  8.69003E-01  9.90000E+01
  1.5625000000E-02  2.7500000000E-01  1.37385E+00  9.90000E+01
  1.5625000000E-02  3.0000000000E-01  9.45601E-01  9.90000E+01
  1.5625000000E-02  3.2500000000E-01  8.06177E-01  9.90000E+01
  1.5625000000E-02  3.5000000000E-01  7.54618E-01  9.90000E+01
  1.5625000000E-02  3.7500000000E-01  5.57473E-01  9.90000E+01
  1.5625000000E-02  4.0000000000E-01  5.70497E-01  9.90000E+01
  1.5625000000E-02  4.2500000000E-01  4.30752E-01  9.90000E+01
  1.5625000000E-02  4.5000000000E-01  3.52919E-01  9.90000E+01
  1.5625000000E-02  4.7500000000E-01  3.42603E-01  9.90000E+01
  1.5625000000E-02  5.0000000000E-01  8.19080E-05  9.90000E+01
  1.5625000000E-02  5.2500000000E-01  5.66390E-05  9.90000E+01
  1.5625000000E-02  5.5000000000E-01  4.67353E-05  9.90000E+01
  1.5625000000E-02  5.7500000000E-01  5.73332E-05  9.90000E+01
  1.5625000000E-02  6.0000000000E-01  6.12121E-05  9.90000E+01
  1.5625000000E-02  6.2500000000E-01  5.88682E-05  9.90000E+01
  1.5625000000E-02  6.5000000000E-01  4.57446E-05  9.90000E+01
  1.5625000000E-02  6.7500000000E-01  3.37084E-05  9.90000E+01
  1.5625000000E-02  7.0000000000E-01  4.04544E-05  9.90000E+01
  1.5625000000E-02  7.2500000000E-01  4.18630E-05  9.90000E+01
  1.5625000000E-02  7.5000000000E-01  3.17527E-05  9.90000E+01
  1.5625000000E-02  7.7500000000E-01  3.29896E-05  9.90000E+01
  1.5625000000E-02  8.0000000000E-01  3.64115E-05  9.90000E+01
  1.5625000000E-02  8.2500000000E-01  2.44987E-05  9.90000E+01
  1.5625000000E-02  8.5000000000E-01  4.38049E-04  9.90000E+01
  1.5625000000E-02  8.7500000000E-01  2.30844E-05  9.90000E+01
  1.5625000000E-02  9.0000000000E-01  1.35303E-05  9.90000E+01
  1.5625000000E-02  9.2500000000E-01  2.34821E-05  9.90000E+01
  1.5625000000E-02  9.5000000000E-01  1.35443E-05  9.90000E+01
  1.5625000000E-02  9.7500000000E-01  1.69364E-05  9.90000E+01
  1.5625000000E-02  1.0000000000E+00  1.43985E-05  9.90000E+01
  1.5625000000E-02  1.0250000000E+00  1.26612E-05  9.90000E+01
  1.5625000000E-02  1.0500000000E+00  1.60085E-05  9.90000E+01
  1.5625000000E-02  1.0750000000E+00  7.95952E-06  9.90000E+01
  1.5625000000E-02  1.1000000000E+00  1.06899E-05  9.90000E+01
  1.5625000000E-02  1.1250000000E+00  8.38776E-06  9.90000E+01
  1.5625000000E-02  1.1500000000E+00  1.26165E-05  9.90000E+01
  1.5625000000E-02  1.1750000000E+00  1.49571E-05  9.90000E+01
  1.5625000000E-02  1.2000000000E+00  8.99162E-06  9.90000E+01
  1.5625000000E-02  1.2250000000E+00  9.19706E-06  9.90000E+01
  1.5625000000E-02  1.2500000000E+00  9.27431E-06  9.90000E+01
  1.5625000000E-02  1.2750000000E+00  1.00800E-05  9.90000E+01
  1.5625000000E-02  1.3000000000E+00  4.01615E-06  9.90000E+01
  1.5625000000E-02  1.3250000000E+00  6.53903E-06  9.90000E+01
  1.5625000000E-02  1.3500000000E+00  3.10647E-06  9.90000E+01
  1.5625000000E-02  1.3750000000E+00  4.83065E-06  9.90000E+01
  1.5625000000E-02  1.4000000000E+00  5.45285E-06  9.90000E+01
  1.5625000000E-02  1.4250000000E+00  1.04721E-05  9.90000E+01
  1.5625000000E-02  1.4500000000E+00  5.32869E-06  9.90000E+01
  1.5625000000E-02  1.4750000000E+00  7.23401E-06  9.90000E+01
  1.5625000000E-02  1.5000000000E+00  6.93776E-06  9.90000E+01
  1.5625000000E-02  1.5250000000E+00  3.94265E-06  9.90000E+01
  1.5625000000E-02  1.5500000000E+00  2.92737E-06  9.90000E+01
  1.5625000000E-02  1.5750000000E+00  4.62269E-06  9.90000E+01
  1.5625000000E-02  1.6000000000E+00  5.49315E-06  9.90000E+01
  1.5625000000E-02  1.6250000000E+00  5.00474E-06  9.90000E+01
  1.5625000000E-02  1.6500000000E+00  5.06976E-06  9.90000E+01
  1.5625000000E-02  1.6750000000E+00  4.75882E-06  9.90000E+01
  1.5625000000E-02  1.7000000000E+00  3.15169E-06  9.90000E+01
  1.5625000000E-02  1.7250000000E+00  3.96452E-06  9.90000E+01
  1.5625000000E-02  1.7500000000E+00  2.82152E-06  9.90000E+01
  1.5625000000E-02  1.7750000000E+00  6.50884E-06  9.90000E+01
  1.5625000000E-02  1.8000000000E+00  6.29886E-06  9.90000E+01
  1.5625000000E-02  1.8250000000E+00  5.48562E-06  9.90000E+01
  1.5625000000E-02  1.8500000000E+00  4.60540E-06  9.90000E+01
  1.5625000000E-02  1.8750000000E+00  4.71769E-06  9.90000E+01
  1.5625000000E-02  1.9000000000E+00  3.43713E-06  9.90000E+01
  1.5625000000E-02  1.9250000000E+00  4.82969E-06  9.90000E+01
  1.5625000000E-02  1.9500000000E+00  2.50595E-06  9.90000E+01
  1.5625000000E-02  1.9750000000E+00  4.12148E-06  9.90000E+01
  1.5625000000E-02  2.0000000000E+00  2.98209E-06  9.90000E+01
  1.5625000000E-02  2.0250000000E+00  3.61176E-06  9.90000E+01
  1.5625000000E-02  2.0500000000E+00  2.95436E-06  9.90000E+01
  1.5625000000E-02  2.0750000000E+00  3.02367E-06  9.90000E+01
  1.5625000000E-02  2.1000000000E+00  4.72339E-06  9.90000E+01
  1.5625000000E-02  2.1250000000E+00  5.16928E-06  9.90000E+01
  1.5625000000E-02  2.1500000000E+00  2.19205E-06  9.90000E+01
  1.5625000000E-02  2.1750000000E+00  2.06849E-06  9.90000E+01
  1.5625000000E-02  2.2000000000E+00  1.16700E-06  9.90000E+01
  1.5625000000E-02  2.2250000000E+00  1.47287E-06  9.90000E+01
  1.5625000000E-02  2.2500000000E+00  2.48066E-06  9.90000E+01
  1.5625000000E-02  2.2750000000E+00  2.71219E-06  9.90000E+01
  1.5625000000E-02  2.3000000000E+00  2.76475E-06  9.90000E+01
  1.5625000000E-02  2.3250000000E+00  3.51392E-06  9.90000E+01
  1.5625000000E-02  2.3500000000E+00  1.19042E-06  9.90000E+01
  1.5625000000E-02  2.3750000000E+00  2.60572E-06  9.90000E+01
  1.5625000000E-02  2.4000000000E+00  9.30540E-07  9.90000E+01
  1.5625000000E-02  2.4250000000E+00  1.57119E-06  9.90000E+01
  1.5625000000E-02  2.4500000000E+00  7.23066E-06  9.90000E+01
  1.5625000000E-02  2.4750000000E+00  4.40577E-06  9.90000E+01
  1.5625000000E-02  2.5000000000E+00  5.37886E-06  9.90000E+01
  1.5625000000E-02  2.5250000000E+00  2.38637E-06  9.90000E+01
  1.5625000000E-02  2.5500000000E+00  2.84018E-06  9.90000E+01
  1.5625000000E-02  2.5750000000E+00  1.17027E-06  9.90000E+01
  1.5625000000E-02  2.6000000000E+00  1.16103E-06  9.90000E+01
  1.5625000000E-02  2.6250000000E+00  1.47591E-06  9.90000E+01
  1.5625000000E-02  2.6500000000E+00  1.14091E-06  9.90000E+01
  1.5625000000E-02  2.6750000000E+00  2.14380E-06  9.90000E+01
  1.5625000000E-02  2.7000000000E+00  1.06992E-06  9.90000E+01
  1.5625000000E-02  2.7250000000E+00  1.07048E-06  9.90000E+01
  1.5625000000E-02  2.7500000000E+00  1.97664E-06  9.90000E+01
  1.5625000000E-02  2.7750000000E+00  6.74966E-07  9.90000E+01
  1.5625000000E-02  2.8000000000E+00  5.08268E-07  9.90000E+01
  1.5625000000E-02  2.8250000000E+00  4.22408E-07  9.90000E+01
  1.5625000000E-02  2.8500000000E+00  9.45070E-08  9.90000E+01
  1.5625000000E-02  2.8750000000E+00  8.87727E-07  9.90000E+01
  1.5625000000E-02  2.9000000000E+00  1.49069E-06  9.90000E+01
  1.5625000000E-02  2.9250000000E+00  1.16767E-06  9.90000E+01
  1.5625000000E-02  2.9500000000E+00  8.87070E-07  9.90000E+01
  1.5625000000E-02  2.9750000000E+00  1.43852E-06  9.90000E+01
  1.5625000000E-02  3.0000000000E+00  1.43852E-06  9.90000E+01

  3.1250000000E-02  0.0000000000E+00  2.85575E+00  9.90000E+01
  3.1250000000E-02  2.5000000000E-02  2.11025E+00  9.90000E+01
  3.1250000000E-02  5.0000000000E-02  2.20296E+00  9.90000E+01
  3.1250000000E-02  7.5000000000E-02  1.94681E+00  9.90000E+01
  3.1250000000E-02  1.0000000000E-01  1.84780E+00  9.90000E+01
  3.1250000000E-02  1.2500000000E-01  1.94954E+00  9.90000E+01
  3.1250000000E-02  1.5000000000E-01  1.89050E+00  9.90000E+01
  3.1250000000E-02  1.7500000000E-01  1.27364E+00  9.90000E+01
  3.1250000000E-02  2.0000000000E-01  1.20974E+00  9.90000E+01
  3.1250000000E-02  2.2500000000E-01  1.17326E+00  9.90000E+01
  3.1250000000E-02  2.5000000000E-01  9.52121E-01  9.90000E+01
  3.1250000000E-02  2.7500000000E-01  1.07388E+00  9.90000E+01
  3.1250000000E-02  3.0000000000E-01  9.52869E-01  9.90000E+01
  3.1250000000E-02  3.2500000000E-01  7.42264E-01  9.90000E+01
  3.1250000000E-02  3.5000000000E-01  7.82172E-01  9.90000E+01
  3.1250000000E-02  3.7500000000E-01  5.74542E-01  9.90000E+01
  3.1250000000E-02  4.0000000000E-01  5.45594E-01  9.90000E+01
  3.1250000000E-02  4.2500000000E-01  4.21751E-01  9.90000E+01
  3.1250000000E-02  4.5000000000E-01  4.03647E-01  9.90000E+01
  3.1250000000E-02  4.7500000000E-01  3.23364E-01  9.90000E+01
  3.1250000000E-02  5.0000000000E-01  7.46864E-05  9.90000E+01
  3.1250000000E-02  5.2500000000E-01  4.54542E-05  9.90000E+01
  3.1250000000E-02  5.5000000000E-01  5.64429E-05  9.90000E+01
  3.1250000000E-02  5.7500000000E-01  6.08756E-05  9.90000E+01
  3.1250000000E-02  6.0000000000E-01  5.14729E-05  9.90000E+01
  3.1250000000E-02  6.2500000000E-01  5.31789E-05  9.90000E+01
  3.1250000000E-02  6.5000000000E-01  5.30588E-05  9.90000E+01
  3.1250000000E-02  6.7500000000E-01  3.33887E-05  9.90000E+01
  3.1250000000E-02  7.0000000000E-01  3.33584E-05  9.90000E+01
  3.1250000000E-02  7.2500000000E-01  4.27370E-05  9.90000E+01
  3.1250000000E-02  7.5000000000E-01  2.82896E-05  9.90000E+01
  3.1250000000E-02  7.7500000000E-01  3.38954E-05  9.90000E+01
  3.1250000000E-02  8.0000000000E-01  3.21715E-05  9.90000E+01
  3.1250000000E-02  8.2500000000E-01  2.07782E-05  9.90000E+01
  3.1250000000E-02  8.5000000000E-01  3.76372E-04  9.90000E+01
  3.1250000000E-02  8.7500000000E-01  6.90593E-05  9.90000E+01
  3.1250000000E-02  9.0000000000E-01  2.03183E-05  9.90000E+01
  3.1250000000E-02  9.2500000000E-01  2.20022E-05  9.90000E+01
  3.1250000000E-02  9.5000000000E-01  2.44157E-05  9.90000E+01
  3.1250000000E-02  9.7500000000E-01  1.81289E-05  9.90000E+01
  3.1250000000E-02  1.0000000000E+00  1.99352E-05  9.90000E+01
  3.1250000000E-02  1.0250000000E+00  2.09165E-05  9.90000E+01
  3.1250000000E-02  1.0500000000E+00  2.97572E-05  9.90000E+01
  3.1250000000E-02  1.0750000000E+00  2.11939E-05  9.90000E+01
  3.1250000000E-02  1.1000000000E+00  1.25567E-05  9.90000E+01
  3.1250000000E-02  1.1250000000E+00  5.37870E-06  9.90000E+01
  3.1250000000E-02  1.1500000000E+00  1.42765E-05  9.90000E+01
  3.1250000000E-02  1.1750000000E+00  1.16255E-05  9.90000E+01
  3.1250000000E-02  1.2000000000E+00  1.13212E-05  9.90000E+01
  3.1250000000E-02  1.2250000000E+00  1.08423E-05  9.90000E+01
  3.1250000000E-02  1.2500000000E+00  8.63685E-06  9.90000E+01
  3.1250000000E-02  1.2750000000E+00  9.19461E-06  9.90000E+01
  3.1250000000E-02  1.3000000000E+00  4.27912E-06  9.90000E+01
  3.1250000000E-02  1.3250000000E+00  4.63362E-06  9.90000E+01
  3.1250000000E-02  1.3500000000E+00  5.34508E-06  9.90000E+01
  3.1250000000E-02  1.3750000000E+00  6.83432E-06  9.90000E+01
  3.1250000000E-02  1.4000000000E+00  4.31190E-06  9.90000E+01
  3.1250000000E-02  1.4250000000E+00  9.54858E-06  9.90000E+01
  3.1250000000E-02  1.4500000000E+00  5.71531E-06  9.90000E+01
  3.1250000000E-02  1.4750000000E+00  6.56398E-06  9.90000E+01
  3.1250000000E-02  1.5000000000E+00  5.19654E-06  9.90000E+01
  3.1250000000E-02  1.5250000000E+00  7.75582E-06  9.90000E+01
  3.1250000000E-02  1.5500000000E+00  2.03410E-06  9.90000E+01
  3.1250000000E-02  1.5750000000E+00  3.18366E-06  9.90000E+01
  3.1250000000E-02  1.6000000000E+00  4.37237E-06  9.90000E+01
  3.1250000000E-02  1.6250000000E+00  6.47669E-06  9.90000E+01
  3.1250000000E-02  1.6500000000E+00  2.49548E-06  9.90000E+01
  3.1250000000E-02  1.6750000000E+00  4.42339E-06  9.90000E+01
  3.1250000000E-02  1.7000000000E+00  3.91052E-06  9.90000E+01
  3.1250000000E-02  1.7250000000E+00  3.17597E-06  9.90000E+01
  3.1250000000E-02  1.7500000000E+00  5.86024E-06  9.90000E+01
  3.1250000000E-02  1.7750000000E+00  5.18926E-06  9.90000E+01
  3.1250000000E-02  1.8000000000E+00  4.01593E-06  9.90000E+01
  3.1250000000E-02  1.8250000000E+00  6.89511E-06  9.90000E+01
  3.1250000000E-02  1.8500000000E+00  3.11982E-06  9.90000E+01
  3.1250000000E-02  1.8750000000E+00  2.80285E-06  9.90000E+01
  3.1250000000E-02  1.9000000000E+00  4.12447E-06  9.90000E+01
  3.1250000000E-02  1.9250000000E+00  4.48753E-06  9.90000E+01
  3.1250000000E-02  1.9500000000E+00  2.98257E-06  9.90000E+01
  3.1250000000E-02  1.9750000000E+00  2.52639E-06  9.90000E+01
  3.1250000000E-02  2.0000000000E+00  4.72737E-06  9.90000E+01
  3.1250000000E-02  2.0250000000E+00  2.10107E-06  9.90000E+01
  3.1250000000E-02  2.0500000000E+00  2.36377E-06  9.90000E+01
  3.1250000000E-02  2.0750000000E+00  2.18467E-06  9.90000E+01
  3.1250000000E-02  2.1000000000E+00  3.17423E-06  9.90000E+01
  3.1250000000E-02  2.1250000000E+00  2.56112E-06  9.90000E+01
  3.1250000000E-02  2.1500000000E+00  4.28112E-06  9.90000E+01
  3.1250000000E-02  2.1750000000E+00  3.82346E-06  9.90000E+01
  3.1250000000E-02  2.2000000000E+00  1.72378E-06  9.90000E+01
  3.1250000000E-02  2.2250000000E+00  6.33979E-07  9.90000E+01
  3.1250000000E-02  2.2500000000E+00  3.73780E-06  9.90000E+01
  3.1250000000E-02  2.2750000000E+00  7.01458E-07  9.90000E+01
  3.1250000000E-02  2.3000000000E+00  1.28459E-06  9.90000E+01
  3.1250000000E-02  2.3250000000E+00  3.88358E-06  9.90000E+01
  3.1250000000E-02  2.3500000000E+00  2.64008E-06  9.90000E+01
  3.1250000000E-02  2.3750000000E+00  1.55696E-06  9.90000E+01
  3.1250000000E-02  2.4000000000E+00  1.49300E-06  9.90000E+01
  3.1250000000E-02  2.4250000000E+00  1.51518E-06  9.90000E+01
  3.1250000000E-02  2.4500000000E+00  1.63657E-06  9.90000E+01
  3.1250000000E-02  2.4750000000E+00  5.29068E-06  9.90000E+01
  3.1250000000E-02  2.5000000000E+00  6.53227E-06  9.90000E+01
  3.1250000000E-02  2.5250000000E+00  2.43446E-06  9.90000E+01
  3.1250000000E-02  2.5500000000E+00  2.04142E-06  9.90000E+01
  3.1250000000E-02  2.5750000000E+00  2.01985E-06  9.90000E+01
  3.1250000000E-02  2.6000000000E+00  1.95135E-06  9.90000E+01
  3.1250000000E-02  2.6250000000E+00  1.78882E-06  9.90000E+01
  3.1250000000E-02  2.6500000000E+00  1.45715E-06  9.90000E+01
  3.1250000000E-02  2.6750000000E+00  1.58521E-06  9.90000E+01
  3.1250000000E-02  2.7000000000E+00  1.46874E-06  9.90000E+01
  3.1250000000E-02  2.7250000000E+00  1.60635E-06  9.90000E+01
  3.1250000000E-02  2.7500000000E+00  1.80566E-06  9.90000E+01
  3.1250000000E-02  2.7750000000E+00  9.31301E-07  9.90000E+01
  3.1250000000E-02  2.8000000000E+00  7.91840E-07  9.90000E+01
  3.1250000000E-02  2.8250000000E+00  8.14983E-07  9.90000E+01
  3.1250000000E-02  2.8500000000E+00  7.78162E-07  9.90000E+01
  3.1250000000E-02  2.8750000000E+00  7.01895E-07  9.90000E+01
  3.1250000000E-02  2.9000000000E+00  1.15588E-06  9.90000E+01
  3.1250000000E-02  2.9250000000E+00  1.29520E-06  9.90000E+01
  3.1250000000E-02  2.9500000000E+00  1.91613E-06  9.90000E+01
  3.1250000000E-02  2.9750000000E+00  1.41938E-06  9.90000E+01
  3.1250000000E-02  3.0000000000E+00  1.41938E-06  9.90000E+01

  4.6875000000E-02  0.0000000000E+00  2.43576E+00  9.90000E+01
  4.6875000000E-02  2.5000000000E-02  2.56482E+00  9.90000E+01
  4.6875000000E-02  5.0000000000E-02  2.05291E+00  9.90000E+01
  4.6875000000E-02  7.5000000000E-02  1.72376E+00  9.90000E+01
  4.6875000000E-02  1.0000000000E-01  1.77640E+00  9.90000E+01
  4.6875000000E-02  1.2500000000E-01  1.76528E+00  9.90000E+01
  4.6875000000E-02  1.5000000000E-01  1.78254E+00  9.90000E+01
  4.6875000000E-02  1.7500000000E-01  1.35705E+00  9.90000E+01
  4.6875000000E-02  2.0000000000E-01  1.20845E+00  9.90000E+01
  4.6875000000E-02  2.2500000000E-01  1.08377E+00  9.90000E+01
  4.6875000000E-02  2.5000000000E-01  9.38614E-01  9.90000E+01
  4.6875000000E-02  2.7500000000E-01  1.14057E+00  9.90000E+01
  4.6875000000E-02  3.0000000000E-01  1.00002E+00  9.90000E+01
  4.6875000000E-02  3.2500000000E-01  7.83290E-01  9.90000E+01
  4.6875000000E-02  3.5000000000E-01  6.71356E-01  9.90000E+01
  4.6875000000E-02  3.7500000000E-01  6.45963E-01  9.90000E+01
  4.6875000000E-02  4.0000000000E-01  5.87665E-01  9.90000E+01
  4.6875000000E-02  4.2500000000E-01  4.62447E-01  9.90000E+01
  4.6875000000E-02  4.5000000000E-01  3.84120E-01  9.90000E+01
  4.6875000000E-02  4.7500000000E-01  3.25399E-01  9.90000E+01
  4.6875000000E-02  5.0000000000E-01  6.39280E-05  9.90000E+01
  4.6875000000E-02  5.2500000000E-01  5.05625E-05  9.90000E+01
  4.6875000000E-02  5.5000000000E-01  5.11117E-05  9.90000E+01
  4.6875000000E-02  5.7500000000E-01  5.38045E-05  9.90000E+01
  4.6875000000E-02  6.0000000000E-01  5.55894E-05  9.90000E+01
  4.6875000000E-02  6.2500000000E-01  4.63916E-05  9.90000E+01
  4.6875000000E-02  6.5000000000E-01  4.58456E-05  9.90000E+01
  4.6875000000E-02  6.7500000000E-01  3.53668E-05  9.90000E+01
  4.6875000000E-02  7.0000000000E-01  3.14877E-05  9.90000E+01
  4.6875000000E-02  7.2500000000E-01  3.99220E-05  9.90000E+01
  4.6875000000E-02  7.5000000000E-01  2.85345E-05  9.90000E+01
  4.6875000000E-02  7.7500000000E-01  3.26369E-05  9.90000E+01
  4.6875000000E-02  8.0000000000E-01  3.60070E-05  9.90000E+01
  4.6875000000E-02  8.2500000000E-01  2.42658E-05  9.90000E+01
  4.6875000000E-02  8.5000000000E-01  2.54206E-05  9.90000E+01
  4.6875000000E-02  8.7500000000E-01  4.13615E-04  9.90000E+01
  4.6875000000E-02  9.0000000000E-01  1.36097E-05  9.90000E+01
  4.6875000000E-02  9.2500000000E-01  1.43799E-05  9.90000E+01
  4.6875000000E-02  9.5000000000E-01  1.83051E-05  9.90000E+01
  4.6875000000E-02  9.7500000000E-01  1.24079E-05  9.90000E+01
  4.6875000000E-02  1.0000000000E+00  9.75344E-06  9.90000E+01
  4.6875000000E-02  1.0250000000E+00  1.07740E-05  9.90000E+01
  4.6875000000E-02  1.0500000000E+00  1.45390E-05  9.90000E+01
  4.6875000000E-02  1.0750000000E+00  2.02920E-05  9.90000E+01
  4.6875000000E-02  1.1000000000E+00  8.43521E-05  9.90000E+01
  4.6875000000E-02  1.1250000000E+00  1.23812E-05  9.90000E+01
  4.6875000000E-02  1.1500000000E+00  1.96257E-05  9.90000E+01
  4.6875000000E-02  1.1750000000E+00  1.68822E-05  9.90000E+01
  4.6875000000E-02  1.2000000000E+00  1.08701E-05  9.90000E+01
  4.6875000000E-02  1.2250000000E+00  1.22176E-05  9.90000E+01
  4.6875000000E-02  1.2500000000E+00  1.20013E-05  9.90000E+01
  4.6875000000E-02  1.2750000000E+00  9.22615E-06  9.90000E+01
  4.6875000000E-02  1.3000000000E+00  8.30830E-06  9.90000E+01
  4.6875000000E-02  1.3250000000E+00  5.60136E-06  9.90000E+01
  4.6875000000E-02  1.3500000000E+00  7.09089E-06  9.90000E+01
  4.6875000000E-02  1.3750000000E+00  9.41875E-06  9.90000E+01
  4.6875000000E-02  1.4000000000E+00  5.90729E-06  9.90000E+01
  4.6875000000E-02  1.4250000000E+00  6.05749E-06  9.90000E+01
  4.6875000000E-02  1.4500000000E+00  1.10162E-05  9.90000E+01
  4.6875000000E-02  1.4750000000E+00  5.35270E-06  9.90000E+01
  4.6875000000E-02  1.5000000000E+00  4.69099E-06  9.90000E+01
  4.6875000000E-02  1.5250000000E+00  7.93230E-06  9.90000E+01
  4.6875000000E-02  1.5500000000E+00  5.36428E-06  9.90000E+01
  4.6875000000E-02  1.5750000000E+00  3.26169E-06  9.90000E+01
  4.6875000000E-02  1.6000000000E+00  3.32804E-06  9.90000E+01
  4.6875000000E-02  1.6250000000E+00  6.62433E-06  9.90000E+01
  4.6875000000E-02  1.6500000000E+00  4.03191E-06  9.90000E+01
  4.6875000000E-02  1.6750000000E+00  3.16781E-06  9.90000E+01
  4.6875000000E-02  1.7000000000E+00  4.34329E-06  9.90000E+01
  4.6875000000E-02  1.7250000000E+00  5.87602E-06  9.90000E+01
  4.6875000000E-02  1.7500000000E+00  2.24063E-06  9.90000E+01
  4.6875000000E-02  1.7750000000E+00  3.58409E-06  9.90000E+01
  4.6875000000E-02  1.8000000000E+00  6.27607E-06  9.90000E+01
  4.6875000000E-02  1.8250000000E+00  4.55375E-06  9.90000E+01
  4.6875000000E-02  1.8500000000E+00  3.47923E-06  9.90000E+01
  4.6875000000E-02  1.8750000000E+00  2.63887E-06  9.90000E+01
  4.6875000000E-02  1.9000000000E+00  2.42436E-06  9.90000E+01
  4.6875000000E-02  1.9250000000E+00  4.22307E-06  9.90000E+01
  4.6875000000E-02  1.9500000000E+00  3.44743E-06  9.90000E+01
  4.6875000000E-02  1.9750000000E+00  3.28546E-06  9.90000E+01
  4.6875000000E-02  2.0000000000E+00  4.84457E-06  9.90000E+01
  4.6875000000E-02  2.0250000000E+00  2.94894E-06  9.90000E+01
  4.6875000000E-02  2.0500000000E+00  2.85267E-06  9.90000E+01
  4.6875000000E-02  2.0750000000E+00  2.26497E-06  9.90000E+01
  4.6875000000E-02  2.1000000000E+00  4.27031E-06  9.90000E+01
  4.6875000000E-02  2.1250000000E+00  1.87379E-06  9.90000E+01
  4.6875000000E-02  2.1500000000E+00  2.03467E-06  9.90000E+01
  4.6875000000E-02  2.1750000000E+00  3.48059E-06  9.90000E+01
  4.6875000000E-02  2.2000000000E+00  4.63757E-06  9.90000E+01
  4.6875000000E-02  2.2250000000E+00  4.27235E-06  9.90000E+01
  4.6875000000E-02  2.2500000000E+00  3.40096E-06  9.90000E+01
  4.6875000000E-02  2.2750000000E+00  2.06057E-06  9.90000E+01
  4.6875000000E-02  2.3000000000E+00  1.87919E-06  9.90000E+01
  4.6875000000E-02  2.3250000000E+00  3.79548E-06  9.90000E+01
  4.6875000000E-02  2.3500000000E+00  1.25379E-06  9.90000E+01
  4.6875000000E-02  2.3750000000E+00  1.40278E-06  9.90000E+01
  4.6875000000E-02  2.4000000000E+00  1.49016E-06  9.90000E+01
  4.6875000000E-02  2.4250000000E+00  1.35067E-06  9.90000E+01
  4.6875000000E-02  2.4500000000E+00  1.89132E-06  9.90000E+01
  4.6875000000E-02  2.4750000000E+00  3.46631E-06  9.90000E+01
  4.6875000000E-02  2.5000000000E+00  1.63519E-06  9.90000E+01
  4.6875000000E-02  2.5250000000E+00  1.37136E-06  9.90000E+01
  4.6875000000E-02  2.5500000000E+00  1.55696E-06  9.90000E+01
  4.6875000000E-02  2.5750000000E+00  1.84313E-06  9.90000E+01
  4.6875000000E-02  2.6000000000E+00  2.36519E-06  9.90000E+01
  4.6875000000E-02  2.6250000000E+00  1.58104E-06  9.90000E+01
  4.6875000000E-02  2.6500000000E+00  1.06796E-06  9.90000E+01
  4.6875000000E-02  2.6750000000E+00  1.45319E-06  9.90000E+01
  4.6875000000E-02  2.7000000000E+00  1.72617E-06  9.90000E+01
  4.6875000000E-02  2.7250000000E+00  2.07899E-06  9.90000E+01
  4.6875000000E-02  2.7500000000E+00  1.45204E-06  9.90000E+01
  4.6875000000E-02  2.7750000000E+00  9.60394E-07  9.90000E+01
  4.6875000000E-02  2.8000000000E+00  5.07244E-07  9.90000E+01
  4.6875000000E-02  2.8250000000E+00  8.95554E-07  9.90000E+01
  4.6875000000E-02  2.8500000000E+00  7.16513E-07  9.90000E+01
  4.6875000000E-02  2.8750000000E+00  8.96139E-07  9.90000E+01
  4.6875000000E-02  2.9000000000E+00  1.53119E-06  9.90000E+01
  4.6875000000E-02  2.9250000000E+00  1.39695E-06  9.90000E+01
  4.6875000000E-02  2.9500000000E+00  8.22245E-07  9.90000E+01
  4.6875000000E-02  2.9750000000E+00  1.92776E-06  9.90000E+01
  4.6875000000E-02  3.0000000000E+00  1.92776E-06  9.90000E+01

  6.2500000000E-02  0.0000000000E+00  2.13446E+00  9.90000E+01
  6.2500000000E-02  2.5000000000E-02  2.70085E+00  9.90000E+01
  6.2500000000E-02  5.0000000000E-02  2.41072E+00  9.90000E+01
  6.2500000000E-02  7.5000000000E-02  1.95925E+00  9.90000E+01
  6.2500000000E-02  1.0000000000E-01  1.89415E+00  9.90000E+01
  6.2500000000E-02  1.2500000000E-01  1.95014E+00  9.90000E+01
  6.2500000000E-02  1.5000000000E-01  1.94895E+00  9.90000E+01
  6.2500000000E-02  1.7500000000E-01  1.47408E+00  9.90000E+01
  6.2500000000E-02  2.0000000000E-01  1.30146E+00  9.90000E+01
  6.2500000000E-02  2.2500000000E-01  1.14113E+00  9.90000E+01
  6.2500000000E-02  2.5000000000E-01  8.79935E-01  9.90000E+01
  6.2500000000E-02  2.7500000000E-01  9.98169E-01  9.90000E+01
  6.2500000000E-02  3.0000000000E-01  1.01354E+00  9.90000E+01
  6.2500000000E-02  3.2500000000E-01  7.30370E-01  9.90000E+01
  6.2500000000E-02  3.5000000000E-01  6.36718E-01  9.90000E+01
  6.2500000000E-02  3.7500000000E-01  6.39900E-01  9.90000E+01
  6.2500000000E-02  4.0000000000E-01  6.37712E-01  9.90000E+01
  6.2500000000E-02  4.2500000000E-01  4.69681E-01  9.90000E+01
  6.2500000000E-02  4.5000000000E-01  3.20944E-01  9.90000E+01
  6.2500000000E-02  4.7500000000E-01  2.59590E-01  9.90000E+01
  6.2500000000E-02  5.0000000000E-01  6.72069E-05  9.90000E+01
  6.2500000000E-02  5.2500000000E-01  5.45580E-05  9.90000E+01
  6.2500000000E-02  5.5000000000E-01  5.05531E-05  9.90000E+01
  6.2500000000E-02  5.7500000000E-01  4.32739E-05  9.90000E+01
  6.2500000000E-02  6.0000000000E-01  4.67379E-05  9.90000E+01
  6.2500000000E-02  6.2500000000E-01  4.62834E-05  9.90000E+01
  6.2500000000E-02  6.5000000000E-01  4.67931E-05  9.90000E+01
  6.2500000000E-02  6.7500000000E-01  3.33027E-05  9.90000E+01
  6.2500000000E-02  7.0000000000E-01  3.42100E-05  9.90000E+01
  6.2500000000E-02  7.2500000000E-01  3.62370E-05  9.90000E+01
  6.2500000000E-02  7.5000000000E-01  3.64590E-05  9.90000E+01
  6.2500000000E-02  7.7500000000E-01  3.79971E-05  9.90000E+01
  6.2500000000E-02  8.0000000000E-01  3.82188E-05  9.90000E+01
  6.2500000000E-02  8.2500000000E-01  1.41546E-05  9.90000E+01
  6.2500000000E-02  8.5000000000E-01  2.34706E-05  9.90000E+01
  6.2500000000E-02  8.7500000000E-01  4.12342E-04  9.90000E+01
  6.2500000000E-02  9.0000000000E-01  1.83770E-05  9.90000E+01
  6.2500000000E-02  9.2500000000E-01  1.48812E-05  9.90000E+01
  6.2500000000E-02  9.5000000000E-01  1.30316E-05  9.90000E+01
  6.2500000000E-02  9.7500000000E-01  1.90517E-05  9.90000E+01
  6.2500000000E-02  1.0000000000E+00  1.09064E-05  9.90000E+01
  6.2500000000E-02  1.0250000000E+00  9.31494E-06  9.90000E+01
  6.2500000000E-02  1.0500000000E+00  8.61858E-06  9.90000E+01
  6.2500000000E-02  1.0750000000E+00  1.45406E-05  9.90000E+01
  6.2500000000E-02  1.1000000000E+00  1.59883E-05  9.90000E+01
  6.2500000000E-02  1.1250000000E+00  1.05046E-05  9.90000E+01
  6.2500000000E-02  1.1500000000E+00  1.28603E-05  9.90000E+01
  6.2500000000E-02  1.1750000000E+00  1.29172E-05  9.90000E+01
  6.2500000000E-02  1.2000000000E+00  7.70074E-06  9.90000E+01
  6.2500000000E-02  1.2250000000E+00  9.18467E-06  9.90000E+01
  6.2500000000E-02  1.2500000000E+00  8.81062E-06  9.90000E+01
  6.2500000000E-02  1.2750000000E+00  1.04682E-05  9.90000E+01
  6.2500000000E-02  1.3000000000E+00  7.18333E-06  9.90000E+01
  6.2500000000E-02  1.3250000000E+00  7.27723E-06  9.90000E+01
  6.2500000000E-02  1.3500000000E+00  7.01074E-06  9.90000E+01
  6.2500000000E-02  1.3750000000E+00  7.18807E-06  9.90000E+01
  6.2500000000E-02  1.4000000000E+00  4.93294E-06  9.90000E+01
  6.2500000000E-02  1.4250000000E+00  3.62767E-06  9.90000E+01
  6.2500000000E-02  1.4500000000E+00  5.65074E-06  9.90000E+01
  6.2500000000E-02  1.4750000000E+00  5.38091E-06  9.90000E+01
  6.2500000000E-02  1.5000000000E+00  4.53100E-06  9.90000E+01
  6.2500000000E-02  1.5250000000E+00  3.92687E-06  9.90000E+01
  6.2500000000E-02  1.5500000000E+00  3.51073E-06  9.90000E+01
  6.2500000000E-02  1.5750000000E+00  5.03363E-06  9.90000E+01
  6.2500000000E-02  1.6000000000E+00  5.25382E-06  9.90000E+01
  6.2500000000E-02  1.6250000000E+00  4.58195E-06  9.90000E+01
  6.2500000000E-02  1.6500000000E+00  6.38638E-05  9.90000E+01
  6.2500000000E-02  1.6750000000E+00  2.51195E-05  9.90000E+01
  6.2500000000E-02  1.7000000000E+00  3.58075E-06  9.90000E+01
  6.2500000000E-02  1.7250000000E+00  4.61760E-06  9.90000E+01
  6.2500000000E-02  1.7500000000E+00  3.26857E-06  9.90000E+01
  6.2500000000E-02  1.7750000000E+00  4.53895E-06  9.90000E+01
  6.2500000000E-02  1.8000000000E+00  5.95323E-06  9.90000E+01
  6.2500000000E-02  1.8250000000E+00  4.41041E-06  9.90000E+01
  6.2500000000E-02  1.8500000000E+00  3.68173E-06  9.90000E+01
  6.2500000000E-02  1.8750000000E+00  4.89732E-06  9.90000E+01
  6.2500000000E-02  1.9000000000E+00  2.75253E-06  9.90000E+01
  6.2500000000E-02  1.9250000000E+00  4.02634E-06  9.90000E+01
  6.2500000000E-02  1.9500000000E+00  4.20690E-06  9.90000E+01
  6.2500000000E-02  1.9750000000E+00  3.54838E-06  9.90000E+01
  6.2500000000E-02  2.0000000000E+00  3.33175E-06  9.90000E+01
  6.2500000000E-02  2.0250000000E+00  3.19739E-06  9.90000E+01
  6.2500000000E-02  2.0500000000E+00  4.42629E-06  9.90000E+01
  6.2500000000E-02  2.0750000000E+00  4.71982E-06  9.90000E+01
  6.2500000000E-02  2.1000000000E+00  4.24183E-06  9.90000E+01
  6.2500000000E-02  2.1250000000E+00  1.98038E-06  9.90000E+01
  6.2500000000E-02  2.1500000000E+00  1.59737E-06  9.90000E+01
  6.2500000000E-02  2.1750000000E+00  1.72042E-06  9.90000E+01
  6.2500000000E-02  2.2000000000E+00  2.49485E-06  9.90000E+01
  6.2500000000E-02  2.2250000000E+00  5.34987E-06  9.90000E+01
  6.2500000000E-02  2.2500000000E+00  2.70533E-06  9.90000E+01
  6.2500000000E-02  2.2750000000E+00  2.53917E-06  9.90000E+01
  6.2500000000E-02  2.3000000000E+00  1.53101E-06  9.90000E+01
  6.2500000000E-02  2.3250000000E+00  2.48381E-06  9.90000E+01
  6.2500000000E-02  2.3500000000E+00  1.25307E-06  9.90000E+01
  6.2500000000E-02  2.3750000000E+00  1.67846E-06  9.90000E+01
  6.2500000000E-02  2.4000000000E+00  2.43626E-06  9.90000E+01
  6.2500000000E-02  2.4250000000E+00  1.89875E-06  9.90000E+01
  6.2500000000E-02  2.4500000000E+00  1.12618E-06  9.90000E+01
  6.2500000000E-02  2.4750000000E+00  2.30100E-06  9.90000E+01
  6.2500000000E-02  2.5000000000E+00  1.03797E-06  9.90000E+01
  6.2500000000E-02  2.5250000000E+00  6.98859E-07  9.90000E+01
  6.2500000000E-02  2.5500000000E+00  1.75577E-06  9.90000E+01
  6.2500000000E-02  2.5750000000E+00  1.74558E-06  9.90000E+01
  6.2500000000E-02  2.6000000000E+00  1.75948E-06  9.90000E+01
  6.2500000000E-02  2.6250000000E+00  1.65853E-06  9.90000E+01
  6.2500000000E-02  2.6500000000E+00  1.61662E-06  9.90000E+01
  6.2500000000E-02  2.6750000000E+00  1.11246E-06  9.90000E+01
  6.2500000000E-02  2.7000000000E+00  1.32528E-06  9.90000E+01
  6.2500000000E-02  2.7250000000E+00  1.78203E-06  9.90000E+01
  6.2500000000E-02  2.7500000000E+00  1.41866E-06  9.90000E+01
  6.2500000000E-02  2.7750000000E+00  1.43353E-06  9.90000E+01
  6.2500000000E-02  2.8000000000E+00  7.78785E-07  9.90000E+01
  6.2500000000E-02  2.8250000000E+00  8.64719E-07  9.90000E+01
  6.2500000000E-02  2.8500000000E+00  9.42415E-07  9.90000E+01
  6.2500000000E-02  2.8750000000E+00  9.04119E-07  9.90000E+01
  6.2500000000E-02  2.9000000000E+00  1.12506E-06  9.90000E+01
  6.2500000000E-02  2.9250000000E+00  1.24535E-06  9.90000E+01
  6.2500000000E-02  2.9500000000E+00  1.27438E-06  9.90000E+01
  6.2500000000E-02  2.9750000000E+00  1.57364E-06  9.90000E+01
  6.2500000000E-02  3.0000000000E+00  1.57364E-06  9.90000E+01

  7.8125000000E-02  0.0000000000E+00  2.04189E+00  9.90000E+01
  7.8125000000E-02  2.5000000000E-02  2.83020E+00  9.90000E+01
  7.8125000000E-02  5.0000000000E-02  2.27558E+00  9.90000E+01
  7.8125000000E-02  7.5000000000E-02  1.84117E+00  9.90000E+01
  7.8125000000E-02  1.0000000000E-01  2.01831E+00  9.90000E+01
  7.8125000000E-02  1.2500000000E-01  1.89450E+00  9.90000E+01
  7.8125000000E-02  1.5000000000E-01  1.84706E+00  9.90000E+01
  7.8125000000E-02  1.7500000000E-01  1.51354E+00  9.90000E+01
  7.8125000000E-02  2.0000000000E-01  1.41340E+00  9.90000E+01
  7.8125000000E-02  2.2500000000E-01  1.13431E+00  9.90000E+01
  7.8125000000E-02  2.5000000000E-01  9.16652E-01  9.90000E+01
  7.8125000000E-02  2.7500000000E-01  1.06783E+00  9.90000E+01
  7.8125000000E-02  3.0000000000E-01  9.67603E-01  9.90000E+01
  7.8125000000E-02  3.2500000000E-01  7.80628E-01  9.90000E+01
  7.8125000000E-02  3.5000000000E-01  7.20404E-01  9.90000E+01
  7.8125000000E-02  3.7500000000E-01  5.75477E-01  9.90000E+01
  7.8125000000E-02  4.0000000000E-01  5.70853E-01  9.90000E+01
  7.8125000000E-02  4.2500000000E-01  4.82103E-01  9.90000E+01
  7.8125000000E-02  4.5000000000E-01  3.44630E-01  9.90000E+01
  7.8125000000E-02  4.7500000000E-01  2.61293E-01  9.90000E+01
  7.8125000000E-02  5.0000000000E-01  6.99716E-05  9.90000E+01
  7.8125000000E-02  5.2500000000E-01  5.98633E-05  9.90000E+01
  7.8125000000E-02  5.5000000000E-01  1.85144E-04  9.90000E+01
  7.8125000000E-02  5.7500000000E-01  4.45827E-05  9.90000E+01
  7.8125000000E-02  6.0000000000E-01  4.88301E-05  9.90000E+01
  7.8125000000E-02  6.2500000000E-01  4.30229E-05  9.90000E+01
  7.8125000000E-02  6.5000000000E-01  4.38309E-05  9.90000E+01
  7.8125000000E-02  6.7500000000E-01  4.70766E-05  9.90000E+01
  7.8125000000E-02  7.0000000000E-01  4.26514E-05  9.90000E+01
  7.8125000000E-02  7.2500000000E-01  3.53211E-05  9.90000E+01
  7.8125000000E-02  7.5000000000E-01  3.35450E-05  9.90000E+01
  7.8125000000E-02  7.7500000000E-01  3.71365E-05  9.90000E+01
  7.8125000000E-02  8.0000000000E-01  3.53384E-05  9.90000E+01
  7.8125000000E-02  8.2500000000E-01  1.50222E-05  9.90000E+01
  7.8125000000E-02  8.5000000000E-01  1.90113E-05  9.90000E+01
  7.8125000000E-02  8.7500000000E-01  1.37022E-04  9.90000E+01
  7.8125000000E-02  9.0000000000E-01  2.94408E-04  9.90000E+01
  7.8125000000E-02  9.2500000000E-01  1.82443E-05  9.90000E+01
  7.8125000000E-02  9.5000000000E-01  1.45971E-05  9.90000E+01
  7.8125000000E-02  9.7500000000E-01  1.64932E-05  9.90000E+01
  7.8125000000E-02  1.0000000000E+00  1.12560E-05  9.90000E+01
  7.8125000000E-02  1.0250000000E+00  1.16389E-05  9.90000E+01
  7.8125000000E-02  1.0500000000E+00  1.34006E-05  9.90000E+01
  7.8125000000E-02  1.0750000000E+00  7.06740E-06  9.90000E+01
  7.8125000000E-02  1.1000000000E+00  1.63105E-05  9.90000E+01
  7.8125000000E-02  1.1250000000E+00  1.49004E-05  9.90000E+01
  7.8125000000E-02  1.1500000000E+00  1.02085E-05  9.90000E+01
  7.8125000000E-02  1.1750000000E+00  6.42333E-05  9.90000E+01
  7.8125000000E-02  1.2000000000E+00  8.48921E-06  9.90000E+01
  7.8125000000E-02  1.2250000000E+00  7.71737E-06  9.90000E+01
  7.8125000000E-02  1.2500000000E+00  5.06359E-06  9.90000E+01
  7.8125000000E-02  1.2750000000E+00  8.05077E-06  9.90000E+01
  7.8125000000E-02  1.3000000000E+00  8.35211E-06  9.90000E+01
  7.8125000000E-02  1.3250000000E+00  9.03724E-06  9.90000E+01
  7.8125000000E-02  1.3500000000E+00  7.16231E-06  9.90000E+01
  7.8125000000E-02  1.3750000000E+00  6.25016E-06  9.90000E+01
  7.8125000000E-02  1.4000000000E+00  3.82100E-06  9.90000E+01
  7.8125000000E-02  1.4250000000E+00  4.40416E-06  9.90000E+01
  7.8125000000E-02  1.4500000000E+00  3.71634E-06  9.90000E+01
  7.8125000000E-02  1.4750000000E+00  3.71203E-06  9.90000E+01
  7.8125000000E-02  1.5000000000E+00  5.11913E-06  9.90000E+01
  7.8125000000E-02  1.5250000000E+00  5.57756E-06  9.90000E+01
  7.8125000000E-02  1.5500000000E+00  3.13538E-06  9.90000E+01
  7.8125000000E-02  1.5750000000E+00  4.35735E-06  9.90000E+01
  7.8125000000E-02  1.6000000000E+00  4.89661E-06  9.90000E+01
  7.8125000000E-02  1.6250000000E+00  2.72612E-06  9.90000E+01
  7.8125000000E-02  1.6500000000E+00  4.43791E-06  9.90000E+01
  7.8125000000E-02  1.6750000000E+00  5.12852E-06  9.90000E+01
  7.8125000000E-02  1.7000000000E+00  2.72592E-06  9.90000E+01
  7.8125000000E-02  1.7250000000E+00  4.61826E-05  9.90000E+01
  7.8125000000E-02  1.7500000000E+00  4.83416E-06  9.90000E+01
  7.8125000000E-02  1.7750000000E+00  5.66635E-06  9.90000E+01
  7.8125000000E-02  1.8000000000E+00  2.67100E-06  9.90000E+01
  7.8125000000E-02  1.8250000000E+00  2.23966E-06  9.90000E+01
  7.8125000000E-02  1.8500000000E+00  4.14539E-06  9.90000E+01
  7.8125000000E-02  1.8750000000E+00  3.25508E-06  9.90000E+01
  7.8125000000E-02  1.9000000000E+00  3.67759E-06  9.90000E+01
  7.8125000000E-02  1.9250000000E+00  3.65736E-06  9.90000E+01
  7.8125000000E-02  1.9500000000E+00  2.43097E-06  9.90000E+01
  7.8125000000E-02  1.9750000000E+00  2.49089E-06  9.90000E+01
  7.8125000000E-02  2.0000000000E+00  3.62098E-06  9.90000E+01
  7.8125000000E-02  2.0250000000E+00  3.08273E-06  9.90000E+01
  7.8125000000E-02  2.0500000000E+00  2.87693E-06  9.90000E+01
  7.8125000000E-02  2.0750000000E+00  4.81490E-06  9.90000E+01
  7.8125000000E-02  2.1000000000E+00  2.43639E-06  9.90000E+01
  7.8125000000E-02  2.1250000000E+00  3.19730E-06  9.90000E+01
  7.8125000000E-02  2.1500000000E+00  3.34913E-06  9.90000E+01
  7.8125000000E-02  2.1750000000E+00  2.67653E-06  9.90000E+01
  7.8125000000E-02  2.2000000000E+00  3.79765E-06  9.90000E+01
  7.8125000000E-02  2.2250000000E+00  3.85212E-06  9.90000E+01
  7.8125000000E-02  2.2500000000E+00  3.19096E-06  9.90000E+01
  7.8125000000E-02  2.2750000000E+00  3.09771E-06  9.90000E+01
  7.8125000000E-02  2.3000000000E+00  3.56921E-06  9.90000E+01
  7.8125000000E-02  2.3250000000E+00  3.34556E-06  9.90000E+01
  7.8125000000E-02  2.3500000000E+00  3.06605E-06  9.90000E+01
  7.8125000000E-02  2.3750000000E+00  2.98667E-06  9.90000E+01
  7.8125000000E-02  2.4000000000E+00  2.46520E-06  9.90000E+01
  7.8125000000E-02  2.4250000000E+00  1.71247E-06  9.90000E+01
  7.8125000000E-02  2.4500000000E+00  1.74448E-06  9.90000E+01
  7.8125000000E-02  2.4750000000E+00  3.13133E-06  9.90000E+01
  7.8125000000E-02  2.5000000000E+00  1.47765E-06  9.90000E+01
  7.8125000000E-02  2.5250000000E+00  1.11617E-06  9.90000E+01
  7.8125000000E-02  2.5500000000E+00  2.42999E-06  9.90000E+01
  7.8125000000E-02  2.5750000000E+00  2.19781E-06  9.90000E+01
  7.8125000000E-02  2.6000000000E+00  2.30228E-06  9.90000E+01
  7.8125000000E-02  2.6250000000E+00  2.17174E-06  9.90000E+01
  7.8125000000E-02  2.6500000000E+00  2.12003E-06  9.90000E+01
  7.8125000000E-02  2.6750000000E+00  3.00635E-06  9.90000E+01
  7.8125000000E-02  2.7000000000E+00  2.93813E-05  9.90000E+01
  7.8125000000E-02  2.7250000000E+00  1.50673E-06  9.90000E+01
  7.8125000000E-02  2.7500000000E+00  1.81795E-06  9.90000E+01
  7.8125000000E-02  2.7750000000E+00  1.39621E-06  9.90000E+01
  7.8125000000E-02  2.8000000000E+00  1.22801E-06  9.90000E+01
  7.8125000000E-02  2.8250000000E+00  1.46695E-06  9.90000E+01
  7.8125000000E-02  2.8500000000E+00  1.35226E-06  9.90000E+01
  7.8125000000E-02  2.8750000000E+00  9.85556E-07  9.90000E+01
  7.8125000000E-02  2.9000000000E+00  1.56270E-06  9.90000E+01
  7.8125000000E-02  2.9250000000E+00  1.38939E-06  9.90000E+01
  7.8125000000E-02  2.9500000000E+00  1.08180E-06  9.90000E+01
  7.8125000000E-02  2.9750000000E+00  9.59453E-07  9.90000E+01
  7.8125000000E-02  3.0000000000E+00  9.59453E-07  9.90000E+01

  9.3750000000E-02  0.0000000000E+00  1.94539E+00  9.90000E+01
  9.3750000000E-02  2.5000000000E-02  2.69754E+00  9.90000E+01
  9.3750000000E-02  5.0000000000E-02  2.53069E+00  9.90000E+01
  9.3750000000E-02  7.5000000000E-02  1.97291E+00  9.90000E+01
  9.3750000000E-02  1.0000000000E-01  2.30410E+00  9.90000E+01
  9.3750000000E-02  1.2500000000E-01  2.42825E+00  9.90000E+01
  9.3750000000E-02  1.5000000000E-01  1.89056E+00  9.90000E+01
  9.3750000000E-02  1.7500000000E-01  1.50557E+00  9.90000E+01
  9.3750000000E-02  2.0000000000E-01  1.38426E+00  9.90000E+01
  9.3750000000E-02  2.2500000000E-01  1.06017E+00  9.90000E+01
  9.3750000000E-02  2.5000000000E-01  1.00442E+00  9.90000E+01
  9.3750000000E-02  2.7500000000E-01  1.03539E+00  9.90000E+01
  9.3750000000E-02  3.0000000000E-01  9.67475E-01  9.90000E+01
  9.3750000000E-02  3.2500000000E-01  8.29661E-01  9.90000E+01
  9.3750000000E-02  3.5000000000E-01  6.92081E-01  9.90000E+01
  9.3750000000E-02  3.7500000000E-01  6.13033E-01  9.90000E+01
  9.3750000000E-02  4.0000000000E-01  5.40578E-01  9.90000E+01
  9.3750000000E-02  4.2500000000E-01  4.52991E-01  9.90000E+01
  9.3750000000E-02  4.5000000000E-01  3.65848E-01  9.90000E+01
  9.3750000000E-02  4.7500000000E-01  2.82167E-01  9.90000E+01
  9.3750000000E-02  5.0000000000E-01  4.51849E-05  9.90000E+01
  9.3750000000E-02  5.2500000000E-01  4.91152E-05  9.90000E+01
  9.3750000000E-02  5.5000000000E-01  4.91054E-05  9.90000E+01
  9.3750000000E-02  5.7500000000E-01  4.73005E-05  9.90000E+01
  9.3750000000E-02  6.0000000000E-01  4.79836E-05  9.90000E+01
  9.3750000000E-02  6.2500000000E-01  4.54337E-05  9.90000E+01
  9.3750000000E-02  6.5000000000E-01  4.26549E-05  9.90000E+01
  9.3750000000E-02  6.7500000000E-01  4.18953E-05  9.90000E+01
  9.3750000000E-02  7.0000000000E-01  4.29712E-05  9.90000E+01
  9.3750000000E-02  7.2500000000E-01  2.71133E-05  9.90000E+01
  9.3750000000E-02  7.5000000000E-01  3.25096E-05  9.90000E+01
  9.3750000000E-02  7.7500000000E-01  3.17410E-05  9.90000E+01
  9.3750000000E-02  8.0000000000E-01  2.99462E-05  9.90000E+01
  9.3750000000E-02  8.2500000000E-01  2.13663E-05  9.90000E+01
  9.3750000000E-02  8.5000000000E-01  1.92484E-05  9.90000E+01
  9.3750000000E-02  8.7500000000E-01  2.17535E-05  9.90000E+01
  9.3750000000E-02  9.0000000000E-01  4.05203E-04  9.90000E+01
  9.3750000000E-02  9.2500000000E-01  1.82121E-05  9.90000E+01
  9.3750000000E-02  9.5000000000E-01  1.18245E-05  9.90000E+01
  9.3750000000E-02  9.7500000000E-01  1.50436E-05  9.90000E+01
  9.3750000000E-02  1.0000000000E+00  1.75147E-05  9.90000E+01
  9.3750000000E-02  1.0250000000E+00  8.72079E-06  9.90000E+01
  9.3750000000E-02  1.0500000000E+00  1.48929E-05  9.90000E+01
  9.3750000000E-02  1.0750000000E+00  9.27706E-06  9.90000E+01
  9.3750000000E-02  1.1000000000E+00  8.58425E-06  9.90000E+01
  9.3750000000E-02  1.1250000000E+00  7.96605E-05  9.90000E+01
  9.3750000000E-02  1.1500000000E+00  8.35148E-06  9.90000E+01
  9.3750000000E-02  1.1750000000E+00  8.60374E-06  9.90000E+01
  9.3750000000E-02  1.2000000000E+00  9.57045E-06  9.90000E+01
  9.3750000000E-02  1.2250000000E+00  7.58214E-06  9.90000E+01
  9.3750000000E-02  1.2500000000E+00  6.26516E-06  9.90000E+01
  9.3750000000E-02  1.2750000000E+00  7.47431E-06  9.90000E+01
  9.3750000000E-02  1.3000000000E+00  8.34090E-06  9.90000E+01
  9.3750000000E-02  1.3250000000E+00  5.45478E-06  9.90000E+01
  9.3750000000E-02  1.3500000000E+00  6.66046E-06  9.90000E+01
  9.3750000000E-02  1.3750000000E+00  8.90548E-06  9.90000E+01
  9.3750000000E-02  1.4000000000E+00  4.48647E-06  9.90000E+01
  9.3750000000E-02  1.4250000000E+00  4.14679E-06  9.90000E+01
  9.3750000000E-02  1.4500000000E+00  4.65099E-06  9.90000E+01
  9.3750000000E-02  1.4750000000E+00  3.33735E-06  9.90000E+01
  9.3750000000E-02  1.5000000000E+00  6.75125E-06  9.90000E+01
  9.3750000000E-02  1.5250000000E+00  4.48552E-06  9.90000E+01
  9.3750000000E-02  1.5500000000E+00  3.71119E-06  9.90000E+01
  9.3750000000E-02  1.5750000000E+00  3.91348E-06  9.90000E+01
  9.3750000000E-02  1.6000000000E+00  6.85952E-06  9.90000E+01
  9.3750000000E-02  1.6250000000E+00  4.01019E-06  9.90000E+01
  9.3750000000E-02  1.6500000000E+00  3.03185E-06  9.90000E+01
  9.3750000000E-02  1.6750000000E+00  2.51385E-06  9.90000E+01
  9.3750000000E-02  1.7000000000E+00  4.00829E-06  9.90000E+01
  9.3750000000E-02  1.7250000000E+00  8.30455E-06  9.90000E+01
  9.3750000000E-02  1.7500000000E+00  5.22368E-06  9.90000E+01
  9.3750000000E-02  1.7750000000E+00  7.69235E-06  9.90000E+01
  9.3750000000E-02  1.8000000000E+00  3.19207E-06  9.90000E+01
  9.3750000000E-02  1.8250000000E+00  3.47164E-06  9.90000E+01
  9.3750000000E-02  1.8500000000E+00  2.66564E-06  9.90000E+01
  9.3750000000E-02  1.8750000000E+00  3.99354E-06  9.90000E+01
  9.3750000000E-02  1.9000000000E+00  5.00794E-06  9.90000E+01
  9.3750000000E-02  1.9250000000E+00  4.30653E-06  9.90000E+01
  9.3750000000E-02  1.9500000000E+00  2.99201E-06  9.90000E+01
  9.3750000000E-02  1.9750000000E+00  2.78694E-06  9.90000E+01
  9.3750000000E-02  2.0000000000E+00  2.56286E-06  9.90000E+01
  9.3750000000E-02  2.0250000000E+00  4.43127E-06  9.90000E+01
  9.3750000000E-02  2.0500000000E+00  4.41791E-06  9.90000E+01
  9.3750000000E-02  2.0750000000E+00  2.94700E-06  9.90000E+01
  9.3750000000E-02  2.1000000000E+00  2.47804E-06  9.90000E+01
  9.3750000000E-02  2.1250000000E+00  2.20108E-06  9.90000E+01
  9.3750000000E-02  2.1500000000E+00  1.79107E-06  9.90000E+01
  9.3750000000E-02  2.1750000000E+00  2.85408E-06  9.90000E+01
  9.3750000000E-02  2.2000000000E+00  5.40398E-06  9.90000E+01
  9.3750000000E-02  2.2250000000E+00  2.50917E-06  9.90000E+01
  9.3750000000E-02  2.2500000000E+00  3.54265E-06  9.90000E+01
  9.3750000000E-02  2.2750000000E+00  2.27338E-06  9.90000E+01
  9.3750000000E-02  2.3000000000E+00  3.52534E-06  9.90000E+01
  9.3750000000E-02  2.3250000000E+00  3.05611E-06  9.90000E+01
  9.3750000000E-02  2.3500000000E+00  1.72307E-06  9.90000E+01
  9.3750000000E-02  2.3750000000E+00  1.51270E-06  9.90000E+01
  9.3750000000E-02  2.4000000000E+00  1.39860E-06  9.90000E+01
  9.3750000000E-02  2.4250000000E+00  1.20818E-06  9.90000E+01
  9.3750000000E-02  2.4500000000E+00  1.40192E-06  9.90000E+01
  9.3750000000E-02  2.4750000000E+00  2.91574E-06  9.90000E+01
  9.3750000000E-02  2.5000000000E+00  1.18147E-06  9.90000E+01
  9.3750000000E-02  2.5250000000E+00  1.49312E-06  9.90000E+01
  9.3750000000E-02  2.5500000000E+00  1.69401E-06  9.90000E+01
  9.3750000000E-02  2.5750000000E+00  1.08445E-06  9.90000E+01
  9.3750000000E-02  2.6000000000E+00  1.46671E-06  9.90000E+01
  9.3750000000E-02  2.6250000000E+00  1.33030E-06  9.90000E+01
  9.3750000000E-02  2.6500000000E+00  3.94312E-06  9.90000E+01
  9.3750000000E-02  2.6750000000E+00  3.72886E-06  9.90000E+01
  9.3750000000E-02  2.7000000000E+00  3.23169E-06  9.90000E+01
  9.3750000000E-02  2.7250000000E+00  2.08958E-06  9.90000E+01
  9.3750000000E-02  2.7500000000E+00  2.50803E-06  9.90000E+01
  9.3750000000E-02  2.7750000000E+00  1.51264E-06  9.90000E+01
  9.3750000000E-02  2.8000000000E+00  1.35631E-06  9.90000E+01
  9.3750000000E-02  2.8250000000E+00  1.77815E-06  9.90000E+01
  9.3750000000E-02  2.8500000000E+00  1.92254E-06  9.90000E+01
  9.3750000000E-02  2.8750000000E+00  1.58548E-06  9.90000E+01
  9.3750000000E-02  2.9000000000E+00  2.10270E-06  9.90000E+01
  9.3750000000E-02  2.9250000000E+00  1.75214E-06  9.90000E+01
  9.3750000000E-02  2.9500000000E+00  1.54130E-06  9.90000E+01
  9.3750000000E-02  2.9750000000E+00  1.64733E-06  9.90000E+01
  9.3750000000E-02  3.0000000000E+00  1.64733E-06  9.90000E+01

  1.0937500000E-01  0.0000000000E+00  2.54535E+00  9.90000E+01
  1.0937500000E-01  2.5000000000E-02  2.33659E+00  9.90000E+01
  1.0937500000E-01  5.0000000000E-02  2.88024E+00  9.90000E+01
  1.0937500000E-01  7.5000000000E-02  2.09339E+00  9.90000E+01
  1.0937500000E-01  1.0000000000E-01  1.99060E+00  9.90000E+01
  1.0937500000E-01  1.2500000000E-01  2.23554E+00  9.90000E+01
  1.0937500000E-01  1.5000000000E-01  2.05660E+00  9.90000E+01
  1.0937500000E-01  1.7500000000E-01  1.69018E+00  9.90000E+01
  1.0937500000E-01  2.0000000000E-01  1.30517E+00  9.90000E+01
  1.0937500000E-01  2.2500000000E-01  1.11324E+00  9.90000E+01
  1.0937500000E-01  2.5000000000E-01  9.84554E-01  9.90000E+01
  1.0937500000E-01  2.7500000000E-01  1.23117E+00  9.90000E+01
  1.0937500000E-01  3.0000000000E-01  9.49554E-01  9.90000E+01
  1.0937500000E-01  3.2500000000E-01  8.23899E-01  9.90000E+01
  1.0937500000E-01  3.5000000000E-01  7.84434E-01  9.90000E+01
  1.0937500000E-01  3.7500000000E-01  6.90435E-01  9.90000E+01
  1.0937500000E-01  4.0000000000E-01  5.50978E-01  9.90000E+01
  1.0937500000E-01  4.2500000000E-01  5.15165E-01  9.90000E+01
  1.0937500000E-01  4.5000000000E-01  4.19551E-01  9.90000E+01
  1.0937500000E-01  4.7500000000E-01  3.00345E-01  9.90000E+01
  1.0937500000E-01  5.0000000000E-01  5.14131E-05  9.90000E+01
  1.0937500000E-01  5.2500000000E-01  5.65498E-05  9.90000E+01
  1.0937500000E-01  5.5000000000E-01  5.29986E-05  9.90000E+01
  1.0937500000E-01  5.7500000000E-01  5.24024E-05  9.90000E+01
  1.0937500000E-01  6.0000000000E-01  4.67429E-05  9.90000E+01
  1.0937500000E-01  6.2500000000E-01  5.17391E-05  9.90000E+01
  1.0937500000E-01  6.5000000000E-01  3.21137E-05  9.90000E+01
  1.0937500000E-01  6.7500000000E-01  4.44933E-05  9.90000E+01
  1.0937500000E-01  7.0000000000E-01  3.81290E-05  9.90000E+01
  1.0937500000E-01  7.2500000000E-01  2.84454E-05  9.90000E+01
  1.0937500000E-01  7.5000000000E-01  3.33646E-05  9.90000E+01
  1.0937500000E-01  7.7500000000E-01  2.86681E-05  9.90000E+01
  1.0937500000E-01  8.0000000000E-01  2.72153E-05  9.90000E+01
  1.0937500000E-01  8.2500000000E-01  2.39616E-05  9.90000E+01
  1.0937500000E-01  8.5000000000E-01  1.86627E-05  9.90000E+01
  1.0937500000E-01  8.7500000000E-01  2.08545E-05  9.90000E+01
  1.0937500000E-01  9.0000000000E-01  2.82787E-04  9.90000E+01
  1.0937500000E-01  9.2500000000E-01  1.27596E-04  9.90000E+01
  1.0937500000E-01  9.5000000000E-01  1.34541E-05  9.90000E+01
  1.0937500000E-01  9.7500000000E-01  1.37519E-05  9.90000E+01
  1.0937500000E-01  1.0000000000E+00  1.63692E-05  9.90000E+01
  1.0937500000E-01  1.0250000000E+00  1.11015E-05  9.90000E+01
  1.0937500000E-01  1.0500000000E+00  1.22459E-05  9.90000E+01
  1.0937500000E-01  1.0750000000E+00  1.08769E-05  9.90000E+01
  1.0937500000E-01  1.1000000000E+00  1.10876E-05  9.90000E+01
  1.0937500000E-01  1.1250000000E+00  2.12632E-05  9.90000E+01
  1.0937500000E-01  1.1500000000E+00  1.18056E-05  9.90000E+01
  1.0937500000E-01  1.1750000000E+00  1.13455E-05  9.90000E+01
  1.0937500000E-01  1.2000000000E+00  9.04018E-06  9.90000E+01
  1.0937500000E-01  1.2250000000E+00  8.45493E-06  9.90000E+01
  1.0937500000E-01  1.2500000000E+00  8.00721E-06  9.90000E+01
  1.0937500000E-01  1.2750000000E+00  7.58588E-06  9.90000E+01
  1.0937500000E-01  1.3000000000E+00  6.45168E-06  9.90000E+01
  1.0937500000E-01  1.3250000000E+00  5.79788E-06  9.90000E+01
  1.0937500000E-01  1.3500000000E+00  5.75484E-06  9.90000E+01
  1.0937500000E-01  1.3750000000E+00  7.10749E-06  9.90000E+01
  1.0937500000E-01  1.4000000000E+00  9.95724E-06  9.90000E+01
  1.0937500000E-01  1.4250000000E+00  5.50536E-06  9.90000E+01
  1.0937500000E-01  1.4500000000E+00  4.62179E-06  9.90000E+01
  1.0937500000E-01  1.4750000000E+00  4.69121E-06  9.90000E+01
  1.0937500000E-01  1.5000000000E+00  5.80750E-06  9.90000E+01
  1.0937500000E-01  1.5250000000E+00  4.75776E-06  9.90000E+01
  1.0937500000E-01  1.5500000000E+00  4.06020E-06  9.90000E+01
  1.0937500000E-01  1.5750000000E+00  5.66024E-06  9.90000E+01
  1.0937500000E-01  1.6000000000E+00  5.50585E-06  9.90000E+01
  1.0937500000E-01  1.6250000000E+00  3.61653E-06  9.90000E+01
  1.0937500000E-01  1.6500000000E+00  3.04492E-06  9.90000E+01
  1.0937500000E-01  1.6750000000E+00  2.06296E-06  9.90000E+01
  1.0937500000E-01  1.7000000000E+00  3.86637E-06  9.90000E+01
  1.0937500000E-01  1.7250000000E+00  6.47129E-06  9.90000E+01
  1.0937500000E-01  1.7500000000E+00  5.15207E-06  9.90000E+01
  1.0937500000E-01  1.7750000000E+00  6.68932E-06  9.90000E+01
  1.0937500000E-01  1.8000000000E+00  7.14058E-06  9.90000E+01
  1.0937500000E-01  1.8250000000E+00  2.87441E-06  9.90000E+01
  1.0937500000E-01  1.8500000000E+00  3.08347E-06  9.90000E+01
  1.0937500000E-01  1.8750000000E+00  3.98764E-06  9.90000E+01
  1.0937500000E-01  1.9000000000E+00  4.39868E-06  9.90000E+01
  1.0937500000E-01  1.9250000000E+00  4.18678E-06  9.90000E+01
  1.0937500000E-01  1.9500000000E+00  3.05855E-06  9.90000E+01
  1.0937500000E-01  1.9750000000E+00  2.23146E-06  9.90000E+01
  1.0937500000E-01  2.0000000000E+00  1.40709E-06  9.90000E+01
  1.0937500000E-01  2.0250000000E+00  2.61718E-06  9.90000E+01
  1.0937500000E-01  2.0500000000E+00  5.71445E-06  9.90000E+01
  1.0937500000E-01  2.0750000000E+00  2.99851E-06  9.90000E+01
  1.0937500000E-01  2.1000000000E+00  2.58482E-06  9.90000E+01
  1.0937500000E-01  2.1250000000E+00  1.56016E-06  9.90000E+01
  1.0937500000E-01  2.1500000000E+00  1.81710E-06  9.90000E+01
  1.0937500000E-01  2.1750000000E+00  2.03765E-06  9.90000E+01
  1.0937500000E-01  2.2000000000E+00  4.16875E-06  9.90000E+01
  1.0937500000E-01  2.2250000000E+00  2.28978E-06  9.90000E+01
  1.0937500000E-01  2.2500000000E+00  3.10367E-06  9.90000E+01
  1.0937500000E-01  2.2750000000E+00  4.78047E-06  9.90000E+01
  1.0937500000E-01  2.3000000000E+00  2.06864E-06  9.90000E+01
  1.0937500000E-01  2.3250000000E+00  2.49124E-06  9.90000E+01
  1.0937500000E-01  2.3500000000E+00  2.31414E-06  9.90000E+01
  1.0937500000E-01  2.3750000000E+00  2.21656E-06  9.90000E+01
  1.0937500000E-01  2.4000000000E+00  1.64475E-06  9.90000E+01
  1.0937500000E-01  2.4250000000E+00  1.79175E-06  9.90000E+01
  1.0937500000E-01  2.4500000000E+00  1.27830E-06  9.90000E+01
  1.0937500000E-01  2.4750000000E+00  3.23306E-06  9.90000E+01
  1.0937500000E-01  2.5000000000E+00  3.55590E-06  9.90000E+01
  1.0937500000E-01  2.5250000000E+00  3.34238E-06  9.90000E+01
  1.0937500000E-01  2.5500000000E+00  3.54604E-06  9.90000E+01
  1.0937500000E-01  2.5750000000E+00  2.81903E-06  9.90000E+01
  1.0937500000E-01  2.6000000000E+00  3.00858E-06  9.90000E+01
  1.0937500000E-01  2.6250000000E+00  2.94174E-06  9.90000E+01
  1.0937500000E-01  2.6500000000E+00  1.88322E-06  9.90000E+01
  1.0937500000E-01  2.6750000000E+00  2.12594E-06  9.90000E+01
  1.0937500000E-01  2.7000000000E+00  1.13944E-06  9.90000E+01
  1.0937500000E-01  2.7250000000E+00  1.69153E-06  9.90000E+01
  1.0937500000E-01  2.7500000000E+00  2.78316E-06  9.90000E+01
  1.0937500000E-01  2.7750000000E+00  1.75828E-06  9.90000E+01
  1.0937500000E-01  2.8000000000E+00  8.46078E-07  9.90000E+01
  1.0937500000E-01  2.8250000000E+00  7.78935E-07  9.90000E+01
  1.0937500000E-01  2.8500000000E+00  1.06235E-06  9.90000E+01
  1.0937500000E-01  2.8750000000E+00  1.23978E-06  9.90000E+01
  1.0937500000E-01  2.9000000000E+00  1.43732E-06  9.90000E+01
  1.0937500000E-01  2.9250000000E+00  2.15188E-06  9.90000E+01
  1.0937500000E-01  2.9500000000E+00  1.90814E-06  9.90000E+01
  1.0937500000E-01  2.9750000000E+00  8.69860E-07  9.90000E+01
  1.0937500000E-01  3.0000000000E+00  8.69860E-07  9.90000E+01

  1.2500000000E-01  0.0000000000E+00  2.15298E+00  9.90000E+01
  1.2500000000E-01  2.5000000000E-02  2.28658E+00  9.90000E+01
  1.2500000000E-01  5.0000000000E-02  2.54031E+00  9.90000E+01
  1.2500000000E-01  7.5000000000E-02  1.93864E+00  9.90000E+01
  1.2500000000E-01  1.0000000000E-01  2.10746E+00  9.90000E+01
  1.2500000000E-01  1.2500000000E-01  2.06470E+00  9.90000E+01
  1.2500000000E-01  1.5000000000E-01  2.12297E+00  9.90000E+01
  1.2500000000E-01  1.7500000000E-01  1.70607E+00  9.90000E+01
  1.2500000000E-01  2.0000000000E-01  1.43045E+00  9.90000E+01
  1.2500000000E-01  2.2500000000E-01  1.25076E+00  9.90000E+01
  1.2500000000E-01  2.5000000000E-01  9.33752E-01  9.90000E+01
  1.2500000000E-01  2.7500000000E-01  1.16899E+00  9.90000E+01
  1.2500000000E-01  3.0000000000E-01  9.75766E-01  9.90000E+01
  1.2500000000E-01  3.2500000000E-01  8.24121E-01  9.90000E+01
  1.2500000000E-01  3.5000000000E-01  7.39725E-01  9.90000E+01
  1.2500000000E-01  3.7500000000E-01  6.34284E-01  9.90000E+01
  1.2500000000E-01  4.0000000000E-01  5.84074E-01  9.90000E+01
  1.2500000000E-01  4.2500000000E-01  4.70840E-01  9.90000E+01
  1.2500000000E-01  4.5000000000E-01  4.06970E-01  9.90000E+01
  1.2500000000E-01  4.7500000000E-01  2.83068E-01  9.90000E+01
  1.2500000000E-01  5.0000000000E-01  5.83301E-05  9.90000E+01
  1.2500000000E-01  5.2500000000E-01  5.90584E-05  9.90000E+01
  1.2500000000E-01  5.5000000000E-01  5.00228E-05  9.90000E+01
  1.2500000000E-01  5.7500000000E-01  5.12458E-05  9.90000E+01
  1.2500000000E-01  6.0000000000E-01  5.03351E-05  9.90000E+01
  1.2500000000E-01  6.2500000000E-01  4.82961E-05  9.90000E+01
  1.2500000000E-01  6.5000000000E-01  3.72445E-05  9.90000E+01
  1.2500000000E-01  6.7500000000E-01  4.24925E-05  9.90000E+01
  1.2500000000E-01  7.0000000000E-01  4.10807E-05  9.90000E+01
  1.2500000000E-01  7.2500000000E-01  3.08887E-05  9.90000E+01
  1.2500000000E-01  7.5000000000E-01  3.10565E-05  9.90000E+01
  1.2500000000E-01  7.7500000000E-01  3.93180E-05  9.90000E+01
  1.2500000000E-01  8.0000000000E-01  2.77582E-05  9.90000E+01
  1.2500000000E-01  8.2500000000E-01  2.21918E-05  9.90000E+01
  1.2500000000E-01  8.5000000000E-01  2.26536E-05  9.90000E+01
  1.2500000000E-01  8.7500000000E-01  2.11790E-05  9.90000E+01
  1.2500000000E-01  9.0000000000E-01  1.80636E-05  9.90000E+01
  1.2500000000E-01  9.2500000000E-01  3.84428E-04  9.90000E+01
  1.2500000000E-01  9.5000000000E-01  1.75793E-05  9.90000E+01
  1.2500000000E-01  9.7500000000E-01  1.36004E-05  9.90000E+01
  1.2500000000E-01  1.0000000000E+00  1.30764E-05  9.90000E+01
  1.2500000000E-01  1.0250000000E+00  1.68376E-05  9.90000E+01
  1.2500000000E-01  1.0500000000E+00  1.25685E-05  9.90000E+01
  1.2500000000E-01  1.0750000000E+00  9.78617E-06  9.90000E+01
  1.2500000000E-01  1.1000000000E+00  1.98917E-05  9.90000E+01
  1.2500000000E-01  1.1250000000E+00  1.02399E-05  9.90000E+01
  1.2500000000E-01  1.1500000000E+00  1.26850E-05  9.90000E+01
  1.2500000000E-01  1.1750000000E+00  7.85865E-06  9.90000E+01
  1.2500000000E-01  1.2000000000E+00  8.23889E-06  9.90000E+01
  1.2500000000E-01  1.2250000000E+00  7.55189E-06  9.90000E+01
  1.2500000000E-01  1.2500000000E+00  7.22861E-06  9.90000E+01
  1.2500000000E-01  1.2750000000E+00  6.81611E-06  9.90000E+01
  1.2500000000E-01  1.3000000000E+00  6.27165E-06  9.90000E+01
  1.2500000000E-01  1.3250000000E+00  4.93417E-06  9.90000E+01
  1.2500000000E-01  1.3500000000E+00  4.41432E-06  9.90000E+01
  1.2500000000E-01  1.3750000000E+00  6.70058E-06  9.90000E+01
  1.2500000000E-01  1.4000000000E+00  7.09717E-06  9.90000E+01
  1.2500000000E-01  1.4250000000E+00  9.74371E-06  9.90000E+01
  1.2500000000E-01  1.4500000000E+00  5.26041E-06  9.90000E+01
  1.2500000000E-01  1.4750000000E+00  4.05819E-06  9.90000E+01
  1.2500000000E-01  1.5000000000E+00  6.13736E-06  9.90000E+01
  1.2500000000E-01  1.5250000000E+00  7.20264E-06  9.90000E+01
  1.2500000000E-01  1.5500000000E+00  4.17535E-06  9.90000E+01
  1.2500000000E-01  1.5750000000E+00  3.49102E-06  9.90000E+01
  1.2500000000E-01  1.6000000000E+00  6.38736E-06  9.90000E+01
  1.2500000000E-01  1.6250000000E+00  4.41435E-06  9.90000E+01
  1.2500000000E-01  1.6500000000E+00  2.92731E-06  9.90000E+01
  1.2500000000E-01  1.6750000000E+00  2.94160E-06  9.90000E+01
  1.2500000000E-01  1.7000000000E+00  3.39435E-06  9.90000E+01
  1.2500000000E-01  1.7250000000E+00  9.64397E-06  9.90000E+01
  1.2500000000E-01  1.7500000000E+00  2.64660E-06  9.90000E+01
  1.2500000000E-01  1.7750000000E+00  2.65145E-06  9.90000E+01
  1.2500000000E-01  1.8000000000E+00  1.23463E-05  9.90000E+01
  1.2500000000E-01  1.8250000000E+00  7.79892E-06  9.90000E+01
  1.2500000000E-01  1.8500000000E+00  5.88291E-06  9.90000E+01
  1.2500000000E-01  1.8750000000E+00  3.32382E-06  9.90000E+01
  1.2500000000E-01  1.9000000000E+00  2.48997E-06  9.90000E+01
  1.2500000000E-01  1.9250000000E+00  3.99453E-06  9.90000E+01
  1.2500000000E-01  1.9500000000E+00  4.02974E-06  9.90000E+01
  1.2500000000E-01  1.9750000000E+00  2.72910E-06  9.90000E+01
  1.2500000000E-01  2.0000000000E+00  2.40834E-06  9.90000E+01
  1.2500000000E-01  2.0250000000E+00  2.52628E-06  9.90000E+01
  1.2500000000E-01  2.0500000000E+00  3.62374E-06  9.90000E+01
  1.2500000000E-01  2.0750000000E+00  3.44950E-06  9.90000E+01
  1.2500000000E-01  2.1000000000E+00  3.89333E-06  9.90000E+01
  1.2500000000E-01  2.1250000000E+00  1.83564E-06  9.90000E+01
  1.2500000000E-01  2.1500000000E+00  5.92862E-07  9.90000E+01
  1.2500000000E-01  2.1750000000E+00  5.19320E-06  9.90000E+01
  1.2500000000E-01  2.2000000000E+00  2.62244E-06  9.90000E+01
  1.2500000000E-01  2.2250000000E+00  2.24458E-06  9.90000E+01
  1.2500000000E-01  2.2500000000E+00  2.88953E-06  9.90000E+01
  1.2500000000E-01  2.2750000000E+00  3.71589E-06  9.90000E+01
  1.2500000000E-01  2.3000000000E+00  3.61687E-06  9.90000E+01
  1.2500000000E-01  2.3250000000E+00  2.49650E-06  9.90000E+01
  1.2500000000E-01  2.3500000000E+00  2.45478E-06  9.90000E+01
  1.2500000000E-01  2.3750000000E+00  2.53301E-06  9.90000E+01
  1.2500000000E-01  2.4000000000E+00  1.88317E-06  9.90000E+01
  1.2500000000E-01  2.4250000000E+00  1.78396E-06  9.90000E+01
  1.2500000000E-01  2.4500000000E+00  2.24455E-06  9.90000E+01
  1.2500000000E-01  2.4750000000E+00  3.11526E-06  9.90000E+01
  1.2500000000E-01  2.5000000000E+00  1.05330E-06  9.90000E+01
  1.2500000000E-01  2.5250000000E+00  1.33350E-06  9.90000E+01
  1.2500000000E-01  2.5500000000E+00  1.63451E-06  9.90000E+01
  1.2500000000E-01  2.5750000000E+00  7.45266E-07  9.90000E+01
  1.2500000000E-01  2.6000000000E+00  1.26542E-06  9.90000E+01
  1.2500000000E-01  2.6250000000E+00  6.09388E-07  9.90000E+01
  1.2500000000E-01  2.6500000000E+00  1.00177E-06  9.90000E+01
  1.2500000000E-01  2.6750000000E+00  2.16801E-06  9.90000E+01
  1.2500000000E-01  2.7000000000E+00  1.46949E-06  9.90000E+01
  1.2500000000E-01  2.7250000000E+00  9.29886E-07  9.90000E+01
  1.2500000000E-01  2.7500000000E+00  2.30660E-06  9.90000E+01
  1.2500000000E-01  2.7750000000E+00  1.48299E-06  9.90000E+01
  1.2500000000E-01  2.8000000000E+00  2.03946E-06  9.90000E+01
  1.2500000000E-01  2.8250000000E+00  1.34741E-06  9.90000E+01
  1.2500000000E-01  2.8500000000E+00  1.17445E-06  9.90000E+01
  1.2500000000E-01  2.8750000000E+00  1.92228E-06  9.90000E+01
  1.2500000000E-01  2.9000000000E+00  1.71636E-06  9.90000E+01
  1.2500000000E-01  2.9250000000E+00  1.43918E-06  9.90000E+01
  1.2500000000E-01  2.9500000000E+00  9.44604E-07  9.90000E+01
  1.2500000000E-01  2.9750000000E+00  1.21908E-06  9.90000E+01
  1.2500000000E-01  3.0000000000E+00  1.21908E-06  9.90000E+01

  1.4062500000E-01  0.0000000000E+00  2.43292E+00  9.90000E+01
  1.4062500000E-01  2.5000000000E-02  2.50429E+00  9.90000E+01
  1.4062500000E-01  5.0000000000E-02  2.62683E+00  9.90000E+01
  1.4062500000E-01  7.5000000000E-02  1.74593E+00  9.90000E+01
  1.4062500000E-01  1.0000000000E-01  2.10497E+00  9.90000E+01
  1.4062500000E-01  1.2500000000E-01  2.17024E+00  9.90000E+01
  1.4062500000E-01  1.5000000000E-01  2.09339E+00  9.90000E+01
  1.4062500000E-01  1.7500000000E-01  1.80894E+00  9.90000E+01
  1.4062500000E-01  2.0000000000E-01  1.42692E+00  9.90000E+01
  1.4062500000E-01  2.2500000000E-01  1.13665E+00  9.90000E+01
  1.4062500000E-01  2.5000000000E-01  1.01783E+00  9.90000E+01
  1.4062500000E-01  2.7500000000E-01  1.03997E+00  9.90000E+01
  1.4062500000E-01  3.0000000000E-01  1.03521E+00  9.90000E+01
  1.4062500000E-01  3.2500000000E-01  7.98452E-01  9.90000E+01
  1.4062500000E-01  3.5000000000E-01  8.10786E-01  9.90000E+01
  1.4062500000E-01  3.7500000000E-01  6.60879E-01  9.90000E+01
  1.4062500000E-01  4.0000000000E-01  4.98760E-01  9.90000E+01
  1.4062500000E-01  4.2500000000E-01  4.74443E-01  9.90000E+01
  1.4062500000E-01  4.5000000000E-01  3.61651E-01  9.90000E+01
  1.4062500000E-01  4.7500000000E-01  2.99712E-01  9.90000E+01
  1.4062500000E-01  5.0000000000E-01  4.78493E-05  9.90000E+01
  1.4062500000E-01  5.2500000000E-01  4.85968E-05  9.90000E+01
  1.4062500000E-01  5.5000000000E-01  4.73599E-05  9.90000E+01
  1.4062500000E-01  5.7500000000E-01  5.10772E-05  9.90000E+01
  1.4062500000E-01  6.0000000000E-01  4.96233E-05  9.90000E+01
  1.4062500000E-01  6.2500000000E-01  4.18891E-05  9.90000E+01
  1.4062500000E-01  6.5000000000E-01  3.47112E-05  9.90000E+01
  1.4062500000E-01  6.7500000000E-01  3.88682E-05  9.90000E+01
  1.4062500000E-01  7.0000000000E-01  4.37580E-05  9.90000E+01
  1.4062500000E-01  7.2500000000E-01  3.18868E-05  9.90000E+01
  1.4062500000E-01  7.5000000000E-01  2.45290E-05  9.90000E+01
  1.4062500000E-01  7.7500000000E-01  3.40769E-05  9.90000E+01
  1.4062500000E-01  8.0000000000E-01  2.71606E-05  9.90000E+01
  1.4062500000E-01  8.2500000000E-01  2.22841E-05  9.90000E+01
  1.4062500000E-01  8.5000000000E-01  2.64954E-05  9.90000E+01
  1.4062500000E-01  8.7500000000E-01  1.66262E-05  9.90000E+01
  1.4062500000E-01  9.0000000000E-01  1.87564E-05  9.90000E+01
  1.4062500000E-01  9.2500000000E-01  3.97946E-04  9.90000E+01
  1.4062500000E-01  9.5000000000E-01  1.70007E-05  9.90000E+01
  1.4062500000E-01  9.7500000000E-01  1.68413E-05  9.90000E+01
  1.4062500000E-01  1.0000000000E+00  1.40885E-05  9.90000E+01
  1.4062500000E-01  1.0250000000E+00  1.65861E-05  9.90000E+01
  1.4062500000E-01  1.0500000000E+00  1.72115E-05  9.90000E+01
  1.4062500000E-01  1.0750000000E+00  8.03535E-06  9.90000E+01
  1.4062500000E-01  1.1000000000E+00  1.83180E-05  9.90000E+01
  1.4062500000E-01  1.1250000000E+00  1.14234E-05  9.90000E+01
  1.4062500000E-01  1.1500000000E+00  9.13883E-06  9.90000E+01
  1.4062500000E-01  1.1750000000E+00  1.33803E-05  9.90000E+01
  1.4062500000E-01  1.2000000000E+00  7.70262E-06  9.90000E+01
  1.4062500000E-01  1.2250000000E+00  8.46175E-06  9.90000E+01
  1.4062500000E-01  1.2500000000E+00  7.67159E-06  9.90000E+01
  1.4062500000E-01  1.2750000000E+00  7.79213E-06  9.90000E+01
  1.4062500000E-01  1.3000000000E+00  7.66795E-06  9.90000E+01
  1.4062500000E-01  1.3250000000E+00  5.79286E-06  9.90000E+01
  1.4062500000E-01  1.3500000000E+00  6.48657E-06  9.90000E+01
  1.4062500000E-01  1.3750000000E+00  6.56184E-06  9.90000E+01
  1.4062500000E-01  1.4000000000E+00  7.57538E-06  9.90000E+01
  1.4062500000E-01  1.4250000000E+00  6.96113E-06  9.90000E+01
  1.4062500000E-01  1.4500000000E+00  5.64481E-06  9.90000E+01
  1.4062500000E-01  1.4750000000E+00  5.00496E-06  9.90000E+01
  1.4062500000E-01  1.5000000000E+00  9.30609E-06  9.90000E+01
  1.4062500000E-01  1.5250000000E+00  6.47347E-06  9.90000E+01
  1.4062500000E-01  1.5500000000E+00  4.01482E-06  9.90000E+01
  1.4062500000E-01  1.5750000000E+00  2.92359E-06  9.90000E+01
  1.4062500000E-01  1.6000000000E+00  5.95303E-06  9.90000E+01
  1.4062500000E-01  1.6250000000E+00  4.39719E-06  9.90000E+01
  1.4062500000E-01  1.6500000000E+00  3.78416E-06  9.90000E+01
  1.4062500000E-01  1.6750000000E+00  3.85278E-06  9.90000E+01
  1.4062500000E-01  1.7000000000E+00  7.49315E-06  9.90000E+01
  1.4062500000E-01  1.7250000000E+00  8.52944E-06  9.90000E+01
  1.4062500000E-01  1.7500000000E+00  9.45444E-06  9.90000E+01
  1.4062500000E-01  1.7750000000E+00  7.09573E-06  9.90000E+01
  1.4062500000E-01  1.8000000000E+00  4.60985E-06  9.90000E+01
  1.4062500000E-01  1.8250000000E+00  4.44932E-06  9.90000E+01
  1.4062500000E-01  1.8500000000E+00  5.15842E-06  9.90000E+01
  1.4062500000E-01  1.8750000000E+00  3.88134E-06  9.90000E+01
  1.4062500000E-01  1.9000000000E+00  3.81192E-06  9.90000E+01
  1.4062500000E-01  1.9250000000E+00  3.45716E-06  9.90000E+01
  1.4062500000E-01  1.9500000000E+00  3.41681E-06  9.90000E+01
  1.4062500000E-01  1.9750000000E+00  4.06807E-06  9.90000E+01
  1.4062500000E-01  2.0000000000E+00  2.65374E-06  9.90000E+01
  1.4062500000E-01  2.0250000000E+00  4.48337E-06  9.90000E+01
  1.4062500000E-01  2.0500000000E+00  2.11043E-06  9.90000E+01
  1.4062500000E-01  2.0750000000E+00  2.29953E-06  9.90000E+01
  1.4062500000E-01  2.1000000000E+00  3.98436E-06  9.90000E+01
  1.4062500000E-01  2.1250000000E+00  3.04715E-06  9.90000E+01
  1.4062500000E-01  2.1500000000E+00  2.82722E-06  9.90000E+01
  1.4062500000E-01  2.1750000000E+00  4.66078E-06  9.90000E+01
  1.4062500000E-01  2.2000000000E+00  2.43961E-06  9.90000E+01
  1.4062500000E-01  2.2250000000E+00  2.58301E-06  9.90000E+01
  1.4062500000E-01  2.2500000000E+00  2.76653E-06  9.90000E+01
  1.4062500000E-01  2.2750000000E+00  3.04764E-06  9.90000E+01
  1.4062500000E-01  2.3000000000E+00  3.14639E-06  9.90000E+01
  1.4062500000E-01  2.3250000000E+00  3.03835E-06  9.90000E+01
  1.4062500000E-01  2.3500000000E+00  2.04017E-06  9.90000E+01
  1.4062500000E-01  2.3750000000E+00  2.14440E-06  9.90000E+01
  1.4062500000E-01  2.4000000000E+00  2.00940E-06  9.90000E+01
  1.4062500000E-01  2.4250000000E+00  2.80879E-06  9.90000E+01
  1.4062500000E-01  2.4500000000E+00  3.68268E-06  9.90000E+01
  1.4062500000E-01  2.4750000000E+00  1.65291E-06  9.90000E+01
  1.4062500000E-01  2.5000000000E+00  1.05373E-06  9.90000E+01
  1.4062500000E-01  2.5250000000E+00  1.58233E-06  9.90000E+01
  1.4062500000E-01  2.5500000000E+00  1.83359E-06  9.90000E+01
  1.4062500000E-01  2.5750000000E+00  1.39543E-06  9.90000E+01
  1.4062500000E-01  2.6000000000E+00  1.22373E-06  9.90000E+01
  1.4062500000E-01  2.6250000000E+00  7.99365E-07  9.90000E+01
  1.4062500000E-01  2.6500000000E+00  1.45306E-06  9.90000E+01
  1.4062500000E-01  2.6750000000E+00  8.53513E-07  9.90000E+01
  1.4062500000E-01  2.7000000000E+00  1.01003E-06  9.90000E+01
  1.4062500000E-01  2.7250000000E+00  6.56718E-07  9.90000E+01
  1.4062500000E-01  2.7500000000E+00  1.07434E-06  9.90000E+01
  1.4062500000E-01  2.7750000000E+00  2.39846E-06  9.90000E+01
  1.4062500000E-01  2.8000000000E+00  1.78955E-06  9.90000E+01
  1.4062500000E-01  2.8250000000E+00  2.43471E-06  9.90000E+01
  1.4062500000E-01  2.8500000000E+00  2.12246E-06  9.90000E+01
  1.4062500000E-01  2.8750000000E+00  1.28474E-06  9.90000E+01
  1.4062500000E-01  2.9000000000E+00  7.75954E-07  9.90000E+01
  1.4062500000E-01  2.9250000000E+00  1.19917E-06  9.90000E+01
  1.4062500000E-01  2.9500000000E+00  1.27143E-06  9.90000E+01
  1.4062500000E-01  2.9750000000E+00  1.41594E-06  9.90000E+01
  1.4062500000E-01  3.0000000000E+00  1.41594E-06  9.90000E+01

  1.5625000000E-01  0.0000000000E+00  2.51206E+00  9.90000E+01
  1.5625000000E-01  2.5000000000E-02  2.52591E+00  9.90000E+01
  1.5625000000E-01  5.0000000000E-02  2.55992E+00  9.90000E+01
  1.5625000000E-01  7.5000000000E-02  1.79606E+00  9.90000E+01
  1.5625000000E-01  1.0000000000E-01  2.43116E+00  9.90000E+01
  1.5625000000E-01  1.2500000000E-01  2.23312E+00  9.90000E+01
  1.5625000000E-01  1.5000000000E-01  2.17233E+00  9.90000E+01
  1.5625000000E-01  1.7500000000E-01  1.88092E+00  9.90000E+01
  1.5625000000E-01  2.0000000000E-01  1.44770E+00  9.90000E+01
  1.5625000000E-01  2.2500000000E-01  1.16449E+00  9.90000E+01
  1.5625000000E-01  2.5000000000E-01  1.15322E+00  9.90000E+01
  1.5625000000E-01  2.7500000000E-01  1.13818E+00  9.90000E+01
  1.5625000000E-01  3.0000000000E-01  1.04955E+00  9.90000E+01
  1.5625000000E-01  3.2500000000E-01  8.33182E-01  9.90000E+01
  1.5625000000E-01  3.5000000000E-01  8.70612E-01  9.90000E+01
  1.5625000000E-01  3.7500000000E-01  5.51266E-01  9.90000E+01
  1.5625000000E-01  4.0000000000E-01  5.23024E-01  9.90000E+01
  1.5625000000E-01  4.2500000000E-01  4.52760E-01  9.90000E+01
  1.5625000000E-01  4.5000000000E-01  3.99192E-01  9.90000E+01
  1.5625000000E-01  4.7500000000E-01  3.37631E-01  9.90000E+01
  1.5625000000E-01  5.0000000000E-01  4.86345E-05  9.90000E+01
  1.5625000000E-01  5.2500000000E-01  4.56552E-05  9.90000E+01
  1.5625000000E-01  5.5000000000E-01  4.43532E-05  9.90000E+01
  1.5625000000E-01  5.7500000000E-01  5.55468E-05  9.90000E+01
  1.5625000000E-01  6.0000000000E-01  4.98467E-05  9.90000E+01
  1.5625000000E-01  6.2500000000E-01  4.49354E-05  9.90000E+01
  1.5625000000E-01  6.5000000000E-01  3.20986E-05  9.90000E+01
  1.5625000000E-01  6.7500000000E-01  4.43937E-05  9.90000E+01
  1.5625000000E-01  7.0000000000E-01  4.43913E-05  9.90000E+01
  1.5625000000E-01  7.2500000000E-01  3.38032E-05  9.90000E+01
  1.5625000000E-01  7.5000000000E-01  2.30858E-05  9.90000E+01
  1.5625000000E-01  7.7500000000E-01  3.43120E-05  9.90000E+01
  1.5625000000E-01  8.0000000000E-01  2.64215E-05  9.90000E+01
  1.5625000000E-01  8.2500000000E-01  2.03661E-05  9.90000E+01
  1.5625000000E-01  8.5000000000E-01  2.69634E-05  9.90000E+01
  1.5625000000E-01  8.7500000000E-01  2.42287E-05  9.90000E+01
  1.5625000000E-01  9.0000000000E-01  1.79111E-05  9.90000E+01
  1.5625000000E-01  9.2500000000E-01  6.29853E-05  9.90000E+01
  1.5625000000E-01  9.5000000000E-01  3.42641E-04  9.90000E+01
  1.5625000000E-01  9.7500000000E-01  1.57900E-05  9.90000E+01
  1.5625000000E-01  1.0000000000E+00  1.29630E-05  9.90000E+01
  1.5625000000E-01  1.0250000000E+00  1.47744E-05  9.90000E+01
  1.5625000000E-01  1.0500000000E+00  1.54512E-05  9.90000E+01
  1.5625000000E-01  1.0750000000E+00  7.82376E-06  9.90000E+01
  1.5625000000E-01  1.1000000000E+00  1.54316E-05  9.90000E+01
  1.5625000000E-01  1.1250000000E+00  1.23613E-05  9.90000E+01
  1.5625000000E-01  1.1500000000E+00  9.41562E-06  9.90000E+01
  1.5625000000E-01  1.1750000000E+00  1.09327E-05  9.90000E+01
  1.5625000000E-01  1.2000000000E+00  8.77432E-06  9.90000E+01
  1.5625000000E-01  1.2250000000E+00  6.48511E-06  9.90000E+01
  1.5625000000E-01  1.2500000000E+00  8.22833E-06  9.90000E+01
  1.5625000000E-01  1.2750000000E+00  6.90881E-06  9.90000E+01
  1.5625000000E-01  1.3000000000E+00  7.51092E-06  9.90000E+01
  1.5625000000E-01  1.3250000000E+00  6.60544E-06  9.90000E+01
  1.5625000000E-01  1.3500000000E+00  4.93352E-06  9.90000E+01
  1.5625000000E-01  1.3750000000E+00  4.95294E-06  9.90000E+01
  1.5625000000E-01  1.4000000000E+00  5.82035E-06  9.90000E+01
  1.5625000000E-01  1.4250000000E+00  8.02269E-06  9.90000E+01
  1.5625000000E-01  1.4500000000E+00  8.72741E-06  9.90000E+01
  1.5625000000E-01  1.4750000000E+00  7.82373E-06  9.90000E+01
  1.5625000000E-01  1.5000000000E+00  4.87115E-06  9.90000E+01
  1.5625000000E-01  1.5250000000E+00  7.36070E-06  9.90000E+01
  1.5625000000E-01  1.5500000000E+00  6.50994E-06  9.90000E+01
  1.5625000000E-01  1.5750000000E+00  6.85638E-06  9.90000E+01
  1.5625000000E-01  1.6000000000E+00  1.01174E-05  9.90000E+01
  1.5625000000E-01  1.6250000000E+00  7.56404E-06  9.90000E+01
  1.5625000000E-01  1.6500000000E+00  8.87590E-06  9.90000E+01
  1.5625000000E-01  1.6750000000E+00  6.41769E-06  9.90000E+01
  1.5625000000E-01  1.7000000000E+00  6.48812E-06  9.90000E+01
  1.5625000000E-01  1.7250000000E+00  3.68275E-06  9.90000E+01
  1.5625000000E-01  1.7500000000E+00  3.32489E-06  9.90000E+01
  1.5625000000E-01  1.7750000000E+00  3.98044E-06  9.90000E+01
  1.5625000000E-01  1.8000000000E+00  3.02771E-06  9.90000E+01
  1.5625000000E-01  1.8250000000E+00  4.41206E-06  9.90000E+01
  1.5625000000E-01  1.8500000000E+00  3.34188E-06  9.90000E+01
  1.5625000000E-01  1.8750000000E+00  4.85507E-06  9.90000E+01
  1.5625000000E-01  1.9000000000E+00  2.87855E-06  9.90000E+01
  1.5625000000E-01  1.9250000000E+00  3.00292E-06  9.90000E+01
  1.5625000000E-01  1.9500000000E+00  3.03903E-06  9.90000E+01
  1.5625000000E-01  1.9750000000E+00  4.16674E-06  9.90000E+01
  1.5625000000E-01  2.0000000000E+00  5.34143E-06  9.90000E+01
  1.5625000000E-01  2.0250000000E+00  2.97134E-06  9.90000E+01
  1.5625000000E-01  2.0500000000E+00  3.04647E-06  9.90000E+01
  1.5625000000E-01  2.0750000000E+00  3.49906E-06  9.90000E+01
  1.5625000000E-01  2.1000000000E+00  2.51383E-06  9.90000E+01
  1.5625000000E-01  2.1250000000E+00  2.93351E-06  9.90000E+01
  1.5625000000E-01  2.1500000000E+00  4.04092E-06  9.90000E+01
  1.5625000000E-01  2.1750000000E+00  3.11380E-06  9.90000E+01
  1.5625000000E-01  2.2000000000E+00  2.03754E-06  9.90000E+01
  1.5625000000E-01  2.2250000000E+00  1.95889E-06  9.90000E+01
  1.5625000000E-01  2.2500000000E+00  3.63968E-06  9.90000E+01
  1.5625000000E-01  2.2750000000E+00  2.68757E-06  9.90000E+01
  1.5625000000E-01  2.3000000000E+00  2.52335E-06  9.90000E+01
  1.5625000000E-01  2.3250000000E+00  3.66706E-06  9.90000E+01
  1.5625000000E-01  2.3500000000E+00  3.94602E-06  9.90000E+01
  1.5625000000E-01  2.3750000000E+00  2.12827E-06  9.90000E+01
  1.5625000000E-01  2.4000000000E+00  2.59720E-06  9.90000E+01
  1.5625000000E-01  2.4250000000E+00  1.83734E-06  9.90000E+01
  1.5625000000E-01  2.4500000000E+00  4.00415E-06  9.90000E+01
  1.5625000000E-01  2.4750000000E+00  2.23651E-06  9.90000E+01
  1.5625000000E-01  2.5000000000E+00  1.50613E-06  9.90000E+01
  1.5625000000E-01  2.5250000000E+00  1.44353E-06  9.90000E+01
  1.5625000000E-01  2.5500000000E+00  1.43594E-06  9.90000E+01
  1.5625000000E-01  2.5750000000E+00  9.60907E-07  9.90000E+01
  1.5625000000E-01  2.6000000000E+00  1.22271E-06  9.90000E+01
  1.5625000000E-01  2.6250000000E+00  7.77832E-07  9.90000E+01
  1.5625000000E-01  2.6500000000E+00  1.54345E-06  9.90000E+01
  1.5625000000E-01  2.6750000000E+00  5.27521E-07  9.90000E+01
  1.5625000000E-01  2.7000000000E+00  7.49566E-07  9.90000E+01
  1.5625000000E-01  2.7250000000E+00  1.15722E-06  9.90000E+01
  1.5625000000E-01  2.7500000000E+00  1.68493E-06  9.90000E+01
  1.5625000000E-01  2.7750000000E+00  2.26256E-06  9.90000E+01
  1.5625000000E-01  2.8000000000E+00  2.43973E-06  9.90000E+01
  1.5625000000E-01  2.8250000000E+00  1.18230E-06  9.90000E+01
  1.5625000000E-01  2.8500000000E+00  1.58842E-06  9.90000E+01
  1.5625000000E-01  2.8750000000E+00  1.63698E-06  9.90000E+01
  1.5625000000E-01  2.9000000000E+00  1.34593E-06  9.90000E+01
  1.5625000000E-01  2.9250000000E+00  1.46063E-06  9.90000E+01
  1.5625000000E-01  2.9500000000E+00  1.32708E-06  9.90000E+01
  1.5625000000E-01  2.9750000000E+00  1.31664E-06  9.90000E+01
  1.5625000000E-01  3.0000000000E+00  1.31664E-06  9.90000E+01

  1.7187500000E-01  0.0000000000E+00  2.74859E+00  9.90000E+01
  1.7187500000E-01  2.5000000000E-02  2.65218E+00  9.90000E+01
  1.7187500000E-01  5.0000000000E-02  2.91851E+00  9.90000E+01
  1.7187500000E-01  7.5000000000E-02  2.00521E+00  9.90000E+01
  1.7187500000E-01  1.0000000000E-01  2.43450E+00  9.90000E+01
  1.7187500000E-01  1.2500000000E-01  2.26316E+00  9.90000E+01
  1.7187500000E-01  1.5000000000E-01  2.30768E+00  9.90000E+01
  1.7187500000E-01  1.7500000000E-01  1.88493E+00  9.90000E+01
  1.7187500000E-01  2.0000000000E-01  1.44936E+00  9.90000E+01
  1.7187500000E-01  2.2500000000E-01  1.15365E+00  9.90000E+01
  1.7187500000E-01  2.5000000000E-01  1.10975E+00  9.90000E+01
  1.7187500000E-01  2.7500000000E-01  1.10612E+00  9.90000E+01
  1.7187500000E-01  3.0000000000E-01  1.07301E+00  9.90000E+01
  1.7187500000E-01  3.2500000000E-01  7.98754E-01  9.90000E+01
  1.7187500000E-01  3.5000000000E-01  7.81898E-01  9.90000E+01
  1.7187500000E-01  3.7500000000E-01  6.02456E-01  9.90000E+01
  1.7187500000E-01  4.0000000000E-01  4.68317E-01  9.90000E+01
  1.7187500000E-01  4.2500000000E-01  4.47195E-01  9.90000E+01
  1.7187500000E-01  4.5000000000E-01  4.05183E-01  9.90000E+01
  1.7187500000E-01  4.7500000000E-01  3.28483E-01  9.90000E+01
  1.7187500000E-01  5.0000000000E-01  4.91341E-05  9.90000E+01
  1.7187500000E-01  5.2500000000E-01  4.12823E-05  9.90000E+01
  1.7187500000E-01  5.5000000000E-01  4.04804E-05  9.90000E+01
  1.7187500000E-01  5.7500000000E-01  5.83360E-05  9.90000E+01
  1.7187500000E-01  6.0000000000E-01  4.85469E-05  9.90000E+01
  1.7187500000E-01  6.2500000000E-01  4.84832E-05  9.90000E+01
  1.7187500000E-01  6.5000000000E-01  3.82246E-05  9.90000E+01
  1.7187500000E-01  6.7500000000E-01  3.98640E-05  9.90000E+01
  1.7187500000E-01  7.0000000000E-01  4.22359E-05  9.90000E+01
  1.7187500000E-01  7.2500000000E-01  3.76471E-05  9.90000E+01
  1.7187500000E-01  7.5000000000E-01  2.84161E-05  9.90000E+01
  1.7187500000E-01  7.7500000000E-01  3.33822E-05  9.90000E+01
  1.7187500000E-01  8.0000000000E-01  2.64031E-05  9.90000E+01
  1.7187500000E-01  8.2500000000E-01  1.71209E-05  9.90000E+01
  1.7187500000E-01  8.5000000000E-01  2.07111E-05  9.90000E+01
  1.7187500000E-01  8.7500000000E-01  2.91252E-05  9.90000E+01
  1.7187500000E-01  9.0000000000E-01  1.94572E-05  9.90000E+01
  1.7187500000E-01  9.2500000000E-01  1.78231E-05  9.90000E+01
  1.7187500000E-01  9.5000000000E-01  4.16657E-04  9.90000E+01
  1.7187500000E-01  9.7500000000E-01  1.31318E-05  9.90000E+01
  1.7187500000E-01  1.0000000000E+00  1.49882E-05  9.90000E+01
  1.7187500000E-01  1.0250000000E+00  1.56398E-05  9.90000E+01
  1.7187500000E-01  1.0500000000E+00  1.37442E-05  9.90000E+01
  1.7187500000E-01  1.0750000000E+00  1.56403E-05  9.90000E+01
  1.7187500000E-01  1.1000000000E+00  1.15148E-05  9.90000E+01
  1.7187500000E-01  1.1250000000E+00  6.81907E-06  9.90000E+01
  1.7187500000E-01  1.1500000000E+00  1.05601E-05  9.90000E+01
  1.7187500000E-01  1.1750000000E+00  1.03628E-05  9.90000E+01
  1.7187500000E-01  1.2000000000E+00  1.17710E-05  9.90000E+01
  1.7187500000E-01  1.2250000000E+00  8.17424E-06  9.90000E+01
  1.7187500000E-01  1.2500000000E+00  7.09772E-06  9.90000E+01
  1.7187500000E-01  1.2750000000E+00  6.84772E-06  9.90000E+01
  1.7187500000E-01  1.3000000000E+00  9.10204E-06  9.90000E+01
  1.7187500000E-01  1.3250000000E+00  7.28621E-06  9.90000E+01
  1.7187500000E-01  1.3500000000E+00  6.28118E-06  9.90000E+01
  1.7187500000E-01  1.3750000000E+00  5.23690E-06  9.90000E+01
  1.7187500000E-01  1.4000000000E+00  5.91858E-06  9.90000E+01
  1.7187500000E-01  1.4250000000E+00  9.36020E-06  9.90000E+01
  1.7187500000E-01  1.4500000000E+00  8.29270E-06  9.90000E+01
  1.7187500000E-01  1.4750000000E+00  6.75004E-06  9.90000E+01
  1.7187500000E-01  1.5000000000E+00  1.02019E-05  9.90000E+01
  1.7187500000E-01  1.5250000000E+00  4.37633E-06  9.90000E+01
  1.7187500000E-01  1.5500000000E+00  6.21940E-06  9.90000E+01
  1.7187500000E-01  1.5750000000E+00  4.97833E-06  9.90000E+01
  1.7187500000E-01  1.6000000000E+00  5.53106E-06  9.90000E+01
  1.7187500000E-01  1.6250000000E+00  5.39694E-06  9.90000E+01
  1.7187500000E-01  1.6500000000E+00  4.70941E-06  9.90000E+01
  1.7187500000E-01  1.6750000000E+00  6.35941E-06  9.90000E+01
  1.7187500000E-01  1.7000000000E+00  4.68410E-06  9.90000E+01
  1.7187500000E-01  1.7250000000E+00  3.78491E-06  9.90000E+01
  1.7187500000E-01  1.7500000000E+00  3.15973E-06  9.90000E+01
  1.7187500000E-01  1.7750000000E+00  3.62631E-06  9.90000E+01
  1.7187500000E-01  1.8000000000E+00  5.16787E-06  9.90000E+01
  1.7187500000E-01  1.8250000000E+00  4.54194E-06  9.90000E+01
  1.7187500000E-01  1.8500000000E+00  4.59448E-06  9.90000E+01
  1.7187500000E-01  1.8750000000E+00  5.74722E-06  9.90000E+01
  1.7187500000E-01  1.9000000000E+00  4.26597E-06  9.90000E+01
  1.7187500000E-01  1.9250000000E+00  3.70191E-06  9.90000E+01
  1.7187500000E-01  1.9500000000E+00  4.66555E-06  9.90000E+01
  1.7187500000E-01  1.9750000000E+00  2.82339E-06  9.90000E+01
  1.7187500000E-01  2.0000000000E+00  5.85431E-06  9.90000E+01
  1.7187500000E-01  2.0250000000E+00  5.74064E-06  9.90000E+01
  1.7187500000E-01  2.0500000000E+00  3.94818E-06  9.90000E+01
  1.7187500000E-01  2.0750000000E+00  5.67951E-06  9.90000E+01
  1.7187500000E-01  2.1000000000E+00  4.39667E-06  9.90000E+01
  1.7187500000E-01  2.1250000000E+00  2.29023E-06  9.90000E+01
  1.7187500000E-01  2.1500000000E+00  1.78434E-06  9.90000E+01
  1.7187500000E-01  2.1750000000E+00  3.60792E-06  9.90000E+01
  1.7187500000E-01  2.2000000000E+00  2.78795E-06  9.90000E+01
  1.7187500000E-01  2.2250000000E+00  2.30983E-06  9.90000E+01
  1.7187500000E-01  2.2500000000E+00  3.28332E-06  9.90000E+01
  1.7187500000E-01  2.2750000000E+00  2.76665E-06  9.90000E+01
  1.7187500000E-01  2.3000000000E+00  2.39408E-06  9.90000E+01
  1.7187500000E-01  2.3250000000E+00  2.13735E-06  9.90000E+01
  1.7187500000E-01  2.3500000000E+00  2.72392E-06  9.90000E+01
  1.7187500000E-01  2.3750000000E+00  3.88767E-06  9.90000E+01
  1.7187500000E-01  2.4000000000E+00  1.83762E-06  9.90000E+01
  1.7187500000E-01  2.4250000000E+00  2.27978E-06  9.90000E+01
  1.7187500000E-01  2.4500000000E+00  3.65911E-06  9.90000E+01
  1.7187500000E-01  2.4750000000E+00  1.95278E-06  9.90000E+01
  1.7187500000E-01  2.5000000000E+00  2.39405E-06  9.90000E+01
  1.7187500000E-01  2.5250000000E+00  1.69618E-06  9.90000E+01
  1.7187500000E-01  2.5500000000E+00  1.25375E-06  9.90000E+01
  1.7187500000E-01  2.5750000000E+00  7.21658E-07  9.90000E+01
  1.7187500000E-01  2.6000000000E+00  1.14533E-06  9.90000E+01
  1.7187500000E-01  2.6250000000E+00  1.78172E-06  9.90000E+01
  1.7187500000E-01  2.6500000000E+00  1.41674E-06  9.90000E+01
  1.7187500000E-01  2.6750000000E+00  9.24406E-07  9.90000E+01
  1.7187500000E-01  2.7000000000E+00  8.84157E-07  9.90000E+01
  1.7187500000E-01  2.7250000000E+00  7.14205E-07  9.90000E+01
  1.7187500000E-01  2.7500000000E+00  1.39400E-06  9.90000E+01
  1.7187500000E-01  2.7750000000E+00  1.93440E-06  9.90000E+01
  1.7187500000E-01  2.8000000000E+00  1.89700E-06  9.90000E+01
  1.7187500000E-01  2.8250000000E+00  1.54117E-06  9.90000E+01
  1.7187500000E-01  2.8500000000E+00  2.44670E-05  9.90000E+01
  1.7187500000E-01  2.8750000000E+00  1.03942E-06  9.90000E+01
  1.7187500000E-01  2.9000000000E+00  1.40267E-06  9.90000E+01
  1.7187500000E-01  2.9250000000E+00  1.88144E-06  9.90000E+01
  1.7187500000E-01  2.9500000000E+00  1.49061E-06  9.90000E+01
  1.7187500000E-01  2.9750000000E+00  8.06099E-07  9.90000E+01
  1.7187500000E-01  3.0000000000E+00  8.06099E-07  9.90000E+01

  1.8750000000E-01  0.0000000000E+00  2.63966E+00  9.90000E+01
  1.8750000000E-01  2.5000000000E-02  2.58063E+00  9.90000E+01
  1.8750000000E-01  5.0000000000E-02  3.01573E+00  9.90000E+01
  1.8750000000E-01  7.5000000000E-02  2.07489E+00  9.90000E+01
  1.8750000000E-01  1.0000000000E-01  2.26734E+00  9.90000E+01
  1.8750000000E-01  1.2500000000E-01  2.42203E+00  9.90000E+01
  1.8750000000E-01  1.5000000000E-01  2.37119E+00  9.90000E+01
  1.8750000000E-01  1.7500000000E-01  1.83989E+00  9.90000E+01
  1.8750000000E-01  2.0000000000E-01  1.67573E+00  9.90000E+01
  1.8750000000E-01  2.2500000000E-01  1.08477E+00  9.90000E+01
  1.8750000000E-01  2.5000000000E-01  1.25162E+00  9.90000E+01
  1.8750000000E-01  2.7500000000E-01  1.10479E+00  9.90000E+01
  1.8750000000E-01  3.0000000000E-01  1.11857E+00  9.90000E+01
  1.8750000000E-01  3.2500000000E-01  9.02989E-01  9.90000E+01
  1.8750000000E-01  3.5000000000E-01  8.32905E-01  9.90000E+01
  1.8750000000E-01  3.7500000000E-01  5.95087E-01  9.90000E+01
  1.8750000000E-01  4.0000000000E-01  5.56808E-01  9.90000E+01
  1.8750000000E-01  4.2500000000E-01  4.90120E-01  9.90000E+01
  1.8750000000E-01  4.5000000000E-01  3.53694E-01  9.90000E+01
  1.8750000000E-01  4.7500000000E-01  3.13683E-01  9.90000E+01
  1.8750000000E-01  5.0000000000E-01  4.62714E-05  9.90000E+01
  1.8750000000E-01  5.2500000000E-01  4.66378E-05  9.90000E+01
  1.8750000000E-01  5.5000000000E-01  4.26374E-05  9.90000E+01
  1.8750000000E-01  5.7500000000E-01  5.69765E-05  9.90000E+01
  1.8750000000E-01  6.0000000000E-01  5.78252E-05  9.90000E+01
  1.8750000000E-01  6.2500000000E-01  5.61935E-05  9.90000E+01
  1.8750000000E-01  6.5000000000E-01  3.32141E-05  9.90000E+01
  1.8750000000E-01  6.7500000000E-01  3.58343E-05  9.90000E+01
  1.8750000000E-01  7.0000000000E-01  4.43556E-05  9.90000E+01
  1.8750000000E-01  7.2500000000E-01  3.64532E-05  9.90000E+01
  1.8750000000E-01  7.5000000000E-01  2.94071E-05  9.90000E+01
  1.8750000000E-01  7.7500000000E-01  2.71894E-05  9.90000E+01
  1.8750000000E-01  8.0000000000E-01  2.96681E-05  9.90000E+01
  1.8750000000E-01  8.2500000000E-01  1.66060E-05  9.90000E+01
  1.8750000000E-01  8.5000000000E-01  2.05467E-05  9.90000E+01
  1.8750000000E-01  8.7500000000E-01  2.58284E-05  9.90000E+01
  1.8750000000E-01  9.0000000000E-01  2.46551E-05  9.90000E+01
  1.8750000000E-01  9.2500000000E-01  1.80173E-05  9.90000E+01
  1.8750000000E-01  9.5000000000E-01  2.19639E-04  9.90000E+01
  1.8750000000E-01  9.7500000000E-01  2.18731E-04  9.90000E+01
  1.8750000000E-01  1.0000000000E+00  1.28853E-05  9.90000E+01
  1.8750000000E-01  1.0250000000E+00  1.57490E-05  9.90000E+01
  1.8750000000E-01  1.0500000000E+00  1.16168E-05  9.90000E+01
  1.8750000000E-01  1.0750000000E+00  1.98297E-05  9.90000E+01
  1.8750000000E-01  1.1000000000E+00  1.06619E-05  9.90000E+01
  1.8750000000E-01  1.1250000000E+00  6.14919E-06  9.90000E+01
  1.8750000000E-01  1.1500000000E+00  7.26839E-06  9.90000E+01
  1.8750000000E-01  1.1750000000E+00  1.27871E-05  9.90000E+01
  1.8750000000E-01  1.2000000000E+00  8.49646E-06  9.90000E+01
  1.8750000000E-01  1.2250000000E+00  9.98695E-06  9.90000E+01
  1.8750000000E-01  1.2500000000E+00  6.55767E-06  9.90000E+01
  1.8750000000E-01  1.2750000000E+00  8.18470E-06  9.90000E+01
  1.8750000000E-01  1.3000000000E+00  6.54990E-06  9.90000E+01
  1.8750000000E-01  1.3250000000E+00  8.19347E-06  9.90000E+01
  1.8750000000E-01  1.3500000000E+00  6.05833E-06  9.90000E+01
  1.8750000000E-01  1.3750000000E+00  6.13755E-06  9.90000E+01
  1.8750000000E-01  1.4000000000E+00  6.87131E-06  9.90000E+01
  1.8750000000E-01  1.4250000000E+00  5.73439E-06  9.90000E+01
  1.8750000000E-01  1.4500000000E+00  7.85775E-06  9.90000E+01
  1.8750000000E-01  1.4750000000E+00  6.98621E-06  9.90000E+01
  1.8750000000E-01  1.5000000000E+00  8.24932E-06  9.90000E+01
  1.8750000000E-01  1.5250000000E+00  9.28676E-06  9.90000E+01
  1.8750000000E-01  1.5500000000E+00  9.02948E-06  9.90000E+01
  1.8750000000E-01  1.5750000000E+00  6.54412E-06  9.90000E+01
  1.8750000000E-01  1.6000000000E+00  5.46420E-06  9.90000E+01
  1.8750000000E-01  1.6250000000E+00  6.31508E-06  9.90000E+01
  1.8750000000E-01  1.6500000000E+00  3.59398E-06  9.90000E+01
  1.8750000000E-01  1.6750000000E+00  6.04968E-06  9.90000E+01
  1.8750000000E-01  1.7000000000E+00  3.53524E-06  9.90000E+01
  1.8750000000E-01  1.7250000000E+00  4.41894E-06  9.90000E+01
  1.8750000000E-01  1.7500000000E+00  2.17206E-06  9.90000E+01
  1.8750000000E-01  1.7750000000E+00  3.38585E-06  9.90000E+01
  1.8750000000E-01  1.8000000000E+00  3.24153E-06  9.90000E+01
  1.8750000000E-01  1.8250000000E+00  3.29968E-06  9.90000E+01
  1.8750000000E-01  1.8500000000E+00  3.53868E-06  9.90000E+01
  1.8750000000E-01  1.8750000000E+00  3.16069E-06  9.90000E+01
  1.8750000000E-01  1.9000000000E+00  3.55166E-06  9.90000E+01
  1.8750000000E-01  1.9250000000E+00  3.39141E-06  9.90000E+01
  1.8750000000E-01  1.9500000000E+00  4.17847E-06  9.90000E+01
  1.8750000000E-01  1.9750000000E+00  3.73439E-06  9.90000E+01
  1.8750000000E-01  2.0000000000E+00  2.08306E-06  9.90000E+01
  1.8750000000E-01  2.0250000000E+00  4.43986E-06  9.90000E+01
  1.8750000000E-01  2.0500000000E+00  5.30148E-06  9.90000E+01
  1.8750000000E-01  2.0750000000E+00  4.68736E-06  9.90000E+01
  1.8750000000E-01  2.1000000000E+00  3.20244E-06  9.90000E+01
  1.8750000000E-01  2.1250000000E+00  1.65456E-06  9.90000E+01
  1.8750000000E-01  2.1500000000E+00  8.20815E-07  9.90000E+01
  1.8750000000E-01  2.1750000000E+00  1.44673E-06  9.90000E+01
  1.8750000000E-01  2.2000000000E+00  2.75564E-06  9.90000E+01
  1.8750000000E-01  2.2250000000E+00  2.77291E-06  9.90000E+01
  1.8750000000E-01  2.2500000000E+00  3.12797E-06  9.90000E+01
  1.8750000000E-01  2.2750000000E+00  3.10626E-06  9.90000E+01
  1.8750000000E-01  2.3000000000E+00  2.43410E-06  9.90000E+01
  1.8750000000E-01  2.3250000000E+00  3.08412E-06  9.90000E+01
  1.8750000000E-01  2.3500000000E+00  3.04301E-06  9.90000E+01
  1.8750000000E-01  2.3750000000E+00  3.47283E-06  9.90000E+01
  1.8750000000E-01  2.4000000000E+00  3.60938E-06  9.90000E+01
  1.8750000000E-01  2.4250000000E+00  2.17724E-06  9.90000E+01
  1.8750000000E-01  2.4500000000E+00  3.50607E-06  9.90000E+01
  1.8750000000E-01  2.4750000000E+00  2.19631E-06  9.90000E+01
  1.8750000000E-01  2.5000000000E+00  1.90438E-06  9.90000E+01
  1.8750000000E-01  2.5250000000E+00  2.01230E-06  9.90000E+01
  1.8750000000E-01  2.5500000000E+00  1.92794E-06  9.90000E+01
  1.8750000000E-01  2.5750000000E+00  1.40734E-06  9.90000E+01
  1.8750000000E-01  2.6000000000E+00  1.06309E-06  9.90000E+01
  1.8750000000E-01  2.6250000000E+00  2.39152E-06  9.90000E+01
  1.8750000000E-01  2.6500000000E+00  8.75031E-07  9.90000E+01
  1.8750000000E-01  2.6750000000E+00  1.01180E-06  9.90000E+01
  1.8750000000E-01  2.7000000000E+00  8.69851E-07  9.90000E+01
  1.8750000000E-01  2.7250000000E+00  1.02955E-06  9.90000E+01
  1.8750000000E-01  2.7500000000E+00  2.05322E-06  9.90000E+01
  1.8750000000E-01  2.7750000000E+00  1.41923E-06  9.90000E+01
  1.8750000000E-01  2.8000000000E+00  1.18197E-06  9.90000E+01
  1.8750000000E-01  2.8250000000E+00  8.26660E-07  9.90000E+01
  1.8750000000E-01  2.8500000000E+00  3.07494E-06  9.90000E+01
  1.8750000000E-01  2.8750000000E+00  1.67756E-06  9.90000E+01
  1.8750000000E-01  2.9000000000E+00  1.21491E-06  9.90000E+01
  1.8750000000E-01  2.9250000000E+00  2.01703E-06  9.90000E+01
  1.8750000000E-01  2.9500000000E+00  1.58426E-06  9.90000E+01
  1.8750000000E-01  2.9750000000E+00  2.04533E-06  9.90000E+01
  1.8750000000E-01  3.0000000000E+00  2.04533E-06  9.90000E+01

  2.0312500000E-01  0.0000000000E+00  3.30441E+00  9.90000E+01
  2.0312500000E-01  2.5000000000E-02  2.60545E+00  9.90000E+01
  2.0312500000E-01  5.0000000000E-02  2.94102E+00  9.90000E+01
  2.0312500000E-01  7.5000000000E-02  2.18771E+00  9.90000E+01
  2.0312500000E-01  1.0000000000E-01  2.11542E+00  9.90000E+01
  2.0312500000E-01  1.2500000000E-01  2.55291E+00  9.90000E+01
  2.0312500000E-01  1.5000000000E-01  2.15268E+00  9.90000E+01
  2.0312500000E-01  1.7500000000E-01  1.55590E+00  9.90000E+01
  2.0312500000E-01  2.0000000000E-01  1.78383E+00  9.90000E+01
  2.0312500000E-01  2.2500000000E-01  1.28028E+00  9.90000E+01
  2.0312500000E-01  2.5000000000E-01  1.15319E+00  9.90000E+01
  2.0312500000E-01  2.7500000000E-01  1.19796E+00  9.90000E+01
  2.0312500000E-01  3.0000000000E-01  1.09750E+00  9.90000E+01
  2.0312500000E-01  3.2500000000E-01  9.67588E-01  9.90000E+01
  2.0312500000E-01  3.5000000000E-01  8.79774E-01  9.90000E+01
  2.0312500000E-01  3.7500000000E-01  6.43374E-01  9.90000E+01
  2.0312500000E-01  4.0000000000E-01  5.60184E-01  9.90000E+01
  2.0312500000E-01  4.2500000000E-01  4.35854E-01  9.90000E+01
  2.0312500000E-01  4.5000000000E-01  3.88915E-01  9.90000E+01
  2.0312500000E-01  4.7500000000E-01  3.16589E-01  9.90000E+01
  2.0312500000E-01  5.0000000000E-01  4.57932E-05  9.90000E+01
  2.0312500000E-01  5.2500000000E-01  4.70082E-05  9.90000E+01
  2.0312500000E-01  5.5000000000E-01  4.68593E-05  9.90000E+01
  2.0312500000E-01  5.7500000000E-01  5.36458E-05  9.90000E+01
  2.0312500000E-01  6.0000000000E-01  5.25939E-05  9.90000E+01
  2.0312500000E-01  6.2500000000E-01  5.34980E-05  9.90000E+01
  2.0312500000E-01  6.5000000000E-01  3.90259E-05  9.90000E+01
  2.0312500000E-01  6.7500000000E-01  2.73666E-05  9.90000E+01
  2.0312500000E-01  7.0000000000E-01  4.42446E-05  9.90000E+01
  2.0312500000E-01  7.2500000000E-01  3.74314E-05  9.90000E+01
  2.0312500000E-01  7.5000000000E-01  3.15964E-05  9.90000E+01
  2.0312500000E-01  7.7500000000E-01  2.71522E-05  9.90000E+01
  2.0312500000E-01  8.0000000000E-01  3.14364E-05  9.90000E+01
  2.0312500000E-01  8.2500000000E-01  2.06876E-05  9.90000E+01
  2.0312500000E-01  8.5000000000E-01  1.89471E-05  9.90000E+01
  2.0312500000E-01  8.7500000000E-01  2.64444E-05  9.90000E+01
  2.0312500000E-01  9.0000000000E-01  1.92586E-05  9.90000E+01
  2.0312500000E-01  9.2500000000E-01  1.66450E-05  9.90000E+01
  2.0312500000E-01  9.5000000000E-01  2.02520E-05  9.90000E+01
  2.0312500000E-01  9.7500000000E-01  4.42029E-04  9.90000E+01
  2.0312500000E-01  1.0000000000E+00  1.17982E-05  9.90000E+01
  2.0312500000E-01  1.0250000000E+00  1.92694E-05  9.90000E+01
  2.0312500000E-01  1.0500000000E+00  1.06660E-05  9.90000E+01
  2.0312500000E-01  1.0750000000E+00  1.92048E-05  9.90000E+01
  2.0312500000E-01  1.1000000000E+00  1.14214E-05  9.90000E+01
  2.0312500000E-01  1.1250000000E+00  1.12472E-05  9.90000E+01
  2.0312500000E-01  1.1500000000E+00  7.17973E-06  9.90000E+01
  2.0312500000E-01  1.1750000000E+00  1.05950E-05  9.90000E+01
  2.0312500000E-01  1.2000000000E+00  1.00453E-05  9.90000E+01
  2.0312500000E-01  1.2250000000E+00  1.25686E-05  9.90000E+01
  2.0312500000E-01  1.2500000000E+00  7.30056E-06  9.90000E+01
  2.0312500000E-01  1.2750000000E+00  7.07603E-06  9.90000E+01
  2.0312500000E-01  1.3000000000E+00  8.01439E-06  9.90000E+01
  2.0312500000E-01  1.3250000000E+00  6.59494E-06  9.90000E+01
  2.0312500000E-01  1.3500000000E+00  8.89771E-06  9.90000E+01
  2.0312500000E-01  1.3750000000E+00  9.05140E-06  9.90000E+01
  2.0312500000E-01  1.4000000000E+00  5.65814E-06  9.90000E+01
  2.0312500000E-01  1.4250000000E+00  8.26324E-06  9.90000E+01
  2.0312500000E-01  1.4500000000E+00  5.13048E-06  9.90000E+01
  2.0312500000E-01  1.4750000000E+00  6.39140E-06  9.90000E+01
  2.0312500000E-01  1.5000000000E+00  8.12157E-06  9.90000E+01
  2.0312500000E-01  1.5250000000E+00  6.61182E-06  9.90000E+01
  2.0312500000E-01  1.5500000000E+00  5.29220E-06  9.90000E+01
  2.0312500000E-01  1.5750000000E+00  8.03641E-06  9.90000E+01
  2.0312500000E-01  1.6000000000E+00  9.54911E-06  9.90000E+01
  2.0312500000E-01  1.6250000000E+00  5.51632E-06  9.90000E+01
  2.0312500000E-01  1.6500000000E+00  5.13592E-06  9.90000E+01
  2.0312500000E-01  1.6750000000E+00  2.94134E-06  9.90000E+01
  2.0312500000E-01  1.7000000000E+00  2.49906E-06  9.90000E+01
  2.0312500000E-01  1.7250000000E+00  4.16171E-06  9.90000E+01
  2.0312500000E-01  1.7500000000E+00  3.59127E-06  9.90000E+01
  2.0312500000E-01  1.7750000000E+00  2.22722E-06  9.90000E+01
  2.0312500000E-01  1.8000000000E+00  2.82191E-06  9.90000E+01
  2.0312500000E-01  1.8250000000E+00  4.39552E-06  9.90000E+01
  2.0312500000E-01  1.8500000000E+00  2.97180E-06  9.90000E+01
  2.0312500000E-01  1.8750000000E+00  3.58301E-06  9.90000E+01
  2.0312500000E-01  1.9000000000E+00  3.63065E-06  9.90000E+01
  2.0312500000E-01  1.9250000000E+00  2.19834E-06  9.90000E+01
  2.0312500000E-01  1.9500000000E+00  4.29813E-06  9.90000E+01
  2.0312500000E-01  1.9750000000E+00  4.85023E-06  9.90000E+01
  2.0312500000E-01  2.0000000000E+00  3.31882E-06  9.90000E+01
  2.0312500000E-01  2.0250000000E+00  3.05293E-06  9.90000E+01
  2.0312500000E-01  2.0500000000E+00  2.85504E-06  9.90000E+01
  2.0312500000E-01  2.0750000000E+00  3.82894E-06  9.90000E+01
  2.0312500000E-01  2.1000000000E+00  4.27823E-06  9.90000E+01
  2.0312500000E-01  2.1250000000E+00  2.23154E-06  9.90000E+01
  2.0312500000E-01  2.1500000000E+00  2.29423E-06  9.90000E+01
  2.0312500000E-01  2.1750000000E+00  1.41945E-06  9.90000E+01
  2.0312500000E-01  2.2000000000E+00  1.84484E-06  9.90000E+01
  2.0312500000E-01  2.2250000000E+00  3.09931E-06  9.90000E+01
  2.0312500000E-01  2.2500000000E+00  2.48275E-06  9.90000E+01
  2.0312500000E-01  2.2750000000E+00  3.51691E-06  9.90000E+01
  2.0312500000E-01  2.3000000000E+00  2.23557E-06  9.90000E+01
  2.0312500000E-01  2.3250000000E+00  1.95951E-06  9.90000E+01
  2.0312500000E-01  2.3500000000E+00  2.31626E-06  9.90000E+01
  2.0312500000E-01  2.3750000000E+00  3.06858E-06  9.90000E+01
  2.0312500000E-01  2.4000000000E+00  2.19941E-06  9.90000E+01
  2.0312500000E-01  2.4250000000E+00  2.31126E-06  9.90000E+01
  2.0312500000E-01  2.4500000000E+00  2.75267E-06  9.90000E+01
  2.0312500000E-01  2.4750000000E+00  1.46351E-06  9.90000E+01
  2.0312500000E-01  2.5000000000E+00  1.68614E-06  9.90000E+01
  2.0312500000E-01  2.5250000000E+00  1.55846E-06  9.90000E+01
  2.0312500000E-01  2.5500000000E+00  1.85298E-06  9.90000E+01
  2.0312500000E-01  2.5750000000E+00  1.32283E-06  9.90000E+01
  2.0312500000E-01  2.6000000000E+00  1.37470E-06  9.90000E+01
  2.0312500000E-01  2.6250000000E+00  1.31165E-06  9.90000E+01
  2.0312500000E-01  2.6500000000E+00  9.53004E-07  9.90000E+01
  2.0312500000E-01  2.6750000000E+00  1.16286E-06  9.90000E+01
  2.0312500000E-01  2.7000000000E+00  1.21317E-06  9.90000E+01
  2.0312500000E-01  2.7250000000E+00  1.74737E-06  9.90000E+01
  2.0312500000E-01  2.7500000000E+00  2.10077E-06  9.90000E+01
  2.0312500000E-01  2.7750000000E+00  1.62397E-06  9.90000E+01
  2.0312500000E-01  2.8000000000E+00  1.34055E-06  9.90000E+01
  2.0312500000E-01  2.8250000000E+00  2.27379E-06  9.90000E+01
  2.0312500000E-01  2.8500000000E+00  2.41472E-06  9.90000E+01
  2.0312500000E-01  2.8750000000E+00  1.88306E-06  9.90000E+01
  2.0312500000E-01  2.9000000000E+00  1.83054E-06  9.90000E+01
  2.0312500000E-01  2.9250000000E+00  1.92245E-06  9.90000E+01
  2.0312500000E-01  2.9500000000E+00  1.47154E-06  9.90000E+01
  2.0312500000E-01  2.9750000000E+00  2.97791E-05  9.90000E+01
  2.0312500000E-01  3.0000000000E+00  2.97791E-05  9.90000E+01

  2.1875000000E-01  0.0000000000E+00  3.67271E+00  9.90000E+01
  2.1875000000E-01  2.5000000000E-02  3.00093E+00  9.90000E+01
  2.1875000000E-01  5.0000000000E-02  2.91372E+00  9.90000E+01
  2.1875000000E-01  7.5000000000E-02  2.33503E+00  9.90000E+01
  2.1875000000E-01  1.0000000000E-01  2.14452E+00  9.90000E+01
  2.1875000000E-01  1.2500000000E-01  2.60217E+00  9.90000E+01
  2.1875000000E-01  1.5000000000E-01  2.19466E+00  9.90000E+01
  2.1875000000E-01  1.7500000000E-01  1.65443E+00  9.90000E+01
  2.1875000000E-01  2.0000000000E-01  1.60584E+00  9.90000E+01
  2.1875000000E-01  2.2500000000E-01  1.34659E+00  9.90000E+01
  2.1875000000E-01  2.5000000000E-01  1.23284E+00  9.90000E+01
  2.1875000000E-01  2.7500000000E-01  1.12839E+00  9.90000E+01
  2.1875000000E-01  3.0000000000E-01  1.12266E+00  9.90000E+01
  2.1875000000E-01  3.2500000000E-01  8.94161E-01  9.90000E+01
  2.1875000000E-01  3.5000000000E-01  8.53009E-01  9.90000E+01
  2.1875000000E-01  3.7500000000E-01  6.24804E-01  9.90000E+01
  2.1875000000E-01  4.0000000000E-01  5.54446E-01  9.90000E+01
  2.1875000000E-01  4.2500000000E-01  4.63603E-01  9.90000E+01
  2.1875000000E-01  4.5000000000E-01  3.57574E-01  9.90000E+01
  2.1875000000E-01  4.7500000000E-01  2.70688E-01  9.90000E+01
  2.1875000000E-01  5.0000000000E-01  3.75830E-05  9.90000E+01
  2.1875000000E-01  5.2500000000E-01  5.41303E-05  9.90000E+01
  2.1875000000E-01  5.5000000000E-01  3.97736E-05  9.90000E+01
  2.1875000000E-01  5.7500000000E-01  5.18519E-05  9.90000E+01
  2.1875000000E-01  6.0000000000E-01  6.42802E-05  9.90000E+01
  2.1875000000E-01  6.2500000000E-01  5.27561E-05  9.90000E+01
  2.1875000000E-01  6.5000000000E-01  3.51859E-05  9.90000E+01
  2.1875000000E-01  6.7500000000E-01  2.66429E-05  9.90000E+01
  2.1875000000E-01  7.0000000000E-01  4.10683E-05  9.90000E+01
  2.1875000000E-01  7.2500000000E-01  3.39337E-05  9.90000E+01
  2.1875000000E-01  7.5000000000E-01  3.31924E-05  9.90000E+01
  2.1875000000E-01  7.7500000000E-01  3.17631E-05  9.90000E+01
  2.1875000000E-01  8.0000000000E-01  2.85467E-05  9.90000E+01
  2.1875000000E-01  8.2500000000E-01  2.58833E-05  9.90000E+01
  2.1875000000E-01  8.5000000000E-01  1.94599E-05  9.90000E+01
  2.1875000000E-01  8.7500000000E-01  2.56761E-05  9.90000E+01
  2.1875000000E-01  9.0000000000E-01  2.13147E-05  9.90000E+01
  2.1875000000E-01  9.2500000000E-01  1.84616E-05  9.90000E+01
  2.1875000000E-01  9.5000000000E-01  1.67183E-05  9.90000E+01
  2.1875000000E-01  9.7500000000E-01  3.59737E-04  9.90000E+01
  2.1875000000E-01  1.0000000000E+00  7.02730E-05  9.90000E+01
  2.1875000000E-01  1.0250000000E+00  1.84815E-05  9.90000E+01
  2.1875000000E-01  1.0500000000E+00  1.54749E-05  9.90000E+01
  2.1875000000E-01  1.0750000000E+00  1.46899E-05  9.90000E+01
  2.1875000000E-01  1.1000000000E+00  1.38915E-05  9.90000E+01
  2.1875000000E-01  1.1250000000E+00  1.56426E-05  9.90000E+01
  2.1875000000E-01  1.1500000000E+00  6.74314E-06  9.90000E+01
  2.1875000000E-01  1.1750000000E+00  6.57328E-06  9.90000E+01
  2.1875000000E-01  1.2000000000E+00  1.12513E-05  9.90000E+01
  2.1875000000E-01  1.2250000000E+00  7.65114E-06  9.90000E+01
  2.1875000000E-01  1.2500000000E+00  1.06160E-05  9.90000E+01
  2.1875000000E-01  1.2750000000E+00  7.96256E-06  9.90000E+01
  2.1875000000E-01  1.3000000000E+00  1.11228E-05  9.90000E+01
  2.1875000000E-01  1.3250000000E+00  9.46714E-06  9.90000E+01
  2.1875000000E-01  1.3500000000E+00  1.14267E-05  9.90000E+01
  2.1875000000E-01  1.3750000000E+00  9.34443E-06  9.90000E+01
  2.1875000000E-01  1.4000000000E+00  8.61529E-06  9.90000E+01
  2.1875000000E-01  1.4250000000E+00  5.87894E-06  9.90000E+01
  2.1875000000E-01  1.4500000000E+00  5.22871E-06  9.90000E+01
  2.1875000000E-01  1.4750000000E+00  4.79081E-06  9.90000E+01
  2.1875000000E-01  1.5000000000E+00  7.56214E-06  9.90000E+01
  2.1875000000E-01  1.5250000000E+00  6.92119E-06  9.90000E+01
  2.1875000000E-01  1.5500000000E+00  5.46611E-06  9.90000E+01
  2.1875000000E-01  1.5750000000E+00  3.81210E-06  9.90000E+01
  2.1875000000E-01  1.6000000000E+00  3.69085E-06  9.90000E+01
  2.1875000000E-01  1.6250000000E+00  5.30422E-05  9.90000E+01
  2.1875000000E-01  1.6500000000E+00  5.58050E-06  9.90000E+01
  2.1875000000E-01  1.6750000000E+00  2.86134E-06  9.90000E+01
  2.1875000000E-01  1.7000000000E+00  3.37516E-06  9.90000E+01
  2.1875000000E-01  1.7250000000E+00  4.44477E-06  9.90000E+01
  2.1875000000E-01  1.7500000000E+00  2.78021E-06  9.90000E+01
  2.1875000000E-01  1.7750000000E+00  2.34202E-06  9.90000E+01
  2.1875000000E-01  1.8000000000E+00  3.22944E-06  9.90000E+01
  2.1875000000E-01  1.8250000000E+00  3.71440E-06  9.90000E+01
  2.1875000000E-01  1.8500000000E+00  3.45552E-06  9.90000E+01
  2.1875000000E-01  1.8750000000E+00  2.44673E-06  9.90000E+01
  2.1875000000E-01  1.9000000000E+00  4.53355E-06  9.90000E+01
  2.1875000000E-01  1.9250000000E+00  3.18491E-06  9.90000E+01
  2.1875000000E-01  1.9500000000E+00  5.24432E-06  9.90000E+01
  2.1875000000E-01  1.9750000000E+00  4.44926E-06  9.90000E+01
  2.1875000000E-01  2.0000000000E+00  2.64551E-06  9.90000E+01
  2.1875000000E-01  2.0250000000E+00  2.46124E-06  9.90000E+01
  2.1875000000E-01  2.0500000000E+00  2.18651E-06  9.90000E+01
  2.1875000000E-01  2.0750000000E+00  3.00099E-06  9.90000E+01
  2.1875000000E-01  2.1000000000E+00  3.89438E-06  9.90000E+01
  2.1875000000E-01  2.1250000000E+00  3.59652E-06  9.90000E+01
  2.1875000000E-01  2.1500000000E+00  9.93093E-07  9.90000E+01
  2.1875000000E-01  2.1750000000E+00  1.77894E-06  9.90000E+01
  2.1875000000E-01  2.2000000000E+00  2.13076E-06  9.90000E+01
  2.1875000000E-01  2.2250000000E+00  2.77792E-06  9.90000E+01
  2.1875000000E-01  2.2500000000E+00  2.46305E-06  9.90000E+01
  2.1875000000E-01  2.2750000000E+00  3.62904E-06  9.90000E+01
  2.1875000000E-01  2.3000000000E+00  2.27242E-06  9.90000E+01
  2.1875000000E-01  2.3250000000E+00  2.77459E-06  9.90000E+01
  2.1875000000E-01  2.3500000000E+00  1.89103E-06  9.90000E+01
  2.1875000000E-01  2.3750000000E+00  2.19201E-06  9.90000E+01
  2.1875000000E-01  2.4000000000E+00  1.75944E-06  9.90000E+01
  2.1875000000E-01  2.4250000000E+00  2.53811E-06  9.90000E+01
  2.1875000000E-01  2.4500000000E+00  3.84273E-06  9.90000E+01
  2.1875000000E-01  2.4750000000E+00  1.82285E-06  9.90000E+01
  2.1875000000E-01  2.5000000000E+00  1.08479E-06  9.90000E+01
  2.1875000000E-01  2.5250000000E+00  1.21059E-06  9.90000E+01
  2.1875000000E-01  2.5500000000E+00  1.22041E-06  9.90000E+01
  2.1875000000E-01  2.5750000000E+00  1.15839E-06  9.90000E+01
  2.1875000000E-01  2.6000000000E+00  2.16598E-06  9.90000E+01
  2.1875000000E-01  2.6250000000E+00  1.55180E-06  9.90000E+01
  2.1875000000E-01  2.6500000000E+00  9.07106E-07  9.90000E+01
  2.1875000000E-01  2.6750000000E+00  9.97160E-07  9.90000E+01
  2.1875000000E-01  2.7000000000E+00  1.03648E-06  9.90000E+01
  2.1875000000E-01  2.7250000000E+00  9.32981E-07  9.90000E+01
  2.1875000000E-01  2.7500000000E+00  1.50978E-06  9.90000E+01
  2.1875000000E-01  2.7750000000E+00  1.63602E-06  9.90000E+01
  2.1875000000E-01  2.8000000000E+00  1.58747E-06  9.90000E+01
  2.1875000000E-01  2.8250000000E+00  2.71062E-06  9.90000E+01
  2.1875000000E-01  2.8500000000E+00  1.20630E-06  9.90000E+01
  2.1875000000E-01  2.8750000000E+00  1.16723E-06  9.90000E+01
  2.1875000000E-01  2.9000000000E+00  1.01865E-06  9.90000E+01
  2.1875000000E-01  2.9250000000E+00  1.40075E-06  9.90000E+01
  2.1875000000E-01  2.9500000000E+00  2.31881E-06  9.90000E+01
  2.1875000000E-01  2.9750000000E+00  2.49682E-06  9.90000E+01
  2.1875000000E-01  3.0000000000E+00  2.49682E-06  9.90000E+01

  2.3437500000E-01  0.0000000000E+00  4.51883E+00  9.90000E+01
  2.3437500000E-01  2.5000000000E-02  2.67178E+00  9.90000E+01
  2.3437500000E-01  5.0000000000E-02  2.53287E+00  9.90000E+01
  2.3437500000E-01  7.5000000000E-02  2.39383E+00  9.90000E+01
  2.3437500000E-01  1.0000000000E-01  2.11269E+00  9.90000E+01
  2.3437500000E-01  1.2500000000E-01  2.55803E+00  9.90000E+01
  2.3437500000E-01  1.5000000000E-01  2.28240E+00  9.90000E+01
  2.3437500000E-01  1.7500000000E-01  1.71791E+00  9.90000E+01
  2.3437500000E-01  2.0000000000E-01  1.45594E+00  9.90000E+01
  2.3437500000E-01  2.2500000000E-01  1.18370E+00  9.90000E+01
  2.3437500000E-01  2.5000000000E-01  1.22830E+00  9.90000E+01
  2.3437500000E-01  2.7500000000E-01  1.26246E+00  9.90000E+01
  2.3437500000E-01  3.0000000000E-01  1.16390E+00  9.90000E+01
  2.3437500000E-01  3.2500000000E-01  8.58074E-01  9.90000E+01
  2.3437500000E-01  3.5000000000E-01  8.29156E-01  9.90000E+01
  2.3437500000E-01  3.7500000000E-01  6.81236E-01  9.90000E+01
  2.3437500000E-01  4.0000000000E-01  6.00668E-01  9.90000E+01
  2.3437500000E-01  4.2500000000E-01  4.89211E-01  9.90000E+01
  2.3437500000E-01  4.5000000000E-01  4.12388E-01  9.90000E+01
  2.3437500000E-01  4.7500000000E-01  3.03583E-01  9.90000E+01
  2.3437500000E-01  5.0000000000E-01  5.03947E-05  9.90000E+01
  2.3437500000E-01  5.2500000000E-01  5.40507E-05  9.90000E+01
  2.3437500000E-01  5.5000000000E-01  4.33783E-05  9.90000E+01
  2.3437500000E-01  5.7500000000E-01  5.85921E-05  9.90000E+01
  2.3437500000E-01  6.0000000000E-01  5.12314E-05  9.90000E+01
  2.3437500000E-01  6.2500000000E-01  5.33619E-05  9.90000E+01
  2.3437500000E-01  6.5000000000E-01  4.07074E-05  9.90000E+01
  2.3437500000E-01  6.7500000000E-01  2.79732E-05  9.90000E+01
  2.3437500000E-01  7.0000000000E-01  4.30126E-05  9.90000E+01
  2.3437500000E-01  7.2500000000E-01  3.37238E-05  9.90000E+01
  2.3437500000E-01  7.5000000000E-01  3.31996E-05  9.90000E+01
  2.3437500000E-01  7.7500000000E-01  3.17571E-05  9.90000E+01
  2.3437500000E-01  8.0000000000E-01  2.56668E-05  9.90000E+01
  2.3437500000E-01  8.2500000000E-01  2.66673E-05  9.90000E+01
  2.3437500000E-01  8.5000000000E-01  1.63992E-05  9.90000E+01
  2.3437500000E-01  8.7500000000E-01  2.11322E-05  9.90000E+01
  2.3437500000E-01  9.0000000000E-01  2.35609E-05  9.90000E+01
  2.3437500000E-01  9.2500000000E-01  2.00738E-05  9.90000E+01
  2.3437500000E-01  9.5000000000E-01  1.69362E-05  9.90000E+01
  2.3437500000E-01  9.7500000000E-01  1.63562E-05  9.90000E+01
  2.3437500000E-01  1.0000000000E+00  3.91420E-04  9.90000E+01
  2.3437500000E-01  1.0250000000E+00  1.94142E-05  9.90000E+01
  2.3437500000E-01  1.0500000000E+00  2.29681E-05  9.90000E+01
  2.3437500000E-01  1.0750000000E+00  1.53557E-05  9.90000E+01
  2.3437500000E-01  1.1000000000E+00  1.85255E-05  9.90000E+01
  2.3437500000E-01  1.1250000000E+00  1.60775E-05  9.90000E+01
  2.3437500000E-01  1.1500000000E+00  1.16863E-05  9.90000E+01
  2.3437500000E-01  1.1750000000E+00  1.15304E-05  9.90000E+01
  2.3437500000E-01  1.2000000000E+00  1.15607E-05  9.90000E+01
  2.3437500000E-01  1.2250000000E+00  1.83559E-05  9.90000E+01
  2.3437500000E-01  1.2500000000E+00  1.57433E-05  9.90000E+01
  2.3437500000E-01  1.2750000000E+00  1.66484E-05  9.90000E+01
  2.3437500000E-01  1.3000000000E+00  1.11092E-05  9.90000E+01
  2.3437500000E-01  1.3250000000E+00  9.88926E-06  9.90000E+01
  2.3437500000E-01  1.3500000000E+00  8.79646E-06  9.90000E+01
  2.3437500000E-01  1.3750000000E+00  1.18694E-05  9.90000E+01
  2.3437500000E-01  1.4000000000E+00  1.07728E-05  9.90000E+01
  2.3437500000E-01  1.4250000000E+00  6.80462E-06  9.90000E+01
  2.3437500000E-01  1.4500000000E+00  5.20149E-06  9.90000E+01
  2.3437500000E-01  1.4750000000E+00  4.24814E-06  9.90000E+01
  2.3437500000E-01  1.5000000000E+00  6.28351E-06  9.90000E+01
  2.3437500000E-01  1.5250000000E+00  8.14761E-06  9.90000E+01
  2.3437500000E-01  1.5500000000E+00  5.48653E-06  9.90000E+01
  2.3437500000E-01  1.5750000000E+00  4.96785E-06  9.90000E+01
  2.3437500000E-01  1.6000000000E+00  3.48700E-06  9.90000E+01
  2.3437500000E-01  1.6250000000E+00  7.42399E-06  9.90000E+01
  2.3437500000E-01  1.6500000000E+00  3.95760E-06  9.90000E+01
  2.3437500000E-01  1.6750000000E+00  2.75300E-06  9.90000E+01
  2.3437500000E-01  1.7000000000E+00  4.71119E-06  9.90000E+01
  2.3437500000E-01  1.7250000000E+00  4.08767E-06  9.90000E+01
  2.3437500000E-01  1.7500000000E+00  3.04100E-06  9.90000E+01
  2.3437500000E-01  1.7750000000E+00  2.94830E-06  9.90000E+01
  2.3437500000E-01  1.8000000000E+00  2.90735E-06  9.90000E+01
  2.3437500000E-01  1.8250000000E+00  3.68103E-06  9.90000E+01
  2.3437500000E-01  1.8500000000E+00  3.61291E-06  9.90000E+01
  2.3437500000E-01  1.8750000000E+00  2.65766E-06  9.90000E+01
  2.3437500000E-01  1.9000000000E+00  4.19747E-06  9.90000E+01
  2.3437500000E-01  1.9250000000E+00  4.16528E-06  9.90000E+01
  2.3437500000E-01  1.9500000000E+00  4.59121E-06  9.90000E+01
  2.3437500000E-01  1.9750000000E+00  2.00159E-06  9.90000E+01
  2.3437500000E-01  2.0000000000E+00  3.04503E-06  9.90000E+01
  2.3437500000E-01  2.0250000000E+00  3.30942E-06  9.90000E+01
  2.3437500000E-01  2.0500000000E+00  2.07901E-06  9.90000E+01
  2.3437500000E-01  2.0750000000E+00  2.22399E-06  9.90000E+01
  2.3437500000E-01  2.1000000000E+00  3.25376E-06  9.90000E+01
  2.3437500000E-01  2.1250000000E+00  2.91369E-06  9.90000E+01
  2.3437500000E-01  2.1500000000E+00  2.49658E-06  9.90000E+01
  2.3437500000E-01  2.1750000000E+00  1.49947E-06  9.90000E+01
  2.3437500000E-01  2.2000000000E+00  2.65110E-06  9.90000E+01
  2.3437500000E-01  2.2250000000E+00  2.76776E-06  9.90000E+01
  2.3437500000E-01  2.2500000000E+00  3.11189E-06  9.90000E+01
  2.3437500000E-01  2.2750000000E+00  3.45624E-06  9.90000E+01
  2.3437500000E-01  2.3000000000E+00  2.04922E-06  9.90000E+01
  2.3437500000E-01  2.3250000000E+00  2.62054E-06  9.90000E+01
  2.3437500000E-01  2.3500000000E+00  2.29752E-06  9.90000E+01
  2.3437500000E-01  2.3750000000E+00  1.68722E-06  9.90000E+01
  2.3437500000E-01  2.4000000000E+00  1.79584E-06  9.90000E+01
  2.3437500000E-01  2.4250000000E+00  2.95753E-06  9.90000E+01
  2.3437500000E-01  2.4500000000E+00  1.83477E-06  9.90000E+01
  2.3437500000E-01  2.4750000000E+00  3.24596E-06  9.90000E+01
  2.3437500000E-01  2.5000000000E+00  1.66277E-06  9.90000E+01
  2.3437500000E-01  2.5250000000E+00  4.03735E-07  9.90000E+01
  2.3437500000E-01  2.5500000000E+00  9.03086E-07  9.90000E+01
  2.3437500000E-01  2.5750000000E+00  2.13527E-06  9.90000E+01
  2.3437500000E-01  2.6000000000E+00  1.43688E-06  9.90000E+01
  2.3437500000E-01  2.6250000000E+00  1.92046E-06  9.90000E+01
  2.3437500000E-01  2.6500000000E+00  1.31255E-06  9.90000E+01
  2.3437500000E-01  2.6750000000E+00  1.58236E-06  9.90000E+01
  2.3437500000E-01  2.7000000000E+00  9.45066E-07  9.90000E+01
  2.3437500000E-01  2.7250000000E+00  9.00252E-07  9.90000E+01
  2.3437500000E-01  2.7500000000E+00  1.24468E-06  9.90000E+01
  2.3437500000E-01  2.7750000000E+00  1.58066E-06  9.90000E+01
  2.3437500000E-01  2.8000000000E+00  1.28830E-06  9.90000E+01
  2.3437500000E-01  2.8250000000E+00  3.41296E-06  9.90000E+01
  2.3437500000E-01  2.8500000000E+00  1.88921E-06  9.90000E+01
  2.3437500000E-01  2.8750000000E+00  1.33352E-06  9.90000E+01
  2.3437500000E-01  2.9000000000E+00  1.02367E-06  9.90000E+01
  2.3437500000E-01  2.9250000000E+00  2.18174E-06  9.90000E+01
  2.3437500000E-01  2.9500000000E+00  2.94095E-06  9.90000E+01
  2.3437500000E-01  2.9750000000E+00  1.40137E-06  9.90000E+01
  2.3437500000E-01  3.0000000000E+00  1.40137E-06  9.90000E+01

  2.5000000000E-01  0.0000000000E+00  2.94948E+00  9.90000E+01
  2.5000000000E-01  2.5000000000E-02  2.75624E+00  9.90000E+01
  2.5000000000E-01  5.0000000000E-02  2.67027E+00  9.90000E+01
  2.5000000000E-01  7.5000000000E-02  2.51537E+00  9.90000E+01
  2.5000000000E-01  1.0000000000E-01  2.47953E+00  9.90000E+01
  2.5000000000E-01  1.2500000000E-01  2.44675E+00  9.90000E+01
  2.5000000000E-01  1.5000000000E-01  2.25639E+00  9.90000E+01
  2.5000000000E-01  1.7500000000E-01  1.67546E+00  9.90000E+01
  2.5000000000E-01  2.0000000000E-01  1.48998E+00  9.90000E+01
  2.5000000000E-01  2.2500000000E-01  1.18529E+00  9.90000E+01
  2.5000000000E-01  2.5000000000E-01  1.13753E+00  9.90000E+01
  2.5000000000E-01  2.7500000000E-01  1.27357E+00  9.90000E+01
  2.5000000000E-01  3.0000000000E-01  1.10003E+00  9.90000E+01
  2.5000000000E-01  3.2500000000E-01  9.61597E-01  9.90000E+01
  2.5000000000E-01  3.5000000000E-01  9.20527E-01  9.90000E+01
  2.5000000000E-01  3.7500000000E-01  6.90829E-01  9.90000E+01
  2.5000000000E-01  4.0000000000E-01  5.40052E-01  9.90000E+01
  2.5000000000E-01  4.2500000000E-01  4.12317E-01  9.90000E+01
  2.5000000000E-01  4.5000000000E-01  4.45065E-01  9.90000E+01
  2.5000000000E-01  4.7500000000E-01  3.61985E-01  9.90000E+01
  2.5000000000E-01  5.0000000000E-01  4.20822E-05  9.90000E+01
  2.5000000000E-01  5.2500000000E-01  4.90002E-05  9.90000E+01
  2.5000000000E-01  5.5000000000E-01  4.74670E-05  9.90000E+01
  2.5000000000E-01  5.7500000000E-01  4.94894E-05  9.90000E+01
  2.5000000000E-01  6.0000000000E-01  1.67293E-04  9.90000E+01
  2.5000000000E-01  6.2500000000E-01  4.89334E-05  9.90000E+01
  2.5000000000E-01  6.5000000000E-01  3.33790E-05  9.90000E+01
  2.5000000000E-01  6.7500000000E-01  3.21293E-05  9.90000E+01
  2.5000000000E-01  7.0000000000E-01  4.19788E-05  9.90000E+01
  2.5000000000E-01  7.2500000000E-01  3.42498E-05  9.90000E+01
  2.5000000000E-01  7.5000000000E-01  3.09011E-05  9.90000E+01
  2.5000000000E-01  7.7500000000E-01  3.05036E-05  9.90000E+01
  2.5000000000E-01  8.0000000000E-01  2.63477E-05  9.90000E+01
  2.5000000000E-01  8.2500000000E-01  2.75567E-05  9.90000E+01
  2.5000000000E-01  8.5000000000E-01  1.84206E-05  9.90000E+01
  2.5000000000E-01  8.7500000000E-01  1.85853E-05  9.90000E+01
  2.5000000000E-01  9.0000000000E-01  2.17543E-05  9.90000E+01
  2.5000000000E-01  9.2500000000E-01  1.82494E-05  9.90000E+01
  2.5000000000E-01  9.5000000000E-01  1.68862E-05  9.90000E+01
  2.5000000000E-01  9.7500000000E-01  1.64721E-05  9.90000E+01
  2.5000000000E-01  1.0000000000E+00  3.83025E-04  9.90000E+01
  2.5000000000E-01  1.0250000000E+00  1.70450E-05  9.90000E+01
  2.5000000000E-01  1.0500000000E+00  1.62461E-05  9.90000E+01
  2.5000000000E-01  1.0750000000E+00  1.30763E-05  9.90000E+01
  2.5000000000E-01  1.1000000000E+00  1.00860E-05  9.90000E+01
  2.5000000000E-01  1.1250000000E+00  1.33263E-05  9.90000E+01
  2.5000000000E-01  1.1500000000E+00  1.20870E-05  9.90000E+01
  2.5000000000E-01  1.1750000000E+00  8.22179E-06  9.90000E+01
  2.5000000000E-01  1.2000000000E+00  8.12819E-06  9.90000E+01
  2.5000000000E-01  1.2250000000E+00  8.62755E-06  9.90000E+01
  2.5000000000E-01  1.2500000000E+00  7.91382E-06  9.90000E+01
  2.5000000000E-01  1.2750000000E+00  1.18618E-05  9.90000E+01
  2.5000000000E-01  1.3000000000E+00  7.83445E-06  9.90000E+01
  2.5000000000E-01  1.3250000000E+00  5.17051E-06  9.90000E+01
  2.5000000000E-01  1.3500000000E+00  6.55057E-06  9.90000E+01
  2.5000000000E-01  1.3750000000E+00  9.03682E-06  9.90000E+01
  2.5000000000E-01  1.4000000000E+00  1.08566E-05  9.90000E+01
  2.5000000000E-01  1.4250000000E+00  8.75760E-06  9.90000E+01
  2.5000000000E-01  1.4500000000E+00  5.68477E-06  9.90000E+01
  2.5000000000E-01  1.4750000000E+00  4.23377E-06  9.90000E+01
  2.5000000000E-01  1.5000000000E+00  5.75875E-06  9.90000E+01
  2.5000000000E-01  1.5250000000E+00  7.29831E-06  9.90000E+01
  2.5000000000E-01  1.5500000000E+00  6.44557E-06  9.90000E+01
  2.5000000000E-01  1.5750000000E+00  3.16459E-06  9.90000E+01
  2.5000000000E-01  1.6000000000E+00  6.17527E-06  9.90000E+01
  2.5000000000E-01  1.6250000000E+00  6.36352E-06  9.90000E+01
  2.5000000000E-01  1.6500000000E+00  4.33177E-06  9.90000E+01
  2.5000000000E-01  1.6750000000E+00  4.06604E-06  9.90000E+01
  2.5000000000E-01  1.7000000000E+00  3.73004E-06  9.90000E+01
  2.5000000000E-01  1.7250000000E+00  5.17810E-06  9.90000E+01
  2.5000000000E-01  1.7500000000E+00  2.15203E-06  9.90000E+01
  2.5000000000E-01  1.7750000000E+00  2.58015E-06  9.90000E+01
  2.5000000000E-01  1.8000000000E+00  3.07414E-06  9.90000E+01
  2.5000000000E-01  1.8250000000E+00  3.23263E-06  9.90000E+01
  2.5000000000E-01  1.8500000000E+00  4.08249E-06  9.90000E+01
  2.5000000000E-01  1.8750000000E+00  4.43207E-06  9.90000E+01
  2.5000000000E-01  1.9000000000E+00  2.21019E-06  9.90000E+01
  2.5000000000E-01  1.9250000000E+00  4.82221E-06  9.90000E+01
  2.5000000000E-01  1.9500000000E+00  3.70238E-06  9.90000E+01
  2.5000000000E-01  1.9750000000E+00  2.69258E-06  9.90000E+01
  2.5000000000E-01  2.0000000000E+00  1.56256E-06  9.90000E+01
  2.5000000000E-01  2.0250000000E+00  2.52720E-06  9.90000E+01
  2.5000000000E-01  2.0500000000E+00  3.30202E-06  9.90000E+01
  2.5000000000E-01  2.0750000000E+00  2.74700E-06  9.90000E+01
  2.5000000000E-01  2.1000000000E+00  2.13760E-06  9.90000E+01
  2.5000000000E-01  2.1250000000E+00  3.14020E-06  9.90000E+01
  2.5000000000E-01  2.1500000000E+00  3.49425E-06  9.90000E+01
  2.5000000000E-01  2.1750000000E+00  2.95047E-06  9.90000E+01
  2.5000000000E-01  2.2000000000E+00  3.19938E-06  9.90000E+01
  2.5000000000E-01  2.2250000000E+00  2.46008E-06  9.90000E+01
  2.5000000000E-01  2.2500000000E+00  2.13209E-06  9.90000E+01
  2.5000000000E-01  2.2750000000E+00  1.89651E-06  9.90000E+01
  2.5000000000E-01  2.3000000000E+00  2.23979E-06  9.90000E+01
  2.5000000000E-01  2.3250000000E+00  2.89024E-06  9.90000E+01
  2.5000000000E-01  2.3500000000E+00  2.28100E-06  9.90000E+01
  2.5000000000E-01  2.3750000000E+00  1.56117E-06  9.90000E+01
  2.5000000000E-01  2.4000000000E+00  2.80927E-06  9.90000E+01
  2.5000000000E-01  2.4250000000E+00  2.54287E-06  9.90000E+01
  2.5000000000E-01  2.4500000000E+00  1.13308E-06  9.90000E+01
  2.5000000000E-01  2.4750000000E+00  2.29415E-06  9.90000E+01
  2.5000000000E-01  2.5000000000E+00  2.68937E-06  9.90000E+01
  2.5000000000E-01  2.5250000000E+00  1.57126E-06  9.90000E+01
  2.5000000000E-01  2.5500000000E+00  1.32087E-06  9.90000E+01
  2.5000000000E-01  2.5750000000E+00  1.98777E-06  9.90000E+01
  2.5000000000E-01  2.6000000000E+00  1.90995E-06  9.90000E+01
  2.5000000000E-01  2.6250000000E+00  1.13075E-06  9.90000E+01
  2.5000000000E-01  2.6500000000E+00  1.37067E-06  9.90000E+01
  2.5000000000E-01  2.6750000000E+00  1.88913E-06  9.90000E+01
  2.5000000000E-01  2.7000000000E+00  1.41014E-06  9.90000E+01
  2.5000000000E-01  2.7250000000E+00  2.32179E-06  9.90000E+01
  2.5000000000E-01  2.7500000000E+00  1.73284E-06  9.90000E+01
  2.5000000000E-01  2.7750000000E+00  1.57529E-06  9.90000E+01
  2.5000000000E-01  2.8000000000E+00  1.16294E-06  9.90000E+01
  2.5000000000E-01  2.8250000000E+00  2.27315E-06  9.90000E+01
  2.5000000000E-01  2.8500000000E+00  2.08810E-06  9.90000E+01
  2.5000000000E-01  2.8750000000E+00  1.21400E-06  9.90000E+01
  2.5000000000E-01  2.9000000000E+00  2.56525E-06  9.90000E+01
  2.5000000000E-01  2.9250000000E+00  2.39920E-06  9.90000E+01
  2.5000000000E-01  2.9500000000E+00  8.85011E-07  9.90000E+01
  2.5000000000E-01  2.9750000000E+00  1.14789E-06  9.90000E+01
  2.5000000000E-01  3.0000000000E+00  1.14789E-06  9.90000E+01

  2.6562500000E-01  0.0000000000E+00  3.86826E+00  9.90000E+01
  2.6562500000E-01  2.5000000000E-02  2.72996E+00  9.90000E+01
  2.6562500000E-01  5.0000000000E-02  2.76939E+00  9.90000E+01
  2.6562500000E-01  7.5000000000E-02  2.45893E+00  9.90000E+01
  2.6562500000E-01  1.0000000000E-01  2.37287E+00  9.90000E+01
  2.6562500000E-01  1.2500000000E-01  2.32396E+00  9.90000E+01
  2.6562500000E-01  1.5000000000E-01  2.31147E+00  9.90000E+01
  2.6562500000E-01  1.7500000000E-01  1.61547E+00  9.90000E+01
  2.6562500000E-01  2.0000000000E-01  1.45546E+00  9.90000E+01
  2.6562500000E-01  2.2500000000E-01  1.19518E+00  9.90000E+01
  2.6562500000E-01  2.5000000000E-01  1.25927E+00  9.90000E+01
  2.6562500000E-01  2.7500000000E-01  1.43164E+00  9.90000E+01
  2.6562500000E-01  3.0000000000E-01  1.17985E+00  9.90000E+01
  2.6562500000E-01  3.2500000000E-01  9.50175E-01  9.90000E+01
  2.6562500000E-01  3.5000000000E-01  1.05583E+00  9.90000E+01
  2.6562500000E-01  3.7500000000E-01  7.29438E-01  9.90000E+01
  2.6562500000E-01  4.0000000000E-01  6.21770E-01  9.90000E+01
  2.6562500000E-01  4.2500000000E-01  4.39699E-01  9.90000E+01
  2.6562500000E-01  4.5000000000E-01  4.59912E-01  9.90000E+01
  2.6562500000E-01  4.7500000000E-01  3.28274E-01  9.90000E+01
  2.6562500000E-01  5.0000000000E-01  4.99208E-05  9.90000E+01
  2.6562500000E-01  5.2500000000E-01  5.08753E-05  9.90000E+01
  2.6562500000E-01  5.5000000000E-01  4.82144E-05  9.90000E+01
  2.6562500000E-01  5.7500000000E-01  4.42391E-05  9.90000E+01
  2.6562500000E-01  6.0000000000E-01  5.75534E-05  9.90000E+01
  2.6562500000E-01  6.2500000000E-01  5.42821E-05  9.90000E+01
  2.6562500000E-01  6.5000000000E-01  3.51463E-05  9.90000E+01
  2.6562500000E-01  6.7500000000E-01  3.43320E-05  9.90000E+01
  2.6562500000E-01  7.0000000000E-01  3.34864E-05  9.90000E+01
  2.6562500000E-01  7.2500000000E-01  3.91125E-05  9.90000E+01
  2.6562500000E-01  7.5000000000E-01  2.79519E-05  9.90000E+01
  2.6562500000E-01  7.7500000000E-01  3.52143E-05  9.90000E+01
  2.6562500000E-01  8.0000000000E-01  2.57498E-05  9.90000E+01
  2.6562500000E-01  8.2500000000E-01  2.67587E-05  9.90000E+01
  2.6562500000E-01  8.5000000000E-01  1.79698E-05  9.90000E+01
  2.6562500000E-01  8.7500000000E-01  1.83116E-05  9.90000E+01
  2.6562500000E-01  9.0000000000E-01  2.17779E-05  9.90000E+01
  2.6562500000E-01  9.2500000000E-01  1.77401E-05  9.90000E+01
  2.6562500000E-01  9.5000000000E-01  1.93760E-05  9.90000E+01
  2.6562500000E-01  9.7500000000E-01  1.50464E-05  9.90000E+01
  2.6562500000E-01  1.0000000000E+00  8.66814E-05  9.90000E+01
  2.6562500000E-01  1.0250000000E+00  3.06717E-04  9.90000E+01
  2.6562500000E-01  1.0500000000E+00  1.71779E-05  9.90000E+01
  2.6562500000E-01  1.0750000000E+00  1.21897E-05  9.90000E+01
  2.6562500000E-01  1.1000000000E+00  1.37581E-05  9.90000E+01
  2.6562500000E-01  1.1250000000E+00  1.34352E-05  9.90000E+01
  2.6562500000E-01  1.1500000000E+00  9.35870E-06  9.90000E+01
  2.6562500000E-01  1.1750000000E+00  8.94633E-06  9.90000E+01
  2.6562500000E-01  1.2000000000E+00  7.73569E-06  9.90000E+01
  2.6562500000E-01  1.2250000000E+00  7.49297E-06  9.90000E+01
  2.6562500000E-01  1.2500000000E+00  6.68632E-06  9.90000E+01
  2.6562500000E-01  1.2750000000E+00  9.43276E-06  9.90000E+01
  2.6562500000E-01  1.3000000000E+00  1.31459E-05  9.90000E+01
  2.6562500000E-01  1.3250000000E+00  7.34849E-06  9.90000E+01
  2.6562500000E-01  1.3500000000E+00  5.02301E-06  9.90000E+01
  2.6562500000E-01  1.3750000000E+00  6.98536E-06  9.90000E+01
  2.6562500000E-01  1.4000000000E+00  1.01050E-05  9.90000E+01
  2.6562500000E-01  1.4250000000E+00  5.90707E-05  9.90000E+01
  2.6562500000E-01  1.4500000000E+00  8.16936E-06  9.90000E+01
  2.6562500000E-01  1.4750000000E+00  5.53387E-06  9.90000E+01
  2.6562500000E-01  1.5000000000E+00  4.47903E-06  9.90000E+01
  2.6562500000E-01  1.5250000000E+00  6.47124E-06  9.90000E+01
  2.6562500000E-01  1.5500000000E+00  5.87948E-06  9.90000E+01
  2.6562500000E-01  1.5750000000E+00  4.57754E-06  9.90000E+01
  2.6562500000E-01  1.6000000000E+00  6.23713E-06  9.90000E+01
  2.6562500000E-01  1.6250000000E+00  5.63326E-06  9.90000E+01
  2.6562500000E-01  1.6500000000E+00  4.43587E-06  9.90000E+01
  2.6562500000E-01  1.6750000000E+00  3.77300E-06  9.90000E+01
  2.6562500000E-01  1.7000000000E+00  2.67258E-06  9.90000E+01
  2.6562500000E-01  1.7250000000E+00  3.50112E-06  9.90000E+01
  2.6562500000E-01  1.7500000000E+00  3.24169E-06  9.90000E+01
  2.6562500000E-01  1.7750000000E+00  2.36832E-06  9.90000E+01
  2.6562500000E-01  1.8000000000E+00  3.37659E-06  9.90000E+01
  2.6562500000E-01  1.8250000000E+00  4.71902E-06  9.90000E+01
  2.6562500000E-01  1.8500000000E+00  2.46525E-06  9.90000E+01
  2.6562500000E-01  1.8750000000E+00  2.39801E-06  9.90000E+01
  2.6562500000E-01  1.9000000000E+00  3.73052E-06  9.90000E+01
  2.6562500000E-01  1.9250000000E+00  3.84229E-06  9.90000E+01
  2.6562500000E-01  1.9500000000E+00  4.87582E-06  9.90000E+01
  2.6562500000E-01  1.9750000000E+00  2.22446E-06  9.90000E+01
  2.6562500000E-01  2.0000000000E+00  2.32712E-06  9.90000E+01
  2.6562500000E-01  2.0250000000E+00  1.80677E-06  9.90000E+01
  2.6562500000E-01  2.0500000000E+00  2.95097E-06  9.90000E+01
  2.6562500000E-01  2.0750000000E+00  2.70899E-06  9.90000E+01
  2.6562500000E-01  2.1000000000E+00  2.75764E-06  9.90000E+01
  2.6562500000E-01  2.1250000000E+00  3.35903E-06  9.90000E+01
  2.6562500000E-01  2.1500000000E+00  3.59233E-06  9.90000E+01
  2.6562500000E-01  2.1750000000E+00  3.11138E-06  9.90000E+01
  2.6562500000E-01  2.2000000000E+00  3.03755E-06  9.90000E+01
  2.6562500000E-01  2.2250000000E+00  2.33480E-06  9.90000E+01
  2.6562500000E-01  2.2500000000E+00  3.33685E-06  9.90000E+01
  2.6562500000E-01  2.2750000000E+00  2.02070E-06  9.90000E+01
  2.6562500000E-01  2.3000000000E+00  1.81975E-06  9.90000E+01
  2.6562500000E-01  2.3250000000E+00  1.93246E-06  9.90000E+01
  2.6562500000E-01  2.3500000000E+00  1.43942E-06  9.90000E+01
  2.6562500000E-01  2.3750000000E+00  2.01249E-06  9.90000E+01
  2.6562500000E-01  2.4000000000E+00  3.47418E-06  9.90000E+01
  2.6562500000E-01  2.4250000000E+00  3.25014E-06  9.90000E+01
  2.6562500000E-01  2.4500000000E+00  1.73266E-06  9.90000E+01
  2.6562500000E-01  2.4750000000E+00  1.48222E-06  9.90000E+01
  2.6562500000E-01  2.5000000000E+00  2.36315E-06  9.90000E+01
  2.6562500000E-01  2.5250000000E+00  2.69360E-06  9.90000E+01
  2.6562500000E-01  2.5500000000E+00  2.80189E-06  9.90000E+01
  2.6562500000E-01  2.5750000000E+00  2.63522E-06  9.90000E+01
  2.6562500000E-01  2.6000000000E+00  1.19759E-06  9.90000E+01
  2.6562500000E-01  2.6250000000E+00  1.99821E-06  9.90000E+01
  2.6562500000E-01  2.6500000000E+00  1.81022E-06  9.90000E+01
  2.6562500000E-01  2.6750000000E+00  1.08829E-06  9.90000E+01
  2.6562500000E-01  2.7000000000E+00  1.67788E-06  9.90000E+01
  2.6562500000E-01  2.7250000000E+00  1.50318E-06  9.90000E+01
  2.6562500000E-01  2.7500000000E+00  1.44275E-06  9.90000E+01
  2.6562500000E-01  2.7750000000E+00  1.28467E-06  9.90000E+01
  2.6562500000E-01  2.8000000000E+00  1.15666E-06  9.90000E+01
  2.6562500000E-01  2.8250000000E+00  1.85784E-06  9.90000E+01
  2.6562500000E-01  2.8500000000E+00  2.09043E-06  9.90000E+01
  2.6562500000E-01  2.8750000000E+00  3.15649E-06  9.90000E+01
  2.6562500000E-01  2.9000000000E+00  1.79965E-06  9.90000E+01
  2.6562500000E-01  2.9250000000E+00  1.12912E-06  9.90000E+01
  2.6562500000E-01  2.9500000000E+00  7.08559E-07  9.90000E+01
  2.6562500000E-01  2.9750000000E+00  9.82118E-07  9.90000E+01
  2.6562500000E-01  3.0000000000E+00  9.82118E-07  9.90000E+01

  2.8125000000E-01  0.0000000000E+00  3.40093E+00  9.90000E+01
  2.8125000000E-01  2.5000000000E-02  2.57530E+00  9.90000E+01
  2.8125000000E-01  5.0000000000E-02  2.81111E+00  9.90000E+01
  2.8125000000E-01  7.5000000000E-02  2.42688E+00  9.90000E+01
  2.8125000000E-01  1.0000000000E-01  2.16663E+00  9.90000E+01
  2.8125000000E-01  1.2500000000E-01  2.25352E+00  9.90000E+01
  2.8125000000E-01  1.5000000000E-01  2.13654E+00  9.90000E+01
  2.8125000000E-01  1.7500000000E-01  1.68380E+00  9.90000E+01
  2.8125000000E-01  2.0000000000E-01  1.70429E+00  9.90000E+01
  2.8125000000E-01  2.2500000000E-01  1.27054E+00  9.90000E+01
  2.8125000000E-01  2.5000000000E-01  1.33624E+00  9.90000E+01
  2.8125000000E-01  2.7500000000E-01  1.55744E+00  9.90000E+01
  2.8125000000E-01  3.0000000000E-01  1.36757E+00  9.90000E+01
  2.8125000000E-01  3.2500000000E-01  1.04927E+00  9.90000E+01
  2.8125000000E-01  3.5000000000E-01  9.14844E-01  9.90000E+01
  2.8125000000E-01  3.7500000000E-01  6.76518E-01  9.90000E+01
  2.8125000000E-01  4.0000000000E-01  5.68331E-01  9.90000E+01
  2.8125000000E-01  4.2500000000E-01  7.68759E-01  9.90000E+01
  2.8125000000E-01  4.5000000000E-01  9.28645E-01  9.90000E+01
  2.8125000000E-01  4.7500000000E-01  2.89897E-01  9.90000E+01
  2.8125000000E-01  5.0000000000E-01  4.26572E-05  9.90000E+01
  2.8125000000E-01  5.2500000000E-01  4.37851E-05  9.90000E+01
  2.8125000000E-01  5.5000000000E-01  4.73373E-05  9.90000E+01
  2.8125000000E-01  5.7500000000E-01  4.71455E-05  9.90000E+01
  2.8125000000E-01  6.0000000000E-01  6.10357E-05  9.90000E+01
  2.8125000000E-01  6.2500000000E-01  4.95076E-05  9.90000E+01
  2.8125000000E-01  6.5000000000E-01  3.64675E-05  9.90000E+01
  2.8125000000E-01  6.7500000000E-01  3.47823E-05  9.90000E+01
  2.8125000000E-01  7.0000000000E-01  3.77611E-05  9.90000E+01
  2.8125000000E-01  7.2500000000E-01  4.26138E-05  9.90000E+01
  2.8125000000E-01  7.5000000000E-01  3.37625E-05  9.90000E+01
  2.8125000000E-01  7.7500000000E-01  3.14756E-05  9.90000E+01
  2.8125000000E-01  8.0000000000E-01  2.87692E-05  9.90000E+01
  2.8125000000E-01  8.2500000000E-01  4.29639E-05  9.90000E+01
  2.8125000000E-01  8.5000000000E-01  3.12576E-05  9.90000E+01
  2.8125000000E-01  8.7500000000E-01  2.06547E-05  9.90000E+01
  2.8125000000E-01  9.0000000000E-01  2.03196E-05  9.90000E+01
  2.8125000000E-01  9.2500000000E-01  1.70618E-05  9.90000E+01
  2.8125000000E-01  9.5000000000E-01  1.80301E-05  9.90000E+01
  2.8125000000E-01  9.7500000000E-01  2.17155E-05  9.90000E+01
  2.8125000000E-01  1.0000000000E+00  1.64592E-05  9.90000E+01
  2.8125000000E-01  1.0250000000E+00  3.53977E-04  9.90000E+01
  2.8125000000E-01  1.0500000000E+00  1.60732E-05  9.90000E+01
  2.8125000000E-01  1.0750000000E+00  1.35675E-05  9.90000E+01
  2.8125000000E-01  1.1000000000E+00  1.22191E-05  9.90000E+01
  2.8125000000E-01  1.1250000000E+00  8.88152E-06  9.90000E+01
  2.8125000000E-01  1.1500000000E+00  1.26587E-05  9.90000E+01
  2.8125000000E-01  1.1750000000E+00  1.18018E-05  9.90000E+01
  2.8125000000E-01  1.2000000000E+00  6.60481E-06  9.90000E+01
  2.8125000000E-01  1.2250000000E+00  6.64677E-06  9.90000E+01
  2.8125000000E-01  1.2500000000E+00  6.28451E-06  9.90000E+01
  2.8125000000E-01  1.2750000000E+00  7.03182E-06  9.90000E+01
  2.8125000000E-01  1.3000000000E+00  1.14404E-05  9.90000E+01
  2.8125000000E-01  1.3250000000E+00  7.77865E-06  9.90000E+01
  2.8125000000E-01  1.3500000000E+00  6.58831E-06  9.90000E+01
  2.8125000000E-01  1.3750000000E+00  3.56941E-06  9.90000E+01
  2.8125000000E-01  1.4000000000E+00  7.94768E-06  9.90000E+01
  2.8125000000E-01  1.4250000000E+00  6.52809E-06  9.90000E+01
  2.8125000000E-01  1.4500000000E+00  7.40845E-06  9.90000E+01
  2.8125000000E-01  1.4750000000E+00  5.77578E-06  9.90000E+01
  2.8125000000E-01  1.5000000000E+00  5.46973E-06  9.90000E+01
  2.8125000000E-01  1.5250000000E+00  6.52442E-06  9.90000E+01
  2.8125000000E-01  1.5500000000E+00  5.00629E-06  9.90000E+01
  2.8125000000E-01  1.5750000000E+00  6.34247E-06  9.90000E+01
  2.8125000000E-01  1.6000000000E+00  4.44479E-06  9.90000E+01
  2.8125000000E-01  1.6250000000E+00  5.69393E-06  9.90000E+01
  2.8125000000E-01  1.6500000000E+00  5.01236E-06  9.90000E+01
  2.8125000000E-01  1.6750000000E+00  2.16406E-06  9.90000E+01
  2.8125000000E-01  1.7000000000E+00  3.07472E-06  9.90000E+01
  2.8125000000E-01  1.7250000000E+00  3.77048E-06  9.90000E+01
  2.8125000000E-01  1.7500000000E+00  3.62018E-06  9.90000E+01
  2.8125000000E-01  1.7750000000E+00  3.64484E-06  9.90000E+01
  2.8125000000E-01  1.8000000000E+00  2.12132E-06  9.90000E+01
  2.8125000000E-01  1.8250000000E+00  3.46319E-06  9.90000E+01
  2.8125000000E-01  1.8500000000E+00  3.41459E-06  9.90000E+01
  2.8125000000E-01  1.8750000000E+00  1.91705E-06  9.90000E+01
  2.8125000000E-01  1.9000000000E+00  5.82043E-06  9.90000E+01
  2.8125000000E-01  1.9250000000E+00  4.27905E-06  9.90000E+01
  2.8125000000E-01  1.9500000000E+00  3.46137E-06  9.90000E+01
  2.8125000000E-01  1.9750000000E+00  2.31751E-06  9.90000E+01
  2.8125000000E-01  2.0000000000E+00  2.37747E-06  9.90000E+01
  2.8125000000E-01  2.0250000000E+00  2.11906E-06  9.90000E+01
  2.8125000000E-01  2.0500000000E+00  1.23070E-06  9.90000E+01
  2.8125000000E-01  2.0750000000E+00  3.07522E-06  9.90000E+01
  2.8125000000E-01  2.1000000000E+00  3.16066E-06  9.90000E+01
  2.8125000000E-01  2.1250000000E+00  3.81362E-06  9.90000E+01
  2.8125000000E-01  2.1500000000E+00  2.38317E-06  9.90000E+01
  2.8125000000E-01  2.1750000000E+00  2.70470E-06  9.90000E+01
  2.8125000000E-01  2.2000000000E+00  2.99431E-06  9.90000E+01
  2.8125000000E-01  2.2250000000E+00  2.28704E-06  9.90000E+01
  2.8125000000E-01  2.2500000000E+00  2.76874E-06  9.90000E+01
  2.8125000000E-01  2.2750000000E+00  2.77181E-06  9.90000E+01
  2.8125000000E-01  2.3000000000E+00  2.75151E-06  9.90000E+01
  2.8125000000E-01  2.3250000000E+00  2.47242E-06  9.90000E+01
  2.8125000000E-01  2.3500000000E+00  1.14210E-06  9.90000E+01
  2.8125000000E-01  2.3750000000E+00  2.06873E-06  9.90000E+01
  2.8125000000E-01  2.4000000000E+00  2.51094E-06  9.90000E+01
  2.8125000000E-01  2.4250000000E+00  4.05214E-06  9.90000E+01
  2.8125000000E-01  2.4500000000E+00  3.18807E-06  9.90000E+01
  2.8125000000E-01  2.4750000000E+00  2.06321E-06  9.90000E+01
  2.8125000000E-01  2.5000000000E+00  1.49942E-06  9.90000E+01
  2.8125000000E-01  2.5250000000E+00  2.64629E-06  9.90000E+01
  2.8125000000E-01  2.5500000000E+00  4.06434E-06  9.90000E+01
  2.8125000000E-01  2.5750000000E+00  1.55388E-06  9.90000E+01
  2.8125000000E-01  2.6000000000E+00  1.83920E-06  9.90000E+01
  2.8125000000E-01  2.6250000000E+00  1.34983E-06  9.90000E+01
  2.8125000000E-01  2.6500000000E+00  8.86244E-07  9.90000E+01
  2.8125000000E-01  2.6750000000E+00  1.47505E-06  9.90000E+01
  2.8125000000E-01  2.7000000000E+00  1.37289E-06  9.90000E+01
  2.8125000000E-01  2.7250000000E+00  1.14478E-06  9.90000E+01
  2.8125000000E-01  2.7500000000E+00  1.09920E-06  9.90000E+01
  2.8125000000E-01  2.7750000000E+00  1.79469E-06  9.90000E+01
  2.8125000000E-01  2.8000000000E+00  2.23348E-06  9.90000E+01
  2.8125000000E-01  2.8250000000E+00  2.10337E-06  9.90000E+01
  2.8125000000E-01  2.8500000000E+00  3.04434E-06  9.90000E+01
  2.8125000000E-01  2.8750000000E+00  2.10552E-06  9.90000E+01
  2.8125000000E-01  2.9000000000E+00  1.37219E-06  9.90000E+01
  2.8125000000E-01  2.9250000000E+00  8.29395E-07  9.90000E+01
  2.8125000000E-01  2.9500000000E+00  1.87467E-06  9.90000E+01
  2.8125000000E-01  2.9750000000E+00  3.87868E-06  9.90000E+01
  2.8125000000E-01  3.0000000000E+00  3.87868E-06  9.90000E+01

  2.9687500000E-01  0.0000000000E+00  3.20473E+00  9.90000E+01
  2.9687500000E-01  2.5000000000E-02  3.04550E+00  9.90000E+01
  2.9687500000E-01  5.0000000000E-02  2.60771E+00  9.90000E+01
  2.9687500000E-01  7.5000000000E-02  2.25787E+00  9.90000E+01
  2.9687500000E-01  1.0000000000E-01  2.30398E+00  9.90000E+01
  2.9687500000E-01  1.2500000000E-01  2.55391E+00  9.90000E+01
  2.9687500000E-01  1.5000000000E-01  2.03548E+00  9.90000E+01
  2.9687500000E-01  1.7500000000E-01  1.60080E+00  9.90000E+01
  2.9687500000E-01  2.0000000000E-01  1.75761E+00  9.90000E+01
  2.9687500000E-01  2.2500000000E-01  1.33035E+00  9.90000E+01
  2.9687500000E-01  2.5000000000E-01  1.21742E+00  9.90000E+01
  2.9687500000E-01  2.7500000000E-01  1.29702E+00  9.90000E+01
  2.9687500000E-01  3.0000000000E-01  1.22459E+00  9.90000E+01
  2.9687500000E-01  3.2500000000E-01  9.88327E-01  9.90000E+01
  2.9687500000E-01  3.5000000000E-01  8.94512E-01  9.90000E+01
  2.9687500000E-01  3.7500000000E-01  6.98897E-01  9.90000E+01
  2.9687500000E-01  4.0000000000E-01  6.19224E-01  9.90000E+01
  2.9687500000E-01  4.2500000000E-01  3.99287E-01  9.90000E+01
  2.9687500000E-01  4.5000000000E-01  3.96264E-01  9.90000E+01
  2.9687500000E-01  4.7500000000E-01  3.64061E-01  9.90000E+01
  2.9687500000E-01  5.0000000000E-01  3.63606E-05  9.90000E+01
  2.9687500000E-01  5.2500000000E-01  4.47156E-05  9.90000E+01
  2.9687500000E-01  5.5000000000E-01  4.09492E-05  9.90000E+01
  2.9687500000E-01  5.7500000000E-01  5.55704E-05  9.90000E+01
  2.9687500000E-01  6.0000000000E-01  5.53264E-05  9.90000E+01
  2.9687500000E-01  6.2500000000E-01  5.04479E-05  9.90000E+01
  2.9687500000E-01  6.5000000000E-01  3.50835E-05  9.90000E+01
  2.9687500000E-01  6.7500000000E-01  3.05120E-05  9.90000E+01
  2.9687500000E-01  7.0000000000E-01  3.71566E-05  9.90000E+01
  2.9687500000E-01  7.2500000000E-01  3.87515E-05  9.90000E+01
  2.9687500000E-01  7.5000000000E-01  3.04385E-05  9.90000E+01
  2.9687500000E-01  7.7500000000E-01  2.61275E-05  9.90000E+01
  2.9687500000E-01  8.0000000000E-01  2.99922E-05  9.90000E+01
  2.9687500000E-01  8.2500000000E-01  2.72129E-05  9.90000E+01
  2.9687500000E-01  8.5000000000E-01  3.72678E-05  9.90000E+01
  2.9687500000E-01  8.7500000000E-01  3.45180E-05  9.90000E+01
  2.9687500000E-01  9.0000000000E-01  3.25377E-05  9.90000E+01
  2.9687500000E-01  9.2500000000E-01  3.19199E-05  9.90000E+01
  2.9687500000E-01  9.5000000000E-01  2.54845E-05  9.90000E+01
  2.9687500000E-01  9.7500000000E-01  2.54768E-05  9.90000E+01
  2.9687500000E-01  1.0000000000E+00  1.66241E-05  9.90000E+01
  2.9687500000E-01  1.0250000000E+00  2.77945E-04  9.90000E+01
  2.9687500000E-01  1.0500000000E+00  7.53647E-05  9.90000E+01
  2.9687500000E-01  1.0750000000E+00  1.05646E-05  9.90000E+01
  2.9687500000E-01  1.1000000000E+00  1.01273E-05  9.90000E+01
  2.9687500000E-01  1.1250000000E+00  1.27577E-05  9.90000E+01
  2.9687500000E-01  1.1500000000E+00  1.12541E-05  9.90000E+01
  2.9687500000E-01  1.1750000000E+00  1.12162E-05  9.90000E+01
  2.9687500000E-01  1.2000000000E+00  8.61612E-06  9.90000E+01
  2.9687500000E-01  1.2250000000E+00  7.74358E-06  9.90000E+01
  2.9687500000E-01  1.2500000000E+00  5.95643E-06  9.90000E+01
  2.9687500000E-01  1.2750000000E+00  6.28343E-06  9.90000E+01
  2.9687500000E-01  1.3000000000E+00  7.45508E-06  9.90000E+01
  2.9687500000E-01  1.3250000000E+00  1.14431E-05  9.90000E+01
  2.9687500000E-01  1.3500000000E+00  6.97397E-06  9.90000E+01
  2.9687500000E-01  1.3750000000E+00  4.70571E-06  9.90000E+01
  2.9687500000E-01  1.4000000000E+00  7.67650E-06  9.90000E+01
  2.9687500000E-01  1.4250000000E+00  6.87031E-06  9.90000E+01
  2.9687500000E-01  1.4500000000E+00  6.58584E-06  9.90000E+01
  2.9687500000E-01  1.4750000000E+00  8.21017E-06  9.90000E+01
  2.9687500000E-01  1.5000000000E+00  5.20457E-06  9.90000E+01
  2.9687500000E-01  1.5250000000E+00  5.71596E-05  9.90000E+01
  2.9687500000E-01  1.5500000000E+00  6.30968E-06  9.90000E+01
  2.9687500000E-01  1.5750000000E+00  4.74417E-06  9.90000E+01
  2.9687500000E-01  1.6000000000E+00  5.39413E-06  9.90000E+01
  2.9687500000E-01  1.6250000000E+00  5.04613E-06  9.90000E+01
  2.9687500000E-01  1.6500000000E+00  3.87762E-06  9.90000E+01
  2.9687500000E-01  1.6750000000E+00  4.22532E-06  9.90000E+01
  2.9687500000E-01  1.7000000000E+00  3.83605E-06  9.90000E+01
  2.9687500000E-01  1.7250000000E+00  6.27811E-06  9.90000E+01
  2.9687500000E-01  1.7500000000E+00  2.60384E-06  9.90000E+01
  2.9687500000E-01  1.7750000000E+00  3.48651E-06  9.90000E+01
  2.9687500000E-01  1.8000000000E+00  2.67296E-06  9.90000E+01
  2.9687500000E-01  1.8250000000E+00  3.45979E-06  9.90000E+01
  2.9687500000E-01  1.8500000000E+00  2.40695E-06  9.90000E+01
  2.9687500000E-01  1.8750000000E+00  2.48510E-06  9.90000E+01
  2.9687500000E-01  1.9000000000E+00  5.18393E-06  9.90000E+01
  2.9687500000E-01  1.9250000000E+00  3.61194E-06  9.90000E+01
  2.9687500000E-01  1.9500000000E+00  3.66854E-06  9.90000E+01
  2.9687500000E-01  1.9750000000E+00  3.86901E-06  9.90000E+01
  2.9687500000E-01  2.0000000000E+00  2.93391E-06  9.90000E+01
  2.9687500000E-01  2.0250000000E+00  2.34240E-06  9.90000E+01
  2.9687500000E-01  2.0500000000E+00  2.04811E-06  9.90000E+01
  2.9687500000E-01  2.0750000000E+00  2.95002E-06  9.90000E+01
  2.9687500000E-01  2.1000000000E+00  3.93141E-06  9.90000E+01
  2.9687500000E-01  2.1250000000E+00  3.40855E-06  9.90000E+01
  2.9687500000E-01  2.1500000000E+00  2.98283E-06  9.90000E+01
  2.9687500000E-01  2.1750000000E+00  3.40106E-06  9.90000E+01
  2.9687500000E-01  2.2000000000E+00  3.06953E-06  9.90000E+01
  2.9687500000E-01  2.2250000000E+00  2.67856E-06  9.90000E+01
  2.9687500000E-01  2.2500000000E+00  3.23178E-06  9.90000E+01
  2.9687500000E-01  2.2750000000E+00  2.46454E-06  9.90000E+01
  2.9687500000E-01  2.3000000000E+00  2.90928E-06  9.90000E+01
  2.9687500000E-01  2.3250000000E+00  2.73622E-06  9.90000E+01
  2.9687500000E-01  2.3500000000E+00  1.30280E-06  9.90000E+01
  2.9687500000E-01  2.3750000000E+00  8.73319E-07  9.90000E+01
  2.9687500000E-01  2.4000000000E+00  1.68978E-06  9.90000E+01
  2.9687500000E-01  2.4250000000E+00  3.56177E-06  9.90000E+01
  2.9687500000E-01  2.4500000000E+00  2.28503E-06  9.90000E+01
  2.9687500000E-01  2.4750000000E+00  2.81894E-06  9.90000E+01
  2.9687500000E-01  2.5000000000E+00  3.18306E-06  9.90000E+01
  2.9687500000E-01  2.5250000000E+00  2.10019E-06  9.90000E+01
  2.9687500000E-01  2.5500000000E+00  2.42187E-06  9.90000E+01
  2.9687500000E-01  2.5750000000E+00  2.90727E-06  9.90000E+01
  2.9687500000E-01  2.6000000000E+00  1.26916E-06  9.90000E+01
  2.9687500000E-01  2.6250000000E+00  1.33564E-06  9.90000E+01
  2.9687500000E-01  2.6500000000E+00  5.12986E-07  9.90000E+01
  2.9687500000E-01  2.6750000000E+00  1.02134E-06  9.90000E+01
  2.9687500000E-01  2.7000000000E+00  1.34668E-06  9.90000E+01
  2.9687500000E-01  2.7250000000E+00  1.90705E-06  9.90000E+01
  2.9687500000E-01  2.7500000000E+00  1.68167E-06  9.90000E+01
  2.9687500000E-01  2.7750000000E+00  2.35715E-06  9.90000E+01
  2.9687500000E-01  2.8000000000E+00  2.75450E-06  9.90000E+01
  2.9687500000E-01  2.8250000000E+00  3.95586E-06  9.90000E+01
  2.9687500000E-01  2.8500000000E+00  1.75154E-06  9.90000E+01
  2.9687500000E-01  2.8750000000E+00  1.47283E-06  9.90000E+01
  2.9687500000E-01  2.9000000000E+00  1.26172E-06  9.90000E+01
  2.9687500000E-01  2.9250000000E+00  3.08822E-06  9.90000E+01
  2.9687500000E-01  2.9500000000E+00  3.49696E-06  9.90000E+01
  2.9687500000E-01  2.9750000000E+00  1.08558E-06  9.90000E+01
  2.9687500000E-01  3.0000000000E+00  1.08558E-06  9.90000E+01

  3.1250000000E-01  0.0000000000E+00  3.43297E+00  9.90000E+01
  3.1250000000E-01  2.5000000000E-02  2.56627E+00  9.90000E+01
  3.1250000000E-01  5.0000000000E-02  2.58270E+00  9.90000E+01
  3.1250000000E-01  7.5000000000E-02  2.23581E+00  9.90000E+01
  3.1250000000E-01  1.0000000000E-01  2.61899E+00  9.90000E+01
  3.1250000000E-01  1.2500000000E-01  2.33680E+00  9.90000E+01
  3.1250000000E-01  1.5000000000E-01  2.37935E+00  9.90000E+01
  3.1250000000E-01  1.7500000000E-01  1.89118E+00  9.90000E+01
  3.1250000000E-01  2.0000000000E-01  1.66516E+00  9.90000E+01
  3.1250000000E-01  2.2500000000E-01  1.34319E+00  9.90000E+01
  3.1250000000E-01  2.5000000000E-01  1.22348E+00  9.90000E+01
  3.1250000000E-01  2.7500000000E-01  1.43576E+00  9.90000E+01
  3.1250000000E-01  3.0000000000E-01  1.18656E+00  9.90000E+01
  3.1250000000E-01  3.2500000000E-01  9.31984E-01  9.90000E+01
  3.1250000000E-01  3.5000000000E-01  8.80672E-01  9.90000E+01
  3.1250000000E-01  3.7500000000E-01  7.41007E-01  9.90000E+01
  3.1250000000E-01  4.0000000000E-01  6.54003E-01  9.90000E+01
  3.1250000000E-01  4.2500000000E-01  4.41189E-01  9.90000E+01
  3.1250000000E-01  4.5000000000E-01  4.35015E-01  9.90000E+01
  3.1250000000E-01  4.7500000000E-01  3.48863E-01  9.90000E+01
  3.1250000000E-01  5.0000000000E-01  4.36414E-05  9.90000E+01
  3.1250000000E-01  5.2500000000E-01  4.27073E-05  9.90000E+01
  3.1250000000E-01  5.5000000000E-01  3.73571E-05  9.90000E+01
  3.1250000000E-01  5.7500000000E-01  5.10277E-05  9.90000E+01
  3.1250000000E-01  6.0000000000E-01  5.50834E-05  9.90000E+01
  3.1250000000E-01  6.2500000000E-01  5.32856E-05  9.90000E+01
  3.1250000000E-01  6.5000000000E-01  4.15525E-05  9.90000E+01
  3.1250000000E-01  6.7500000000E-01  3.75075E-05  9.90000E+01
  3.1250000000E-01  7.0000000000E-01  4.45642E-05  9.90000E+01
  3.1250000000E-01  7.2500000000E-01  4.29146E-05  9.90000E+01
  3.1250000000E-01  7.5000000000E-01  3.68170E-05  9.90000E+01
  3.1250000000E-01  7.7500000000E-01  2.95234E-05  9.90000E+01
  3.1250000000E-01  8.0000000000E-01  3.23199E-05  9.90000E+01
  3.1250000000E-01  8.2500000000E-01  2.94059E-05  9.90000E+01
  3.1250000000E-01  8.5000000000E-01  2.44176E-05  9.90000E+01
  3.1250000000E-01  8.7500000000E-01  2.19651E-05  9.90000E+01
  3.1250000000E-01  9.0000000000E-01  2.45410E-05  9.90000E+01
  3.1250000000E-01  9.2500000000E-01  2.22731E-05  9.90000E+01
  3.1250000000E-01  9.5000000000E-01  1.54558E-05  9.90000E+01
  3.1250000000E-01  9.7500000000E-01  2.55589E-05  9.90000E+01
  3.1250000000E-01  1.0000000000E+00  2.85281E-05  9.90000E+01
  3.1250000000E-01  1.0250000000E+00  3.50854E-05  9.90000E+01
  3.1250000000E-01  1.0500000000E+00  3.45618E-04  9.90000E+01
  3.1250000000E-01  1.0750000000E+00  1.86561E-05  9.90000E+01
  3.1250000000E-01  1.1000000000E+00  1.88925E-05  9.90000E+01
  3.1250000000E-01  1.1250000000E+00  1.40695E-05  9.90000E+01
  3.1250000000E-01  1.1500000000E+00  1.50265E-05  9.90000E+01
  3.1250000000E-01  1.1750000000E+00  1.14617E-05  9.90000E+01
  3.1250000000E-01  1.2000000000E+00  9.19323E-06  9.90000E+01
  3.1250000000E-01  1.2250000000E+00  8.90311E-06  9.90000E+01
  3.1250000000E-01  1.2500000000E+00  6.81026E-06  9.90000E+01
  3.1250000000E-01  1.2750000000E+00  5.69616E-06  9.90000E+01
  3.1250000000E-01  1.3000000000E+00  7.42629E-06  9.90000E+01
  3.1250000000E-01  1.3250000000E+00  7.24938E-06  9.90000E+01
  3.1250000000E-01  1.3500000000E+00  1.13621E-05  9.90000E+01
  3.1250000000E-01  1.3750000000E+00  8.00790E-06  9.90000E+01
  3.1250000000E-01  1.4000000000E+00  5.94606E-06  9.90000E+01
  3.1250000000E-01  1.4250000000E+00  7.73479E-06  9.90000E+01
  3.1250000000E-01  1.4500000000E+00  7.90271E-06  9.90000E+01
  3.1250000000E-01  1.4750000000E+00  6.95960E-06  9.90000E+01
  3.1250000000E-01  1.5000000000E+00  6.65092E-06  9.90000E+01
  3.1250000000E-01  1.5250000000E+00  1.13713E-05  9.90000E+01
  3.1250000000E-01  1.5500000000E+00  9.01906E-06  9.90000E+01
  3.1250000000E-01  1.5750000000E+00  4.81598E-06  9.90000E+01
  3.1250000000E-01  1.6000000000E+00  5.73879E-06  9.90000E+01
  3.1250000000E-01  1.6250000000E+00  5.84685E-06  9.90000E+01
  3.1250000000E-01  1.6500000000E+00  4.16838E-06  9.90000E+01
  3.1250000000E-01  1.6750000000E+00  5.00864E-06  9.90000E+01
  3.1250000000E-01  1.7000000000E+00  4.01127E-06  9.90000E+01
  3.1250000000E-01  1.7250000000E+00  3.84223E-06  9.90000E+01
  3.1250000000E-01  1.7500000000E+00  3.03259E-06  9.90000E+01
  3.1250000000E-01  1.7750000000E+00  2.29216E-06  9.90000E+01
  3.1250000000E-01  1.8000000000E+00  2.72189E-06  9.90000E+01
  3.1250000000E-01  1.8250000000E+00  3.25926E-06  9.90000E+01
  3.1250000000E-01  1.8500000000E+00  2.87546E-06  9.90000E+01
  3.1250000000E-01  1.8750000000E+00  3.95725E-06  9.90000E+01
  3.1250000000E-01  1.9000000000E+00  3.95309E-06  9.90000E+01
  3.1250000000E-01  1.9250000000E+00  3.22461E-06  9.90000E+01
  3.1250000000E-01  1.9500000000E+00  4.67308E-06  9.90000E+01
  3.1250000000E-01  1.9750000000E+00  4.67045E-06  9.90000E+01
  3.1250000000E-01  2.0000000000E+00  2.33342E-06  9.90000E+01
  3.1250000000E-01  2.0250000000E+00  1.87842E-06  9.90000E+01
  3.1250000000E-01  2.0500000000E+00  2.37780E-06  9.90000E+01
  3.1250000000E-01  2.0750000000E+00  2.39830E-06  9.90000E+01
  3.1250000000E-01  2.1000000000E+00  3.31141E-06  9.90000E+01
  3.1250000000E-01  2.1250000000E+00  5.11818E-06  9.90000E+01
  3.1250000000E-01  2.1500000000E+00  5.20968E-06  9.90000E+01
  3.1250000000E-01  2.1750000000E+00  3.71118E-06  9.90000E+01
  3.1250000000E-01  2.2000000000E+00  2.41723E-06  9.90000E+01
  3.1250000000E-01  2.2250000000E+00  3.10047E-06  9.90000E+01
  3.1250000000E-01  2.2500000000E+00  2.77536E-06  9.90000E+01
  3.1250000000E-01  2.2750000000E+00  2.32892E-06  9.90000E+01
  3.1250000000E-01  2.3000000000E+00  2.28460E-06  9.90000E+01
  3.1250000000E-01  2.3250000000E+00  2.60602E-06  9.90000E+01
  3.1250000000E-01  2.3500000000E+00  2.51825E-06  9.90000E+01
  3.1250000000E-01  2.3750000000E+00  9.40623E-07  9.90000E+01
  3.1250000000E-01  2.4000000000E+00  1.70286E-06  9.90000E+01
  3.1250000000E-01  2.4250000000E+00  3.84007E-06  9.90000E+01
  3.1250000000E-01  2.4500000000E+00  2.32165E-06  9.90000E+01
  3.1250000000E-01  2.4750000000E+00  2.46025E-06  9.90000E+01
  3.1250000000E-01  2.5000000000E+00  2.01967E-06  9.90000E+01
  3.1250000000E-01  2.5250000000E+00  3.43578E-06  9.90000E+01
  3.1250000000E-01  2.5500000000E+00  2.87088E-06  9.90000E+01
  3.1250000000E-01  2.5750000000E+00  2.27009E-06  9.90000E+01
  3.1250000000E-01  2.6000000000E+00  2.72020E-06  9.90000E+01
  3.1250000000E-01  2.6250000000E+00  1.26240E-06  9.90000E+01
  3.1250000000E-01  2.6500000000E+00  2.09839E-06  9.90000E+01
  3.1250000000E-01  2.6750000000E+00  2.22352E-06  9.90000E+01
  3.1250000000E-01  2.7000000000E+00  1.59655E-06  9.90000E+01
  3.1250000000E-01  2.7250000000E+00  1.47605E-06  9.90000E+01
  3.1250000000E-01  2.7500000000E+00  1.66053E-06  9.90000E+01
  3.1250000000E-01  2.7750000000E+00  2.39775E-06  9.90000E+01
  3.1250000000E-01  2.8000000000E+00  3.48034E-06  9.90000E+01
  3.1250000000E-01  2.8250000000E+00  1.95487E-06  9.90000E+01
  3.1250000000E-01  2.8500000000E+00  1.48459E-06  9.90000E+01
  3.1250000000E-01  2.8750000000E+00  1.63888E-06  9.90000E+01
  3.1250000000E-01  2.9000000000E+00  3.64450E-06  9.90000E+01
  3.1250000000E-01  2.9250000000E+00  2.91387E-06  9.90000E+01
  3.1250000000E-01  2.9500000000E+00  1.37819E-06  9.90000E+01
  3.1250000000E-01  2.9750000000E+00  1.51561E-06  9.90000E+01
  3.1250000000E-01  3.0000000000E+00  1.51561E-06  9.90000E+01

  3.2812500000E-01  0.0000000000E+00  2.62777E+00  9.90000E+01
  3.2812500000E-01  2.5000000000E-02  2.57565E+00  9.90000E+01
  3.2812500000E-01  5.0000000000E-02  2.62923E+00  9.90000E+01
  3.2812500000E-01  7.5000000000E-02  2.21615E+00  9.90000E+01
  3.2812500000E-01  1.0000000000E-01  2.86681E+00  9.90000E+01
  3.2812500000E-01  1.2500000000E-01  2.26398E+00  9.90000E+01
  3.2812500000E-01  1.5000000000E-01  4.89852E+00  9.90000E+01
  3.2812500000E-01  1.7500000000E-01  1.94618E+00  9.90000E+01
  3.2812500000E-01  2.0000000000E-01  1.58496E+00  9.90000E+01
  3.2812500000E-01  2.2500000000E-01  1.28692E+00  9.90000E+01
  3.2812500000E-01  2.5000000000E-01  1.33896E+00  9.90000E+01
  3.2812500000E-01  2.7500000000E-01  1.33978E+00  9.90000E+01
  3.2812500000E-01  3.0000000000E-01  1.16722E+00  9.90000E+01
  3.2812500000E-01  3.2500000000E-01  9.61896E-01  9.90000E+01
  3.2812500000E-01  3.5000000000E-01  8.99328E-01  9.90000E+01
  3.2812500000E-01  3.7500000000E-01  8.06118E-01  9.90000E+01
  3.2812500000E-01  4.0000000000E-01  6.27179E-01  9.90000E+01
  3.2812500000E-01  4.2500000000E-01  4.73939E-01  9.90000E+01
  3.2812500000E-01  4.5000000000E-01  4.26153E-01  9.90000E+01
  3.2812500000E-01  4.7500000000E-01  3.77525E-01  9.90000E+01
  3.2812500000E-01  5.0000000000E-01  5.58991E-05  9.90000E+01
  3.2812500000E-01  5.2500000000E-01  4.77461E-05  9.90000E+01
  3.2812500000E-01  5.5000000000E-01  4.04076E-05  9.90000E+01
  3.2812500000E-01  5.7500000000E-01  5.19982E-05  9.90000E+01
  3.2812500000E-01  6.0000000000E-01  5.16945E-05  9.90000E+01
  3.2812500000E-01  6.2500000000E-01  5.11409E-05  9.90000E+01
  3.2812500000E-01  6.5000000000E-01  3.92675E-05  9.90000E+01
  3.2812500000E-01  6.7500000000E-01  3.27817E-05  9.90000E+01
  3.2812500000E-01  7.0000000000E-01  3.97917E-05  9.90000E+01
  3.2812500000E-01  7.2500000000E-01  3.83630E-05  9.90000E+01
  3.2812500000E-01  7.5000000000E-01  3.40854E-05  9.90000E+01
  3.2812500000E-01  7.7500000000E-01  2.44953E-05  9.90000E+01
  3.2812500000E-01  8.0000000000E-01  2.58216E-05  9.90000E+01
  3.2812500000E-01  8.2500000000E-01  2.64135E-05  9.90000E+01
  3.2812500000E-01  8.5000000000E-01  2.09899E-05  9.90000E+01
  3.2812500000E-01  8.7500000000E-01  2.40744E-05  9.90000E+01
  3.2812500000E-01  9.0000000000E-01  1.73103E-05  9.90000E+01
  3.2812500000E-01  9.2500000000E-01  2.26015E-05  9.90000E+01
  3.2812500000E-01  9.5000000000E-01  1.65295E-05  9.90000E+01
  3.2812500000E-01  9.7500000000E-01  1.62262E-05  9.90000E+01
  3.2812500000E-01  1.0000000000E+00  2.56953E-05  9.90000E+01
  3.2812500000E-01  1.0250000000E+00  2.17336E-05  9.90000E+01
  3.2812500000E-01  1.0500000000E+00  3.21473E-04  9.90000E+01
  3.2812500000E-01  1.0750000000E+00  1.47767E-05  9.90000E+01
  3.2812500000E-01  1.1000000000E+00  1.17083E-05  9.90000E+01
  3.2812500000E-01  1.1250000000E+00  9.96004E-06  9.90000E+01
  3.2812500000E-01  1.1500000000E+00  1.90750E-05  9.90000E+01
  3.2812500000E-01  1.1750000000E+00  1.68678E-05  9.90000E+01
  3.2812500000E-01  1.2000000000E+00  8.38903E-06  9.90000E+01
  3.2812500000E-01  1.2250000000E+00  1.16216E-05  9.90000E+01
  3.2812500000E-01  1.2500000000E+00  6.76983E-06  9.90000E+01
  3.2812500000E-01  1.2750000000E+00  5.79112E-06  9.90000E+01
  3.2812500000E-01  1.3000000000E+00  7.09754E-06  9.90000E+01
  3.2812500000E-01  1.3250000000E+00  7.08673E-06  9.90000E+01
  3.2812500000E-01  1.3500000000E+00  9.36492E-06  9.90000E+01
  3.2812500000E-01  1.3750000000E+00  7.03419E-06  9.90000E+01
  3.2812500000E-01  1.4000000000E+00  7.51713E-06  9.90000E+01
  3.2812500000E-01  1.4250000000E+00  7.05214E-06  9.90000E+01
  3.2812500000E-01  1.4500000000E+00  8.63349E-06  9.90000E+01
  3.2812500000E-01  1.4750000000E+00  6.52618E-06  9.90000E+01
  3.2812500000E-01  1.5000000000E+00  5.55451E-06  9.90000E+01
  3.2812500000E-01  1.5250000000E+00  7.80272E-06  9.90000E+01
  3.2812500000E-01  1.5500000000E+00  7.97315E-06  9.90000E+01
  3.2812500000E-01  1.5750000000E+00  1.01147E-05  9.90000E+01
  3.2812500000E-01  1.6000000000E+00  7.81348E-06  9.90000E+01
  3.2812500000E-01  1.6250000000E+00  6.68897E-06  9.90000E+01
  3.2812500000E-01  1.6500000000E+00  5.60398E-06  9.90000E+01
  3.2812500000E-01  1.6750000000E+00  5.01591E-05  9.90000E+01
  3.2812500000E-01  1.7000000000E+00  5.01892E-06  9.90000E+01
  3.2812500000E-01  1.7250000000E+00  5.04209E-06  9.90000E+01
  3.2812500000E-01  1.7500000000E+00  4.37763E-06  9.90000E+01
  3.2812500000E-01  1.7750000000E+00  3.83798E-06  9.90000E+01
  3.2812500000E-01  1.8000000000E+00  2.93118E-06  9.90000E+01
  3.2812500000E-01  1.8250000000E+00  4.33080E-06  9.90000E+01
  3.2812500000E-01  1.8500000000E+00  4.35121E-06  9.90000E+01
  3.2812500000E-01  1.8750000000E+00  4.88501E-06  9.90000E+01
  3.2812500000E-01  1.9000000000E+00  5.28385E-06  9.90000E+01
  3.2812500000E-01  1.9250000000E+00  6.95578E-06  9.90000E+01
  3.2812500000E-01  1.9500000000E+00  6.35328E-06  9.90000E+01
  3.2812500000E-01  1.9750000000E+00  8.11038E-06  9.90000E+01
  3.2812500000E-01  2.0000000000E+00  7.59612E-06  9.90000E+01
  3.2812500000E-01  2.0250000000E+00  4.92850E-06  9.90000E+01
  3.2812500000E-01  2.0500000000E+00  4.21509E-06  9.90000E+01
  3.2812500000E-01  2.0750000000E+00  4.74302E-06  9.90000E+01
  3.2812500000E-01  2.1000000000E+00  4.13850E-06  9.90000E+01
  3.2812500000E-01  2.1250000000E+00  3.16341E-06  9.90000E+01
  3.2812500000E-01  2.1500000000E+00  3.35215E-06  9.90000E+01
  3.2812500000E-01  2.1750000000E+00  5.18946E-06  9.90000E+01
  3.2812500000E-01  2.2000000000E+00  3.33058E-06  9.90000E+01
  3.2812500000E-01  2.2250000000E+00  3.57441E-06  9.90000E+01
  3.2812500000E-01  2.2500000000E+00  3.71837E-06  9.90000E+01
  3.2812500000E-01  2.2750000000E+00  2.39699E-06  9.90000E+01
  3.2812500000E-01  2.3000000000E+00  2.78697E-06  9.90000E+01
  3.2812500000E-01  2.3250000000E+00  2.25613E-06  9.90000E+01
  3.2812500000E-01  2.3500000000E+00  2.77398E-06  9.90000E+01
  3.2812500000E-01  2.3750000000E+00  2.64261E-06  9.90000E+01
  3.2812500000E-01  2.4000000000E+00  3.50126E-06  9.90000E+01
  3.2812500000E-01  2.4250000000E+00  3.21711E-06  9.90000E+01
  3.2812500000E-01  2.4500000000E+00  1.49089E-06  9.90000E+01
  3.2812500000E-01  2.4750000000E+00  1.18642E-06  9.90000E+01
  3.2812500000E-01  2.5000000000E+00  1.51875E-06  9.90000E+01
  3.2812500000E-01  2.5250000000E+00  3.30746E-06  9.90000E+01
  3.2812500000E-01  2.5500000000E+00  2.98595E-06  9.90000E+01
  3.2812500000E-01  2.5750000000E+00  2.58297E-06  9.90000E+01
  3.2812500000E-01  2.6000000000E+00  2.16028E-06  9.90000E+01
  3.2812500000E-01  2.6250000000E+00  3.30235E-06  9.90000E+01
  3.2812500000E-01  2.6500000000E+00  2.29967E-06  9.90000E+01
  3.2812500000E-01  2.6750000000E+00  1.49126E-06  9.90000E+01
  3.2812500000E-01  2.7000000000E+00  1.89306E-06  9.90000E+01
  3.2812500000E-01  2.7250000000E+00  6.98185E-07  9.90000E+01
  3.2812500000E-01  2.7500000000E+00  1.40112E-06  9.90000E+01
  3.2812500000E-01  2.7750000000E+00  3.73393E-06  9.90000E+01
  3.2812500000E-01  2.8000000000E+00  1.50485E-06  9.90000E+01
  3.2812500000E-01  2.8250000000E+00  2.29641E-06  9.90000E+01
  3.2812500000E-01  2.8500000000E+00  2.39854E-06  9.90000E+01
  3.2812500000E-01  2.8750000000E+00  4.57460E-06  9.90000E+01
  3.2812500000E-01  2.9000000000E+00  1.92749E-06  9.90000E+01
  3.2812500000E-01  2.9250000000E+00  1.42740E-06  9.90000E+01
  3.2812500000E-01  2.9500000000E+00  2.52025E-06  9.90000E+01
  3.2812500000E-01  2.9750000000E+00  2.32835E-06  9.90000E+01
  3.2812500000E-01  3.0000000000E+00  2.32835E-06  9.90000E+01

  3.4375000000E-01  0.0000000000E+00  2.83574E+00  9.90000E+01
  3.4375000000E-01  2.5000000000E-02  2.93109E+00  9.90000E+01
  3.4375000000E-01  5.0000000000E-02  2.28373E+00  9.90000E+01
  3.4375000000E-01  7.5000000000E-02  2.09869E+00  9.90000E+01
  3.4375000000E-01  1.0000000000E-01  2.77527E+00  9.90000E+01
  3.4375000000E-01  1.2500000000E-01  2.51278E+00  9.90000E+01
  3.4375000000E-01  1.5000000000E-01  2.70692E+00  9.90000E+01
  3.4375000000E-01  1.7500000000E-01  1.77705E+00  9.90000E+01
  3.4375000000E-01  2.0000000000E-01  2.01544E+00  9.90000E+01
  3.4375000000E-01  2.2500000000E-01  1.43618E+00  9.90000E+01
  3.4375000000E-01  2.5000000000E-01  1.19151E+00  9.90000E+01
  3.4375000000E-01  2.7500000000E-01  1.36947E+00  9.90000E+01
  3.4375000000E-01  3.0000000000E-01  1.09595E+00  9.90000E+01
  3.4375000000E-01  3.2500000000E-01  8.77828E-01  9.90000E+01
  3.4375000000E-01  3.5000000000E-01  8.79863E-01  9.90000E+01
  3.4375000000E-01  3.7500000000E-01  7.00005E-01  9.90000E+01
  3.4375000000E-01  4.0000000000E-01  6.78600E-01  9.90000E+01
  3.4375000000E-01  4.2500000000E-01  4.18269E-01  9.90000E+01
  3.4375000000E-01  4.5000000000E-01  3.92908E-01  9.90000E+01
  3.4375000000E-01  4.7500000000E-01  3.39885E-01  9.90000E+01
  3.4375000000E-01  5.0000000000E-01  4.25334E-05  9.90000E+01
  3.4375000000E-01  5.2500000000E-01  4.61771E-05  9.90000E+01
  3.4375000000E-01  5.5000000000E-01  3.94109E-05  9.90000E+01
  3.4375000000E-01  5.7500000000E-01  4.50486E-05  9.90000E+01
  3.4375000000E-01  6.0000000000E-01  4.87218E-05  9.90000E+01
  3.4375000000E-01  6.2500000000E-01  5.27438E-05  9.90000E+01
  3.4375000000E-01  6.5000000000E-01  3.99697E-05  9.90000E+01
  3.4375000000E-01  6.7500000000E-01  3.25477E-05  9.90000E+01
  3.4375000000E-01  7.0000000000E-01  3.49509E-05  9.90000E+01
  3.4375000000E-01  7.2500000000E-01  3.13596E-05  9.90000E+01
  3.4375000000E-01  7.5000000000E-01  4.06324E-05  9.90000E+01
  3.4375000000E-01  7.7500000000E-01  3.07157E-05  9.90000E+01
  3.4375000000E-01  8.0000000000E-01  2.68489E-05  9.90000E+01
  3.4375000000E-01  8.2500000000E-01  2.53807E-05  9.90000E+01
  3.4375000000E-01  8.5000000000E-01  1.85220E-05  9.90000E+01
  3.4375000000E-01  8.7500000000E-01  2.24736E-05  9.90000E+01
  3.4375000000E-01  9.0000000000E-01  1.64552E-05  9.90000E+01
  3.4375000000E-01  9.2500000000E-01  2.40996E-05  9.90000E+01
  3.4375000000E-01  9.5000000000E-01  2.09752E-05  9.90000E+01
  3.4375000000E-01  9.7500000000E-01  1.75182E-05  9.90000E+01
  3.4375000000E-01  1.0000000000E+00  2.32875E-05  9.90000E+01
  3.4375000000E-01  1.0250000000E+00  8.57326E-05  9.90000E+01
  3.4375000000E-01  1.0500000000E+00  1.87853E-04  9.90000E+01
  3.4375000000E-01  1.0750000000E+00  9.72491E-05  9.90000E+01
  3.4375000000E-01  1.1000000000E+00  1.37536E-05  9.90000E+01
  3.4375000000E-01  1.1250000000E+00  1.79842E-05  9.90000E+01
  3.4375000000E-01  1.1500000000E+00  8.07792E-06  9.90000E+01
  3.4375000000E-01  1.1750000000E+00  1.52653E-05  9.90000E+01
  3.4375000000E-01  1.2000000000E+00  9.93679E-06  9.90000E+01
  3.4375000000E-01  1.2250000000E+00  8.67567E-06  9.90000E+01
  3.4375000000E-01  1.2500000000E+00  7.91390E-06  9.90000E+01
  3.4375000000E-01  1.2750000000E+00  5.50288E-06  9.90000E+01
  3.4375000000E-01  1.3000000000E+00  7.36083E-06  9.90000E+01
  3.4375000000E-01  1.3250000000E+00  7.13047E-06  9.90000E+01
  3.4375000000E-01  1.3500000000E+00  4.82989E-06  9.90000E+01
  3.4375000000E-01  1.3750000000E+00  1.03598E-05  9.90000E+01
  3.4375000000E-01  1.4000000000E+00  1.11821E-05  9.90000E+01
  3.4375000000E-01  1.4250000000E+00  6.26577E-06  9.90000E+01
  3.4375000000E-01  1.4500000000E+00  6.22818E-06  9.90000E+01
  3.4375000000E-01  1.4750000000E+00  7.66428E-06  9.90000E+01
  3.4375000000E-01  1.5000000000E+00  6.53472E-06  9.90000E+01
  3.4375000000E-01  1.5250000000E+00  8.52986E-06  9.90000E+01
  3.4375000000E-01  1.5500000000E+00  8.04352E-06  9.90000E+01
  3.4375000000E-01  1.5750000000E+00  5.23636E-06  9.90000E+01
  3.4375000000E-01  1.6000000000E+00  5.91098E-06  9.90000E+01
  3.4375000000E-01  1.6250000000E+00  5.72166E-06  9.90000E+01
  3.4375000000E-01  1.6500000000E+00  8.58190E-06  9.90000E+01
  3.4375000000E-01  1.6750000000E+00  7.28849E-06  9.90000E+01
  3.4375000000E-01  1.7000000000E+00  3.14921E-06  9.90000E+01
  3.4375000000E-01  1.7250000000E+00  3.74858E-06  9.90000E+01
  3.4375000000E-01  1.7500000000E+00  2.70000E-06  9.90000E+01
  3.4375000000E-01  1.7750000000E+00  3.85454E-06  9.90000E+01
  3.4375000000E-01  1.8000000000E+00  1.96545E-06  9.90000E+01
  3.4375000000E-01  1.8250000000E+00  3.30607E-06  9.90000E+01
  3.4375000000E-01  1.8500000000E+00  5.25455E-06  9.90000E+01
  3.4375000000E-01  1.8750000000E+00  6.70523E-06  9.90000E+01
  3.4375000000E-01  1.9000000000E+00  6.53397E-06  9.90000E+01
  3.4375000000E-01  1.9250000000E+00  4.18217E-06  9.90000E+01
  3.4375000000E-01  1.9500000000E+00  3.56824E-06  9.90000E+01
  3.4375000000E-01  1.9750000000E+00  5.50519E-06  9.90000E+01
  3.4375000000E-01  2.0000000000E+00  4.69937E-06  9.90000E+01
  3.4375000000E-01  2.0250000000E+00  2.96336E-06  9.90000E+01
  3.4375000000E-01  2.0500000000E+00  1.76784E-06  9.90000E+01
  3.4375000000E-01  2.0750000000E+00  1.97274E-06  9.90000E+01
  3.4375000000E-01  2.1000000000E+00  2.97427E-06  9.90000E+01
  3.4375000000E-01  2.1250000000E+00  2.96799E-06  9.90000E+01
  3.4375000000E-01  2.1500000000E+00  2.75032E-06  9.90000E+01
  3.4375000000E-01  2.1750000000E+00  3.01657E-06  9.90000E+01
  3.4375000000E-01  2.2000000000E+00  4.96705E-06  9.90000E+01
  3.4375000000E-01  2.2250000000E+00  3.67552E-06  9.90000E+01
  3.4375000000E-01  2.2500000000E+00  2.90517E-06  9.90000E+01
  3.4375000000E-01  2.2750000000E+00  2.83016E-06  9.90000E+01
  3.4375000000E-01  2.3000000000E+00  3.35946E-06  9.90000E+01
  3.4375000000E-01  2.3250000000E+00  1.99769E-06  9.90000E+01
  3.4375000000E-01  2.3500000000E+00  3.09660E-06  9.90000E+01
  3.4375000000E-01  2.3750000000E+00  2.79029E-06  9.90000E+01
  3.4375000000E-01  2.4000000000E+00  4.35806E-06  9.90000E+01
  3.4375000000E-01  2.4250000000E+00  2.62630E-06  9.90000E+01
  3.4375000000E-01  2.4500000000E+00  2.02348E-06  9.90000E+01
  3.4375000000E-01  2.4750000000E+00  1.53584E-06  9.90000E+01
  3.4375000000E-01  2.5000000000E+00  2.74741E-06  9.90000E+01
  3.4375000000E-01  2.5250000000E+00  3.03403E-06  9.90000E+01
  3.4375000000E-01  2.5500000000E+00  2.29195E-06  9.90000E+01
  3.4375000000E-01  2.5750000000E+00  2.49346E-06  9.90000E+01
  3.4375000000E-01  2.6000000000E+00  2.37562E-06  9.90000E+01
  3.4375000000E-01  2.6250000000E+00  2.11478E-06  9.90000E+01
  3.4375000000E-01  2.6500000000E+00  2.81917E-06  9.90000E+01
  3.4375000000E-01  2.6750000000E+00  2.28955E-06  9.90000E+01
  3.4375000000E-01  2.7000000000E+00  1.79782E-06  9.90000E+01
  3.4375000000E-01  2.7250000000E+00  1.95288E-06  9.90000E+01
  3.4375000000E-01  2.7500000000E+00  3.68644E-06  9.90000E+01
  3.4375000000E-01  2.7750000000E+00  1.51260E-06  9.90000E+01
  3.4375000000E-01  2.8000000000E+00  1.58854E-06  9.90000E+01
  3.4375000000E-01  2.8250000000E+00  3.97879E-06  9.90000E+01
  3.4375000000E-01  2.8500000000E+00  4.10122E-06  9.90000E+01
  3.4375000000E-01  2.8750000000E+00  2.00147E-06  9.90000E+01
  3.4375000000E-01  2.9000000000E+00  2.57182E-06  9.90000E+01
  3.4375000000E-01  2.9250000000E+00  2.09806E-06  9.90000E+01
  3.4375000000E-01  2.9500000000E+00  3.13371E-06  9.90000E+01
  3.4375000000E-01  2.9750000000E+00  1.81414E-06  9.90000E+01
  3.4375000000E-01  3.0000000000E+00  1.81414E-06  9.90000E+01

  3.5937500000E-01  0.0000000000E+00  2.77956E+00  9.90000E+01
  3.5937500000E-01  2.5000000000E-02  2.80660E+00  9.90000E+01
  3.5937500000E-01  5.0000000000E-02  2.62347E+00  9.90000E+01
  3.5937500000E-01  7.5000000000E-02  2.48727E+00  9.90000E+01
  3.5937500000E-01  1.0000000000E-01  2.70176E+00  9.90000E+01
  3.5937500000E-01  1.2500000000E-01  2.36821E+00  9.90000E+01
  3.5937500000E-01  1.5000000000E-01  2.49174E+00  9.90000E+01
  3.5937500000E-01  1.7500000000E-01  1.90392E+00  9.90000E+01
  3.5937500000E-01  2.0000000000E-01  1.70992E+00  9.90000E+01
  3.5937500000E-01  2.2500000000E-01  1.46310E+00  9.90000E+01
  3.5937500000E-01  2.5000000000E-01  1.24361E+00  9.90000E+01
  3.5937500000E-01  2.7500000000E-01  1.46499E+00  9.90000E+01
  3.5937500000E-01  3.0000000000E-01  1.11708E+00  9.90000E+01
  3.5937500000E-01  3.2500000000E-01  9.38437E-01  9.90000E+01
  3.5937500000E-01  3.5000000000E-01  7.73595E-01  9.90000E+01
  3.5937500000E-01  3.7500000000E-01  7.04300E-01  9.90000E+01
  3.5937500000E-01  4.0000000000E-01  6.34237E-01  9.90000E+01
  3.5937500000E-01  4.2500000000E-01  4.71121E-01  9.90000E+01
  3.5937500000E-01  4.5000000000E-01  3.72648E-01  9.90000E+01
  3.5937500000E-01  4.7500000000E-01  2.76172E-01  9.90000E+01
  3.5937500000E-01  5.0000000000E-01  5.22262E-05  9.90000E+01
  3.5937500000E-01  5.2500000000E-01  4.19427E-05  9.90000E+01
  3.5937500000E-01  5.5000000000E-01  4.25690E-05  9.90000E+01
  3.5937500000E-01  5.7500000000E-01  4.32681E-05  9.90000E+01
  3.5937500000E-01  6.0000000000E-01  4.74027E-05  9.90000E+01
  3.5937500000E-01  6.2500000000E-01  5.00390E-05  9.90000E+01
  3.5937500000E-01  6.5000000000E-01  4.94489E-05  9.90000E+01
  3.5937500000E-01  6.7500000000E-01  3.52985E-05  9.90000E+01
  3.5937500000E-01  7.0000000000E-01  3.95909E-05  9.90000E+01
  3.5937500000E-01  7.2500000000E-01  3.71314E-05  9.90000E+01
  3.5937500000E-01  7.5000000000E-01  4.21327E-05  9.90000E+01
  3.5937500000E-01  7.7500000000E-01  2.98040E-05  9.90000E+01
  3.5937500000E-01  8.0000000000E-01  2.44670E-05  9.90000E+01
  3.5937500000E-01  8.2500000000E-01  2.50293E-05  9.90000E+01
  3.5937500000E-01  8.5000000000E-01  2.08326E-05  9.90000E+01
  3.5937500000E-01  8.7500000000E-01  2.29819E-05  9.90000E+01
  3.5937500000E-01  9.0000000000E-01  1.46880E-05  9.90000E+01
  3.5937500000E-01  9.2500000000E-01  2.04515E-05  9.90000E+01
  3.5937500000E-01  9.5000000000E-01  2.30638E-05  9.90000E+01
  3.5937500000E-01  9.7500000000E-01  2.05319E-05  9.90000E+01
  3.5937500000E-01  1.0000000000E+00  1.97926E-05  9.90000E+01
  3.5937500000E-01  1.0250000000E+00  1.85914E-05  9.90000E+01
  3.5937500000E-01  1.0500000000E+00  1.47844E-05  9.90000E+01
  3.5937500000E-01  1.0750000000E+00  2.53508E-04  9.90000E+01
  3.5937500000E-01  1.1000000000E+00  1.71145E-05  9.90000E+01
  3.5937500000E-01  1.1250000000E+00  1.37717E-05  9.90000E+01
  3.5937500000E-01  1.1500000000E+00  1.30786E-05  9.90000E+01
  3.5937500000E-01  1.1750000000E+00  1.15923E-05  9.90000E+01
  3.5937500000E-01  1.2000000000E+00  1.68066E-05  9.90000E+01
  3.5937500000E-01  1.2250000000E+00  9.11246E-06  9.90000E+01
  3.5937500000E-01  1.2500000000E+00  1.03110E-05  9.90000E+01
  3.5937500000E-01  1.2750000000E+00  8.61238E-06  9.90000E+01
  3.5937500000E-01  1.3000000000E+00  9.10948E-06  9.90000E+01
  3.5937500000E-01  1.3250000000E+00  8.39348E-06  9.90000E+01
  3.5937500000E-01  1.3500000000E+00  6.11963E-06  9.90000E+01
  3.5937500000E-01  1.3750000000E+00  8.69351E-06  9.90000E+01
  3.5937500000E-01  1.4000000000E+00  1.13308E-05  9.90000E+01
  3.5937500000E-01  1.4250000000E+00  8.34848E-06  9.90000E+01
  3.5937500000E-01  1.4500000000E+00  5.65828E-06  9.90000E+01
  3.5937500000E-01  1.4750000000E+00  5.84970E-06  9.90000E+01
  3.5937500000E-01  1.5000000000E+00  8.48620E-06  9.90000E+01
  3.5937500000E-01  1.5250000000E+00  1.04587E-05  9.90000E+01
  3.5937500000E-01  1.5500000000E+00  8.31323E-06  9.90000E+01
  3.5937500000E-01  1.5750000000E+00  6.17938E-06  9.90000E+01
  3.5937500000E-01  1.6000000000E+00  7.57816E-06  9.90000E+01
  3.5937500000E-01  1.6250000000E+00  5.34589E-06  9.90000E+01
  3.5937500000E-01  1.6500000000E+00  5.38921E-06  9.90000E+01
  3.5937500000E-01  1.6750000000E+00  6.98565E-06  9.90000E+01
  3.5937500000E-01  1.7000000000E+00  5.97430E-06  9.90000E+01
  3.5937500000E-01  1.7250000000E+00  6.48657E-06  9.90000E+01
  3.5937500000E-01  1.7500000000E+00  4.11878E-06  9.90000E+01
  3.5937500000E-01  1.7750000000E+00  4.05202E-06  9.90000E+01
  3.5937500000E-01  1.8000000000E+00  4.47523E-06  9.90000E+01
  3.5937500000E-01  1.8250000000E+00  3.26185E-06  9.90000E+01
  3.5937500000E-01  1.8500000000E+00  6.57573E-06  9.90000E+01
  3.5937500000E-01  1.8750000000E+00  2.90517E-06  9.90000E+01
  3.5937500000E-01  1.9000000000E+00  4.23973E-06  9.90000E+01
  3.5937500000E-01  1.9250000000E+00  3.21281E-06  9.90000E+01
  3.5937500000E-01  1.9500000000E+00  3.62072E-06  9.90000E+01
  3.5937500000E-01  1.9750000000E+00  3.17962E-06  9.90000E+01
  3.5937500000E-01  2.0000000000E+00  3.19911E-06  9.90000E+01
  3.5937500000E-01  2.0250000000E+00  4.78133E-06  9.90000E+01
  3.5937500000E-01  2.0500000000E+00  2.78426E-06  9.90000E+01
  3.5937500000E-01  2.0750000000E+00  2.14178E-06  9.90000E+01
  3.5937500000E-01  2.1000000000E+00  3.35977E-06  9.90000E+01
  3.5937500000E-01  2.1250000000E+00  2.81340E-06  9.90000E+01
  3.5937500000E-01  2.1500000000E+00  2.64348E-06  9.90000E+01
  3.5937500000E-01  2.1750000000E+00  3.51756E-06  9.90000E+01
  3.5937500000E-01  2.2000000000E+00  2.12608E-06  9.90000E+01
  3.5937500000E-01  2.2250000000E+00  5.22994E-06  9.90000E+01
  3.5937500000E-01  2.2500000000E+00  1.99882E-06  9.90000E+01
  3.5937500000E-01  2.2750000000E+00  3.15973E-06  9.90000E+01
  3.5937500000E-01  2.3000000000E+00  4.68113E-06  9.90000E+01
  3.5937500000E-01  2.3250000000E+00  3.39773E-06  9.90000E+01
  3.5937500000E-01  2.3500000000E+00  2.87270E-06  9.90000E+01
  3.5937500000E-01  2.3750000000E+00  3.05029E-06  9.90000E+01
  3.5937500000E-01  2.4000000000E+00  4.58389E-06  9.90000E+01
  3.5937500000E-01  2.4250000000E+00  3.16437E-06  9.90000E+01
  3.5937500000E-01  2.4500000000E+00  2.63904E-06  9.90000E+01
  3.5937500000E-01  2.4750000000E+00  1.43016E-06  9.90000E+01
  3.5937500000E-01  2.5000000000E+00  2.68730E-06  9.90000E+01
  3.5937500000E-01  2.5250000000E+00  1.87783E-06  9.90000E+01
  3.5937500000E-01  2.5500000000E+00  1.97734E-06  9.90000E+01
  3.5937500000E-01  2.5750000000E+00  2.24461E-06  9.90000E+01
  3.5937500000E-01  2.6000000000E+00  2.46909E-06  9.90000E+01
  3.5937500000E-01  2.6250000000E+00  2.71086E-06  9.90000E+01
  3.5937500000E-01  2.6500000000E+00  1.92642E-06  9.90000E+01
  3.5937500000E-01  2.6750000000E+00  2.22859E-06  9.90000E+01
  3.5937500000E-01  2.7000000000E+00  2.68260E-06  9.90000E+01
  3.5937500000E-01  2.7250000000E+00  4.06191E-06  9.90000E+01
  3.5937500000E-01  2.7500000000E+00  1.92648E-06  9.90000E+01
  3.5937500000E-01  2.7750000000E+00  1.82623E-06  9.90000E+01
  3.5937500000E-01  2.8000000000E+00  2.77758E-06  9.90000E+01
  3.5937500000E-01  2.8250000000E+00  2.86238E-06  9.90000E+01
  3.5937500000E-01  2.8500000000E+00  1.44251E-06  9.90000E+01
  3.5937500000E-01  2.8750000000E+00  1.65711E-06  9.90000E+01
  3.5937500000E-01  2.9000000000E+00  1.90414E-06  9.90000E+01
  3.5937500000E-01  2.9250000000E+00  2.09869E-06  9.90000E+01
  3.5937500000E-01  2.9500000000E+00  1.62709E-06  9.90000E+01
  3.5937500000E-01  2.9750000000E+00  1.99176E-06  9.90000E+01
  3.5937500000E-01  3.0000000000E+00  1.99176E-06  9.90000E+01

  3.7500000000E-01  0.0000000000E+00  2.98294E+00  9.90000E+01
  3.7500000000E-01  2.5000000000E-02  2.48275E+00  9.90000E+01
  3.7500000000E-01  5.0000000000E-02  2.89454E+00  9.90000E+01
  3.7500000000E-01  7.5000000000E-02  2.77189E+00  9.90000E+01
  3.7500000000E-01  1.0000000000E-01  2.52671E+00  9.90000E+01
  3.7500000000E-01  1.2500000000E-01  2.60411E+00  9.90000E+01
  3.7500000000E-01  1.5000000000E-01  2.24661E+00  9.90000E+01
  3.7500000000E-01  1.7500000000E-01  1.80989E+00  9.90000E+01
  3.7500000000E-01  2.0000000000E-01  1.66872E+00  9.90000E+01
  3.7500000000E-01  2.2500000000E-01  1.43171E+00  9.90000E+01
  3.7500000000E-01  2.5000000000E-01  1.17659E+00  9.90000E+01
  3.7500000000E-01  2.7500000000E-01  1.46985E+00  9.90000E+01
  3.7500000000E-01  3.0000000000E-01  1.29803E+00  9.90000E+01
  3.7500000000E-01  3.2500000000E-01  9.77576E-01  9.90000E+01
  3.7500000000E-01  3.5000000000E-01  8.34932E-01  9.90000E+01
  3.7500000000E-01  3.7500000000E-01  7.15128E-01  9.90000E+01
  3.7500000000E-01  4.0000000000E-01  6.15222E-01  9.90000E+01
  3.7500000000E-01  4.2500000000E-01  4.41257E-01  9.90000E+01
  3.7500000000E-01  4.5000000000E-01  3.72887E-01  9.90000E+01
  3.7500000000E-01  4.7500000000E-01  2.81394E-01  9.90000E+01
  3.7500000000E-01  5.0000000000E-01  4.49823E-05  9.90000E+01
  3.7500000000E-01  5.2500000000E-01  1.87948E-04  9.90000E+01
  3.7500000000E-01  5.5000000000E-01  4.60171E-05  9.90000E+01
  3.7500000000E-01  5.7500000000E-01  4.67165E-05  9.90000E+01
  3.7500000000E-01  6.0000000000E-01  4.67534E-05  9.90000E+01
  3.7500000000E-01  6.2500000000E-01  4.40606E-05  9.90000E+01
  3.7500000000E-01  6.5000000000E-01  4.98131E-05  9.90000E+01
  3.7500000000E-01  6.7500000000E-01  3.35462E-05  9.90000E+01
  3.7500000000E-01  7.0000000000E-01  3.51643E-05  9.90000E+01
  3.7500000000E-01  7.2500000000E-01  3.17395E-05  9.90000E+01
  3.7500000000E-01  7.5000000000E-01  3.72960E-05  9.90000E+01
  3.7500000000E-01  7.7500000000E-01  3.17882E-05  9.90000E+01
  3.7500000000E-01  8.0000000000E-01  2.87812E-05  9.90000E+01
  3.7500000000E-01  8.2500000000E-01  2.64763E-05  9.90000E+01
  3.7500000000E-01  8.5000000000E-01  2.23002E-05  9.90000E+01
  3.7500000000E-01  8.7500000000E-01  2.03473E-05  9.90000E+01
  3.7500000000E-01  9.0000000000E-01  2.16212E-05  9.90000E+01
  3.7500000000E-01  9.2500000000E-01  1.95320E-05  9.90000E+01
  3.7500000000E-01  9.5000000000E-01  2.23308E-05  9.90000E+01
  3.7500000000E-01  9.7500000000E-01  2.06021E-05  9.90000E+01
  3.7500000000E-01  1.0000000000E+00  2.23005E-05  9.90000E+01
  3.7500000000E-01  1.0250000000E+00  1.56440E-05  9.90000E+01
  3.7500000000E-01  1.0500000000E+00  1.63453E-05  9.90000E+01
  3.7500000000E-01  1.0750000000E+00  2.64514E-04  9.90000E+01
  3.7500000000E-01  1.1000000000E+00  1.52955E-05  9.90000E+01
  3.7500000000E-01  1.1250000000E+00  1.20822E-05  9.90000E+01
  3.7500000000E-01  1.1500000000E+00  1.28185E-05  9.90000E+01
  3.7500000000E-01  1.1750000000E+00  8.78400E-06  9.90000E+01
  3.7500000000E-01  1.2000000000E+00  1.26444E-05  9.90000E+01
  3.7500000000E-01  1.2250000000E+00  1.08480E-05  9.90000E+01
  3.7500000000E-01  1.2500000000E+00  8.33212E-06  9.90000E+01
  3.7500000000E-01  1.2750000000E+00  1.00120E-05  9.90000E+01
  3.7500000000E-01  1.3000000000E+00  7.17651E-06  9.90000E+01
  3.7500000000E-01  1.3250000000E+00  6.56491E-06  9.90000E+01
  3.7500000000E-01  1.3500000000E+00  5.39596E-06  9.90000E+01
  3.7500000000E-01  1.3750000000E+00  5.24211E-06  9.90000E+01
  3.7500000000E-01  1.4000000000E+00  6.25236E-05  9.90000E+01
  3.7500000000E-01  1.4250000000E+00  7.32621E-06  9.90000E+01
  3.7500000000E-01  1.4500000000E+00  7.20000E-06  9.90000E+01
  3.7500000000E-01  1.4750000000E+00  5.64733E-06  9.90000E+01
  3.7500000000E-01  1.5000000000E+00  7.36967E-06  9.90000E+01
  3.7500000000E-01  1.5250000000E+00  6.47831E-06  9.90000E+01
  3.7500000000E-01  1.5500000000E+00  6.95075E-06  9.90000E+01
  3.7500000000E-01  1.5750000000E+00  6.29115E-06  9.90000E+01
  3.7500000000E-01  1.6000000000E+00  6.38685E-06  9.90000E+01
  3.7500000000E-01  1.6250000000E+00  5.25101E-06  9.90000E+01
  3.7500000000E-01  1.6500000000E+00  5.78366E-06  9.90000E+01
  3.7500000000E-01  1.6750000000E+00  6.57616E-06  9.90000E+01
  3.7500000000E-01  1.7000000000E+00  4.64076E-06  9.90000E+01
  3.7500000000E-01  1.7250000000E+00  7.62386E-06  9.90000E+01
  3.7500000000E-01  1.7500000000E+00  6.28462E-06  9.90000E+01
  3.7500000000E-01  1.7750000000E+00  3.17181E-06  9.90000E+01
  3.7500000000E-01  1.8000000000E+00  4.44392E-06  9.90000E+01
  3.7500000000E-01  1.8250000000E+00  5.16653E-06  9.90000E+01
  3.7500000000E-01  1.8500000000E+00  5.02232E-06  9.90000E+01
  3.7500000000E-01  1.8750000000E+00  3.04375E-06  9.90000E+01
  3.7500000000E-01  1.9000000000E+00  4.26913E-06  9.90000E+01
  3.7500000000E-01  1.9250000000E+00  3.65423E-06  9.90000E+01
  3.7500000000E-01  1.9500000000E+00  2.84324E-06  9.90000E+01
  3.7500000000E-01  1.9750000000E+00  3.07766E-06  9.90000E+01
  3.7500000000E-01  2.0000000000E+00  2.57441E-06  9.90000E+01
  3.7500000000E-01  2.0250000000E+00  3.60407E-06  9.90000E+01
  3.7500000000E-01  2.0500000000E+00  2.97876E-06  9.90000E+01
  3.7500000000E-01  2.0750000000E+00  2.29891E-06  9.90000E+01
  3.7500000000E-01  2.1000000000E+00  2.97772E-06  9.90000E+01
  3.7500000000E-01  2.1250000000E+00  1.96037E-06  9.90000E+01
  3.7500000000E-01  2.1500000000E+00  3.13988E-06  9.90000E+01
  3.7500000000E-01  2.1750000000E+00  2.73248E-06  9.90000E+01
  3.7500000000E-01  2.2000000000E+00  3.40012E-06  9.90000E+01
  3.7500000000E-01  2.2250000000E+00  3.31342E-06  9.90000E+01
  3.7500000000E-01  2.2500000000E+00  5.14053E-06  9.90000E+01
  3.7500000000E-01  2.2750000000E+00  4.28678E-06  9.90000E+01
  3.7500000000E-01  2.3000000000E+00  3.28499E-06  9.90000E+01
  3.7500000000E-01  2.3250000000E+00  2.33805E-06  9.90000E+01
  3.7500000000E-01  2.3500000000E+00  2.30310E-06  9.90000E+01
  3.7500000000E-01  2.3750000000E+00  1.42852E-06  9.90000E+01
  3.7500000000E-01  2.4000000000E+00  3.09017E-06  9.90000E+01
  3.7500000000E-01  2.4250000000E+00  2.15166E-06  9.90000E+01
  3.7500000000E-01  2.4500000000E+00  2.52789E-06  9.90000E+01
  3.7500000000E-01  2.4750000000E+00  3.21427E-06  9.90000E+01
  3.7500000000E-01  2.5000000000E+00  1.34437E-06  9.90000E+01
  3.7500000000E-01  2.5250000000E+00  2.25680E-06  9.90000E+01
  3.7500000000E-01  2.5500000000E+00  1.98826E-06  9.90000E+01
  3.7500000000E-01  2.5750000000E+00  2.05334E-06  9.90000E+01
  3.7500000000E-01  2.6000000000E+00  2.19995E-06  9.90000E+01
  3.7500000000E-01  2.6250000000E+00  2.16874E-06  9.90000E+01
  3.7500000000E-01  2.6500000000E+00  2.81534E-06  9.90000E+01
  3.7500000000E-01  2.6750000000E+00  2.67714E-06  9.90000E+01
  3.7500000000E-01  2.7000000000E+00  3.55529E-06  9.90000E+01
  3.7500000000E-01  2.7250000000E+00  2.09426E-06  9.90000E+01
  3.7500000000E-01  2.7500000000E+00  2.03278E-06  9.90000E+01
  3.7500000000E-01  2.7750000000E+00  2.86562E-06  9.90000E+01
  3.7500000000E-01  2.8000000000E+00  3.78088E-06  9.90000E+01
  3.7500000000E-01  2.8250000000E+00  2.48915E-06  9.90000E+01
  3.7500000000E-01  2.8500000000E+00  2.03087E-06  9.90000E+01
  3.7500000000E-01  2.8750000000E+00  1.91013E-06  9.90000E+01
  3.7500000000E-01  2.9000000000E+00  1.70599E-06  9.90000E+01
  3.7500000000E-01  2.9250000000E+00  1.81293E-06  9.90000E+01
  3.7500000000E-01  2.9500000000E+00  2.22445E-06  9.90000E+01
  3.7500000000E-01  2.9750000000E+00  2.51353E-06  9.90000E+01
  3.7500000000E-01  3.0000000000E+00  2.51353E-06  9.90000E+01

  3.9062500000E-01  0.0000000000E+00  3.46444E+00  9.90000E+01
  3.9062500000E-01  2.5000000000E-02  2.52468E+00  9.90000E+01
  3.9062500000E-01  5.0000000000E-02  3.08714E+00  9.90000E+01
  3.9062500000E-01  7.5000000000E-02  2.74379E+00  9.90000E+01
  3.9062500000E-01  1.0000000000E-01  2.71252E+00  9.90000E+01
  3.9062500000E-01  1.2500000000E-01  2.49533E+00  9.90000E+01
  3.9062500000E-01  1.5000000000E-01  2.42122E+00  9.90000E+01
  3.9062500000E-01  1.7500000000E-01  1.71454E+00  9.90000E+01
  3.9062500000E-01  2.0000000000E-01  1.59845E+00  9.90000E+01
  3.9062500000E-01  2.2500000000E-01  1.38885E+00  9.90000E+01
  3.9062500000E-01  2.5000000000E-01  1.16424E+00  9.90000E+01
  3.9062500000E-01  2.7500000000E-01  1.27826E+00  9.90000E+01
  3.9062500000E-01  3.0000000000E-01  1.21698E+00  9.90000E+01
  3.9062500000E-01  3.2500000000E-01  8.74913E-01  9.90000E+01
  3.9062500000E-01  3.5000000000E-01  7.72275E-01  9.90000E+01
  3.9062500000E-01  3.7500000000E-01  6.75114E-01  9.90000E+01
  3.9062500000E-01  4.0000000000E-01  6.75704E-01  9.90000E+01
  3.9062500000E-01  4.2500000000E-01  4.28288E-01  9.90000E+01
  3.9062500000E-01  4.5000000000E-01  3.91099E-01  9.90000E+01
  3.9062500000E-01  4.7500000000E-01  3.03299E-01  9.90000E+01
  3.9062500000E-01  5.0000000000E-01  5.94515E-05  9.90000E+01
  3.9062500000E-01  5.2500000000E-01  3.99726E-05  9.90000E+01
  3.9062500000E-01  5.5000000000E-01  5.04030E-05  9.90000E+01
  3.9062500000E-01  5.7500000000E-01  4.45037E-05  9.90000E+01
  3.9062500000E-01  6.0000000000E-01  5.03559E-05  9.90000E+01
  3.9062500000E-01  6.2500000000E-01  5.03860E-05  9.90000E+01
  3.9062500000E-01  6.5000000000E-01  4.69972E-05  9.90000E+01
  3.9062500000E-01  6.7500000000E-01  3.28484E-05  9.90000E+01
  3.9062500000E-01  7.0000000000E-01  3.97575E-05  9.90000E+01
  3.9062500000E-01  7.2500000000E-01  4.25073E-05  9.90000E+01
  3.9062500000E-01  7.5000000000E-01  4.07447E-05  9.90000E+01
  3.9062500000E-01  7.7500000000E-01  2.93461E-05  9.90000E+01
  3.9062500000E-01  8.0000000000E-01  2.89302E-05  9.90000E+01
  3.9062500000E-01  8.2500000000E-01  2.89275E-05  9.90000E+01
  3.9062500000E-01  8.5000000000E-01  2.42739E-05  9.90000E+01
  3.9062500000E-01  8.7500000000E-01  2.35683E-05  9.90000E+01
  3.9062500000E-01  9.0000000000E-01  2.20055E-05  9.90000E+01
  3.9062500000E-01  9.2500000000E-01  1.83043E-05  9.90000E+01
  3.9062500000E-01  9.5000000000E-01  2.30417E-05  9.90000E+01
  3.9062500000E-01  9.7500000000E-01  2.49885E-05  9.90000E+01
  3.9062500000E-01  1.0000000000E+00  1.53918E-05  9.90000E+01
  3.9062500000E-01  1.0250000000E+00  2.00331E-05  9.90000E+01
  3.9062500000E-01  1.0500000000E+00  1.38647E-05  9.90000E+01
  3.9062500000E-01  1.0750000000E+00  1.26183E-04  9.90000E+01
  3.9062500000E-01  1.1000000000E+00  9.75184E-05  9.90000E+01
  3.9062500000E-01  1.1250000000E+00  9.99770E-06  9.90000E+01
  3.9062500000E-01  1.1500000000E+00  8.61823E-06  9.90000E+01
  3.9062500000E-01  1.1750000000E+00  1.33374E-05  9.90000E+01
  3.9062500000E-01  1.2000000000E+00  8.72575E-06  9.90000E+01
  3.9062500000E-01  1.2250000000E+00  1.51127E-05  9.90000E+01
  3.9062500000E-01  1.2500000000E+00  6.14146E-06  9.90000E+01
  3.9062500000E-01  1.2750000000E+00  7.04700E-06  9.90000E+01
  3.9062500000E-01  1.3000000000E+00  8.61474E-06  9.90000E+01
  3.9062500000E-01  1.3250000000E+00  6.41229E-06  9.90000E+01
  3.9062500000E-01  1.3500000000E+00  8.05466E-06  9.90000E+01
  3.9062500000E-01  1.3750000000E+00  7.18942E-06  9.90000E+01
  3.9062500000E-01  1.4000000000E+00  6.86451E-06  9.90000E+01
  3.9062500000E-01  1.4250000000E+00  1.23402E-05  9.90000E+01
  3.9062500000E-01  1.4500000000E+00  7.22932E-06  9.90000E+01
  3.9062500000E-01  1.4750000000E+00  8.92195E-06  9.90000E+01
  3.9062500000E-01  1.5000000000E+00  5.17766E-06  9.90000E+01
  3.9062500000E-01  1.5250000000E+00  6.24154E-06  9.90000E+01
  3.9062500000E-01  1.5500000000E+00  5.67077E-06  9.90000E+01
  3.9062500000E-01  1.5750000000E+00  6.06401E-06  9.90000E+01
  3.9062500000E-01  1.6000000000E+00  5.37998E-06  9.90000E+01
  3.9062500000E-01  1.6250000000E+00  6.31512E-06  9.90000E+01
  3.9062500000E-01  1.6500000000E+00  5.12779E-06  9.90000E+01
  3.9062500000E-01  1.6750000000E+00  6.82138E-06  9.90000E+01
  3.9062500000E-01  1.7000000000E+00  5.29070E-06  9.90000E+01
  3.9062500000E-01  1.7250000000E+00  5.66776E-06  9.90000E+01
  3.9062500000E-01  1.7500000000E+00  5.14160E-06  9.90000E+01
  3.9062500000E-01  1.7750000000E+00  4.44404E-06  9.90000E+01
  3.9062500000E-01  1.8000000000E+00  2.17782E-06  9.90000E+01
  3.9062500000E-01  1.8250000000E+00  5.77710E-06  9.90000E+01
  3.9062500000E-01  1.8500000000E+00  4.35161E-06  9.90000E+01
  3.9062500000E-01  1.8750000000E+00  3.63099E-06  9.90000E+01
  3.9062500000E-01  1.9000000000E+00  2.79290E-06  9.90000E+01
  3.9062500000E-01  1.9250000000E+00  3.25859E-06  9.90000E+01
  3.9062500000E-01  1.9500000000E+00  3.15688E-06  9.90000E+01
  3.9062500000E-01  1.9750000000E+00  3.24743E-06  9.90000E+01
  3.9062500000E-01  2.0000000000E+00  2.76255E-06  9.90000E+01
  3.9062500000E-01  2.0250000000E+00  3.04733E-06  9.90000E+01
  3.9062500000E-01  2.0500000000E+00  3.92237E-06  9.90000E+01
  3.9062500000E-01  2.0750000000E+00  4.44773E-06  9.90000E+01
  3.9062500000E-01  2.1000000000E+00  4.31638E-06  9.90000E+01
  3.9062500000E-01  2.1250000000E+00  3.64677E-06  9.90000E+01
  3.9062500000E-01  2.1500000000E+00  3.35326E-06  9.90000E+01
  3.9062500000E-01  2.1750000000E+00  2.21105E-06  9.90000E+01
  3.9062500000E-01  2.2000000000E+00  2.39823E-06  9.90000E+01
  3.9062500000E-01  2.2250000000E+00  3.44659E-06  9.90000E+01
  3.9062500000E-01  2.2500000000E+00  2.15881E-06  9.90000E+01
  3.9062500000E-01  2.2750000000E+00  4.73241E-06  9.90000E+01
  3.9062500000E-01  2.3000000000E+00  2.47983E-06  9.90000E+01
  3.9062500000E-01  2.3250000000E+00  2.33983E-06  9.90000E+01
  3.9062500000E-01  2.3500000000E+00  2.50125E-06  9.90000E+01
  3.9062500000E-01  2.3750000000E+00  2.31829E-06  9.90000E+01
  3.9062500000E-01  2.4000000000E+00  3.65763E-06  9.90000E+01
  3.9062500000E-01  2.4250000000E+00  1.46271E-06  9.90000E+01
  3.9062500000E-01  2.4500000000E+00  3.65409E-06  9.90000E+01
  3.9062500000E-01  2.4750000000E+00  3.44236E-06  9.90000E+01
  3.9062500000E-01  2.5000000000E+00  2.17316E-06  9.90000E+01
  3.9062500000E-01  2.5250000000E+00  1.44188E-06  9.90000E+01
  3.9062500000E-01  2.5500000000E+00  1.62466E-06  9.90000E+01
  3.9062500000E-01  2.5750000000E+00  1.91113E-06  9.90000E+01
  3.9062500000E-01  2.6000000000E+00  1.53288E-06  9.90000E+01
  3.9062500000E-01  2.6250000000E+00  1.37114E-06  9.90000E+01
  3.9062500000E-01  2.6500000000E+00  3.03958E-06  9.90000E+01
  3.9062500000E-01  2.6750000000E+00  3.09407E-06  9.90000E+01
  3.9062500000E-01  2.7000000000E+00  2.37879E-06  9.90000E+01
  3.9062500000E-01  2.7250000000E+00  2.56137E-06  9.90000E+01
  3.9062500000E-01  2.7500000000E+00  1.67666E-06  9.90000E+01
  3.9062500000E-01  2.7750000000E+00  2.67537E-06  9.90000E+01
  3.9062500000E-01  2.8000000000E+00  3.34319E-06  9.90000E+01
  3.9062500000E-01  2.8250000000E+00  2.21955E-06  9.90000E+01
  3.9062500000E-01  2.8500000000E+00  1.94648E-06  9.90000E+01
  3.9062500000E-01  2.8750000000E+00  1.94598E-06  9.90000E+01
  3.9062500000E-01  2.9000000000E+00  2.24676E-06  9.90000E+01
  3.9062500000E-01  2.9250000000E+00  1.91362E-06  9.90000E+01
  3.9062500000E-01  2.9500000000E+00  2.36695E-06  9.90000E+01
  3.9062500000E-01  2.9750000000E+00  2.17904E-06  9.90000E+01
  3.9062500000E-01  3.0000000000E+00  2.17904E-06  9.90000E+01

  4.0625000000E-01  0.0000000000E+00  3.58414E+00  9.90000E+01
  4.0625000000E-01  2.5000000000E-02  2.94310E+00  9.90000E+01
  4.0625000000E-01  5.0000000000E-02  2.95464E+00  9.90000E+01
  4.0625000000E-01  7.5000000000E-02  2.79321E+00  9.90000E+01
  4.0625000000E-01  1.0000000000E-01  2.47110E+00  9.90000E+01
  4.0625000000E-01  1.2500000000E-01  2.56032E+00  9.90000E+01
  4.0625000000E-01  1.5000000000E-01  2.47406E+00  9.90000E+01
  4.0625000000E-01  1.7500000000E-01  1.83307E+00  9.90000E+01
  4.0625000000E-01  2.0000000000E-01  1.73209E+00  9.90000E+01
  4.0625000000E-01  2.2500000000E-01  1.57536E+00  9.90000E+01
  4.0625000000E-01  2.5000000000E-01  1.08069E+00  9.90000E+01
  4.0625000000E-01  2.7500000000E-01  1.35122E+00  9.90000E+01
  4.0625000000E-01  3.0000000000E-01  1.16137E+00  9.90000E+01
  4.0625000000E-01  3.2500000000E-01  9.49422E-01  9.90000E+01
  4.0625000000E-01  3.5000000000E-01  7.54708E-01  9.90000E+01
  4.0625000000E-01  3.7500000000E-01  6.85332E-01  9.90000E+01
  4.0625000000E-01  4.0000000000E-01  6.81788E-01  9.90000E+01
  4.0625000000E-01  4.2500000000E-01  4.45268E-01  9.90000E+01
  4.0625000000E-01  4.5000000000E-01  4.13784E-01  9.90000E+01
  4.0625000000E-01  4.7500000000E-01  2.82759E-01  9.90000E+01
  4.0625000000E-01  5.0000000000E-01  4.90970E-05  9.90000E+01
  4.0625000000E-01  5.2500000000E-01  4.69866E-05  9.90000E+01
  4.0625000000E-01  5.5000000000E-01  4.96050E-05  9.90000E+01
  4.0625000000E-01  5.7500000000E-01  5.50685E-05  9.90000E+01
  4.0625000000E-01  6.0000000000E-01  4.13386E-05  9.90000E+01
  4.0625000000E-01  6.2500000000E-01  5.00141E-05  9.90000E+01
  4.0625000000E-01  6.5000000000E-01  4.44148E-05  9.90000E+01
  4.0625000000E-01  6.7500000000E-01  4.75318E-05  9.90000E+01
  4.0625000000E-01  7.0000000000E-01  4.14820E-05  9.90000E+01
  4.0625000000E-01  7.2500000000E-01  3.65356E-05  9.90000E+01
  4.0625000000E-01  7.5000000000E-01  3.31568E-05  9.90000E+01
  4.0625000000E-01  7.7500000000E-01  3.10683E-05  9.90000E+01
  4.0625000000E-01  8.0000000000E-01  3.20000E-05  9.90000E+01
  4.0625000000E-01  8.2500000000E-01  2.78477E-05  9.90000E+01
  4.0625000000E-01  8.5000000000E-01  2.55251E-05  9.90000E+01
  4.0625000000E-01  8.7500000000E-01  2.50860E-05  9.90000E+01
  4.0625000000E-01  9.0000000000E-01  8.34432E-05  9.90000E+01
  4.0625000000E-01  9.2500000000E-01  1.78474E-05  9.90000E+01
  4.0625000000E-01  9.5000000000E-01  1.77243E-05  9.90000E+01
  4.0625000000E-01  9.7500000000E-01  2.32238E-05  9.90000E+01
  4.0625000000E-01  1.0000000000E+00  1.38620E-05  9.90000E+01
  4.0625000000E-01  1.0250000000E+00  1.91578E-05  9.90000E+01
  4.0625000000E-01  1.0500000000E+00  2.17426E-05  9.90000E+01
  4.0625000000E-01  1.0750000000E+00  1.70789E-05  9.90000E+01
  4.0625000000E-01  1.1000000000E+00  1.98037E-04  9.90000E+01
  4.0625000000E-01  1.1250000000E+00  9.59383E-06  9.90000E+01
  4.0625000000E-01  1.1500000000E+00  9.89241E-06  9.90000E+01
  4.0625000000E-01  1.1750000000E+00  1.23173E-05  9.90000E+01
  4.0625000000E-01  1.2000000000E+00  6.93128E-05  9.90000E+01
  4.0625000000E-01  1.2250000000E+00  1.16973E-05  9.90000E+01
  4.0625000000E-01  1.2500000000E+00  1.48635E-05  9.90000E+01
  4.0625000000E-01  1.2750000000E+00  9.69979E-06  9.90000E+01
  4.0625000000E-01  1.3000000000E+00  1.42865E-05  9.90000E+01
  4.0625000000E-01  1.3250000000E+00  1.28656E-05  9.90000E+01
  4.0625000000E-01  1.3500000000E+00  1.14276E-05  9.90000E+01
  4.0625000000E-01  1.3750000000E+00  1.21011E-05  9.90000E+01
  4.0625000000E-01  1.4000000000E+00  7.27422E-06  9.90000E+01
  4.0625000000E-01  1.4250000000E+00  8.74728E-06  9.90000E+01
  4.0625000000E-01  1.4500000000E+00  1.07640E-05  9.90000E+01
  4.0625000000E-01  1.4750000000E+00  8.30445E-06  9.90000E+01
  4.0625000000E-01  1.5000000000E+00  9.06266E-06  9.90000E+01
  4.0625000000E-01  1.5250000000E+00  7.87921E-06  9.90000E+01
  4.0625000000E-01  1.5500000000E+00  7.89515E-06  9.90000E+01
  4.0625000000E-01  1.5750000000E+00  5.48432E-06  9.90000E+01
  4.0625000000E-01  1.6000000000E+00  7.34722E-06  9.90000E+01
  4.0625000000E-01  1.6250000000E+00  7.51139E-06  9.90000E+01
  4.0625000000E-01  1.6500000000E+00  4.66740E-06  9.90000E+01
  4.0625000000E-01  1.6750000000E+00  7.63327E-06  9.90000E+01
  4.0625000000E-01  1.7000000000E+00  4.32149E-06  9.90000E+01
  4.0625000000E-01  1.7250000000E+00  5.30169E-06  9.90000E+01
  4.0625000000E-01  1.7500000000E+00  6.33319E-06  9.90000E+01
  4.0625000000E-01  1.7750000000E+00  2.57405E-06  9.90000E+01
  4.0625000000E-01  1.8000000000E+00  6.10716E-06  9.90000E+01
  4.0625000000E-01  1.8250000000E+00  4.45019E-06  9.90000E+01
  4.0625000000E-01  1.8500000000E+00  5.51172E-06  9.90000E+01
  4.0625000000E-01  1.8750000000E+00  3.14071E-06  9.90000E+01
  4.0625000000E-01  1.9000000000E+00  3.23604E-06  9.90000E+01
  4.0625000000E-01  1.9250000000E+00  3.32257E-06  9.90000E+01
  4.0625000000E-01  1.9500000000E+00  3.38092E-06  9.90000E+01
  4.0625000000E-01  1.9750000000E+00  4.06051E-06  9.90000E+01
  4.0625000000E-01  2.0000000000E+00  2.57544E-06  9.90000E+01
  4.0625000000E-01  2.0250000000E+00  3.45691E-06  9.90000E+01
  4.0625000000E-01  2.0500000000E+00  2.60574E-06  9.90000E+01
  4.0625000000E-01  2.0750000000E+00  3.38625E-06  9.90000E+01
  4.0625000000E-01  2.1000000000E+00  4.42359E-06  9.90000E+01
  4.0625000000E-01  2.1250000000E+00  3.59074E-06  9.90000E+01
  4.0625000000E-01  2.1500000000E+00  1.97283E-06  9.90000E+01
  4.0625000000E-01  2.1750000000E+00  2.06388E-06  9.90000E+01
  4.0625000000E-01  2.2000000000E+00  3.72049E-06  9.90000E+01
  4.0625000000E-01  2.2250000000E+00  2.88669E-06  9.90000E+01
  4.0625000000E-01  2.2500000000E+00  2.32420E-06  9.90000E+01
  4.0625000000E-01  2.2750000000E+00  4.01509E-06  9.90000E+01
  4.0625000000E-01  2.3000000000E+00  4.35382E-06  9.90000E+01
  4.0625000000E-01  2.3250000000E+00  2.78507E-06  9.90000E+01
  4.0625000000E-01  2.3500000000E+00  3.15877E-06  9.90000E+01
  4.0625000000E-01  2.3750000000E+00  2.64458E-06  9.90000E+01
  4.0625000000E-01  2.4000000000E+00  4.93959E-06  9.90000E+01
  4.0625000000E-01  2.4250000000E+00  3.53488E-06  9.90000E+01
  4.0625000000E-01  2.4500000000E+00  4.33836E-06  9.90000E+01
  4.0625000000E-01  2.4750000000E+00  3.74790E-06  9.90000E+01
  4.0625000000E-01  2.5000000000E+00  2.86835E-06  9.90000E+01
  4.0625000000E-01  2.5250000000E+00  2.78831E-06  9.90000E+01
  4.0625000000E-01  2.5500000000E+00  2.73696E-06  9.90000E+01
  4.0625000000E-01  2.5750000000E+00  1.73369E-06  9.90000E+01
  4.0625000000E-01  2.6000000000E+00  2.07438E-06  9.90000E+01
  4.0625000000E-01  2.6250000000E+00  3.67159E-06  9.90000E+01
  4.0625000000E-01  2.6500000000E+00  2.38236E-06  9.90000E+01
  4.0625000000E-01  2.6750000000E+00  2.64212E-06  9.90000E+01
  4.0625000000E-01  2.7000000000E+00  3.16505E-06  9.90000E+01
  4.0625000000E-01  2.7250000000E+00  2.11456E-06  9.90000E+01
  4.0625000000E-01  2.7500000000E+00  2.73471E-06  9.90000E+01
  4.0625000000E-01  2.7750000000E+00  4.18561E-06  9.90000E+01
  4.0625000000E-01  2.8000000000E+00  3.53767E-06  9.90000E+01
  4.0625000000E-01  2.8250000000E+00  2.97173E-06  9.90000E+01
  4.0625000000E-01  2.8500000000E+00  2.38047E-06  9.90000E+01
  4.0625000000E-01  2.8750000000E+00  1.68962E-06  9.90000E+01
  4.0625000000E-01  2.9000000000E+00  1.82190E-06  9.90000E+01
  4.0625000000E-01  2.9250000000E+00  2.76552E-06  9.90000E+01
  4.0625000000E-01  2.9500000000E+00  2.68314E-06  9.90000E+01
  4.0625000000E-01  2.9750000000E+00  2.40609E-06  9.90000E+01
  4.0625000000E-01  3.0000000000E+00  2.40609E-06  9.90000E+01

  4.2187500000E-01  0.0000000000E+00  3.98400E+00  9.90000E+01
  4.2187500000E-01  2.5000000000E-02  3.17562E+00  9.90000E+01
  4.2187500000E-01  5.0000000000E-02  3.18410E+00  9.90000E+01
  4.2187500000E-01  7.5000000000E-02  2.84624E+00  9.90000E+01
  4.2187500000E-01  1.0000000000E-01  2.30419E+00  9.90000E+01
  4.2187500000E-01  1.2500000000E-01  2.68653E+00  9.90000E+01
  4.2187500000E-01  1.5000000000E-01  2.44972E+00  9.90000E+01
  4.2187500000E-01  1.7500000000E-01  1.91002E+00  9.90000E+01
  4.2187500000E-01  2.0000000000E-01  1.60346E+00  9.90000E+01
  4.2187500000E-01  2.2500000000E-01  1.61197E+00  9.90000E+01
  4.2187500000E-01  2.5000000000E-01  1.11758E+00  9.90000E+01
  4.2187500000E-01  2.7500000000E-01  1.36359E+00  9.90000E+01
  4.2187500000E-01  3.0000000000E-01  1.25081E+00  9.90000E+01
  4.2187500000E-01  3.2500000000E-01  1.01190E+00  9.90000E+01
  4.2187500000E-01  3.5000000000E-01  6.28689E-01  9.90000E+01
  4.2187500000E-01  3.7500000000E-01  7.38177E-01  9.90000E+01
  4.2187500000E-01  4.0000000000E-01  7.17306E-01  9.90000E+01
  4.2187500000E-01  4.2500000000E-01  5.08502E-01  9.90000E+01
  4.2187500000E-01  4.5000000000E-01  5.05532E-01  9.90000E+01
  4.2187500000E-01  4.7500000000E-01  2.71560E-01  9.90000E+01
  4.2187500000E-01  5.0000000000E-01  5.62941E-05  9.90000E+01
  4.2187500000E-01  5.2500000000E-01  4.46444E-05  9.90000E+01
  4.2187500000E-01  5.5000000000E-01  6.00936E-05  9.90000E+01
  4.2187500000E-01  5.7500000000E-01  4.74510E-05  9.90000E+01
  4.2187500000E-01  6.0000000000E-01  4.12176E-05  9.90000E+01
  4.2187500000E-01  6.2500000000E-01  4.39226E-05  9.90000E+01
  4.2187500000E-01  6.5000000000E-01  5.40704E-05  9.90000E+01
  4.2187500000E-01  6.7500000000E-01  3.92313E-05  9.90000E+01
  4.2187500000E-01  7.0000000000E-01  3.14545E-05  9.90000E+01
  4.2187500000E-01  7.2500000000E-01  3.81589E-05  9.90000E+01
  4.2187500000E-01  7.5000000000E-01  3.69793E-05  9.90000E+01
  4.2187500000E-01  7.7500000000E-01  3.48725E-05  9.90000E+01
  4.2187500000E-01  8.0000000000E-01  2.48924E-05  9.90000E+01
  4.2187500000E-01  8.2500000000E-01  3.12483E-05  9.90000E+01
  4.2187500000E-01  8.5000000000E-01  2.58020E-05  9.90000E+01
  4.2187500000E-01  8.7500000000E-01  2.58889E-05  9.90000E+01
  4.2187500000E-01  9.0000000000E-01  2.58110E-05  9.90000E+01
  4.2187500000E-01  9.2500000000E-01  1.99411E-05  9.90000E+01
  4.2187500000E-01  9.5000000000E-01  1.82975E-05  9.90000E+01
  4.2187500000E-01  9.7500000000E-01  2.40660E-05  9.90000E+01
  4.2187500000E-01  1.0000000000E+00  1.72727E-05  9.90000E+01
  4.2187500000E-01  1.0250000000E+00  1.78114E-05  9.90000E+01
  4.2187500000E-01  1.0500000000E+00  1.28273E-05  9.90000E+01
  4.2187500000E-01  1.0750000000E+00  1.78993E-05  9.90000E+01
  4.2187500000E-01  1.1000000000E+00  1.72775E-04  9.90000E+01
  4.2187500000E-01  1.1250000000E+00  9.92480E-06  9.90000E+01
  4.2187500000E-01  1.1500000000E+00  1.02765E-05  9.90000E+01
  4.2187500000E-01  1.1750000000E+00  1.12854E-05  9.90000E+01
  4.2187500000E-01  1.2000000000E+00  8.24851E-06  9.90000E+01
  4.2187500000E-01  1.2250000000E+00  6.95334E-06  9.90000E+01
  4.2187500000E-01  1.2500000000E+00  1.12688E-05  9.90000E+01
  4.2187500000E-01  1.2750000000E+00  6.66286E-06  9.90000E+01
  4.2187500000E-01  1.3000000000E+00  9.00070E-06  9.90000E+01
  4.2187500000E-01  1.3250000000E+00  1.18023E-05  9.90000E+01
  4.2187500000E-01  1.3500000000E+00  7.20875E-06  9.90000E+01
  4.2187500000E-01  1.3750000000E+00  6.32835E-06  9.90000E+01
  4.2187500000E-01  1.4000000000E+00  6.93046E-06  9.90000E+01
  4.2187500000E-01  1.4250000000E+00  6.17566E-06  9.90000E+01
  4.2187500000E-01  1.4500000000E+00  1.35451E-05  9.90000E+01
  4.2187500000E-01  1.4750000000E+00  6.90972E-06  9.90000E+01
  4.2187500000E-01  1.5000000000E+00  1.11396E-05  9.90000E+01
  4.2187500000E-01  1.5250000000E+00  7.81971E-06  9.90000E+01
  4.2187500000E-01  1.5500000000E+00  6.99455E-06  9.90000E+01
  4.2187500000E-01  1.5750000000E+00  6.25941E-06  9.90000E+01
  4.2187500000E-01  1.6000000000E+00  5.80768E-06  9.90000E+01
  4.2187500000E-01  1.6250000000E+00  8.22203E-06  9.90000E+01
  4.2187500000E-01  1.6500000000E+00  5.41224E-06  9.90000E+01
  4.2187500000E-01  1.6750000000E+00  6.08202E-06  9.90000E+01
  4.2187500000E-01  1.7000000000E+00  4.53720E-06  9.90000E+01
  4.2187500000E-01  1.7250000000E+00  3.70750E-06  9.90000E+01
  4.2187500000E-01  1.7500000000E+00  5.35440E-06  9.90000E+01
  4.2187500000E-01  1.7750000000E+00  3.79323E-06  9.90000E+01
  4.2187500000E-01  1.8000000000E+00  6.52087E-06  9.90000E+01
  4.2187500000E-01  1.8250000000E+00  2.72061E-06  9.90000E+01
  4.2187500000E-01  1.8500000000E+00  5.01976E-06  9.90000E+01
  4.2187500000E-01  1.8750000000E+00  3.33758E-06  9.90000E+01
  4.2187500000E-01  1.9000000000E+00  3.71947E-06  9.90000E+01
  4.2187500000E-01  1.9250000000E+00  3.64090E-06  9.90000E+01
  4.2187500000E-01  1.9500000000E+00  2.06750E-06  9.90000E+01
  4.2187500000E-01  1.9750000000E+00  2.57332E-06  9.90000E+01
  4.2187500000E-01  2.0000000000E+00  2.67036E-06  9.90000E+01
  4.2187500000E-01  2.0250000000E+00  2.48999E-06  9.90000E+01
  4.2187500000E-01  2.0500000000E+00  2.71394E-06  9.90000E+01
  4.2187500000E-01  2.0750000000E+00  2.19979E-06  9.90000E+01
  4.2187500000E-01  2.1000000000E+00  4.01620E-06  9.90000E+01
  4.2187500000E-01  2.1250000000E+00  4.10662E-06  9.90000E+01
  4.2187500000E-01  2.1500000000E+00  2.35862E-06  9.90000E+01
  4.2187500000E-01  2.1750000000E+00  1.44436E-06  9.90000E+01
  4.2187500000E-01  2.2000000000E+00  2.11245E-06  9.90000E+01
  4.2187500000E-01  2.2250000000E+00  2.40480E-06  9.90000E+01
  4.2187500000E-01  2.2500000000E+00  1.47731E-06  9.90000E+01
  4.2187500000E-01  2.2750000000E+00  3.11490E-06  9.90000E+01
  4.2187500000E-01  2.3000000000E+00  2.40507E-06  9.90000E+01
  4.2187500000E-01  2.3250000000E+00  2.08943E-06  9.90000E+01
  4.2187500000E-01  2.3500000000E+00  2.48627E-06  9.90000E+01
  4.2187500000E-01  2.3750000000E+00  3.68458E-06  9.90000E+01
  4.2187500000E-01  2.4000000000E+00  3.22509E-06  9.90000E+01
  4.2187500000E-01  2.4250000000E+00  2.50163E-06  9.90000E+01
  4.2187500000E-01  2.4500000000E+00  3.60708E-06  9.90000E+01
  4.2187500000E-01  2.4750000000E+00  2.21072E-06  9.90000E+01
  4.2187500000E-01  2.5000000000E+00  2.27595E-06  9.90000E+01
  4.2187500000E-01  2.5250000000E+00  1.77427E-06  9.90000E+01
  4.2187500000E-01  2.5500000000E+00  2.65176E-06  9.90000E+01
  4.2187500000E-01  2.5750000000E+00  2.45037E-06  9.90000E+01
  4.2187500000E-01  2.6000000000E+00  3.72390E-06  9.90000E+01
  4.2187500000E-01  2.6250000000E+00  2.81990E-06  9.90000E+01
  4.2187500000E-01  2.6500000000E+00  2.58283E-06  9.90000E+01
  4.2187500000E-01  2.6750000000E+00  2.53618E-06  9.90000E+01
  4.2187500000E-01  2.7000000000E+00  2.68564E-06  9.90000E+01
  4.2187500000E-01  2.7250000000E+00  2.86958E-06  9.90000E+01
  4.2187500000E-01  2.7500000000E+00  3.93871E-06  9.90000E+01
  4.2187500000E-01  2.7750000000E+00  3.86580E-06  9.90000E+01
  4.2187500000E-01  2.8000000000E+00  2.54483E-06  9.90000E+01
  4.2187500000E-01  2.8250000000E+00  1.84775E-06  9.90000E+01
  4.2187500000E-01  2.8500000000E+00  1.39544E-06  9.90000E+01
  4.2187500000E-01  2.8750000000E+00  1.93133E-06  9.90000E+01
  4.2187500000E-01  2.9000000000E+00  1.71741E-06  9.90000E+01
  4.2187500000E-01  2.9250000000E+00  1.84091E-06  9.90000E+01
  4.2187500000E-01  2.9500000000E+00  1.55523E-06  9.90000E+01
  4.2187500000E-01  2.9750000000E+00  1.59297E-06  9.90000E+01
  4.2187500000E-01  3.0000000000E+00  1.59297E-06  9.90000E+01

  4.3750000000E-01  0.0000000000E+00  3.81244E+00  9.90000E+01
  4.3750000000E-01  2.5000000000E-02  2.95128E+00  9.90000E+01
  4.3750000000E-01  5.0000000000E-02  2.80144E+00  9.90000E+01
  4.3750000000E-01  7.5000000000E-02  3.02851E+00  9.90000E+01
  4.3750000000E-01  1.0000000000E-01  2.29424E+00  9.90000E+01
  4.3750000000E-01  1.2500000000E-01  2.63132E+00  9.90000E+01
  4.3750000000E-01  1.5000000000E-01  2.66899E+00  9.90000E+01
  4.3750000000E-01  1.7500000000E-01  1.90269E+00  9.90000E+01
  4.3750000000E-01  2.0000000000E-01  1.65409E+00  9.90000E+01
  4.3750000000E-01  2.2500000000E-01  1.54305E+00  9.90000E+01
  4.3750000000E-01  2.5000000000E-01  1.19667E+00  9.90000E+01
  4.3750000000E-01  2.7500000000E-01  1.34044E+00  9.90000E+01
  4.3750000000E-01  3.0000000000E-01  1.18137E+00  9.90000E+01
  4.3750000000E-01  3.2500000000E-01  9.08821E-01  9.90000E+01
  4.3750000000E-01  3.5000000000E-01  7.37828E-01  9.90000E+01
  4.3750000000E-01  3.7500000000E-01  6.76848E-01  9.90000E+01
  4.3750000000E-01  4.0000000000E-01  6.41408E-01  9.90000E+01
  4.3750000000E-01  4.2500000000E-01  5.71279E-01  9.90000E+01
  4.3750000000E-01  4.5000000000E-01  4.92958E-01  9.90000E+01
  4.3750000000E-01  4.7500000000E-01  3.41308E-01  9.90000E+01
  4.3750000000E-01  5.0000000000E-01  4.65469E-05  9.90000E+01
  4.3750000000E-01  5.2500000000E-01  4.15204E-05  9.90000E+01
  4.3750000000E-01  5.5000000000E-01  5.02710E-05  9.90000E+01
  4.3750000000E-01  5.7500000000E-01  4.31919E-05  9.90000E+01
  4.3750000000E-01  6.0000000000E-01  4.93294E-05  9.90000E+01
  4.3750000000E-01  6.2500000000E-01  7.19894E-05  9.90000E+01
  4.3750000000E-01  6.5000000000E-01  3.88116E-05  9.90000E+01
  4.3750000000E-01  6.7500000000E-01  3.74681E-05  9.90000E+01
  4.3750000000E-01  7.0000000000E-01  3.31189E-05  9.90000E+01
  4.3750000000E-01  7.2500000000E-01  3.47790E-05  9.90000E+01
  4.3750000000E-01  7.5000000000E-01  3.24655E-05  9.90000E+01
  4.3750000000E-01  7.7500000000E-01  3.67384E-05  9.90000E+01
  4.3750000000E-01  8.0000000000E-01  2.63895E-05  9.90000E+01
  4.3750000000E-01  8.2500000000E-01  2.92223E-05  9.90000E+01
  4.3750000000E-01  8.5000000000E-01  1.13521E-04  9.90000E+01
  4.3750000000E-01  8.7500000000E-01  3.07123E-05  9.90000E+01
  4.3750000000E-01  9.0000000000E-01  1.76665E-05  9.90000E+01
  4.3750000000E-01  9.2500000000E-01  1.74452E-05  9.90000E+01
  4.3750000000E-01  9.5000000000E-01  2.33102E-05  9.90000E+01
  4.3750000000E-01  9.7500000000E-01  2.09376E-05  9.90000E+01
  4.3750000000E-01  1.0000000000E+00  2.09511E-05  9.90000E+01
  4.3750000000E-01  1.0250000000E+00  1.46951E-05  9.90000E+01
  4.3750000000E-01  1.0500000000E+00  1.45376E-05  9.90000E+01
  4.3750000000E-01  1.0750000000E+00  1.30123E-05  9.90000E+01
  4.3750000000E-01  1.1000000000E+00  4.37575E-05  9.90000E+01
  4.3750000000E-01  1.1250000000E+00  9.32844E-05  9.90000E+01
  4.3750000000E-01  1.1500000000E+00  1.15753E-05  9.90000E+01
  4.3750000000E-01  1.1750000000E+00  1.24944E-05  9.90000E+01
  4.3750000000E-01  1.2000000000E+00  8.70227E-06  9.90000E+01
  4.3750000000E-01  1.2250000000E+00  7.02046E-06  9.90000E+01
  4.3750000000E-01  1.2500000000E+00  9.95503E-06  9.90000E+01
  4.3750000000E-01  1.2750000000E+00  1.21159E-05  9.90000E+01
  4.3750000000E-01  1.3000000000E+00  8.42608E-06  9.90000E+01
  4.3750000000E-01  1.3250000000E+00  8.65771E-06  9.90000E+01
  4.3750000000E-01  1.3500000000E+00  1.02446E-05  9.90000E+01
  4.3750000000E-01  1.3750000000E+00  6.86257E-06  9.90000E+01
  4.3750000000E-01  1.4000000000E+00  5.45192E-06  9.90000E+01
  4.3750000000E-01  1.4250000000E+00  6.71724E-06  9.90000E+01
  4.3750000000E-01  1.4500000000E+00  6.02718E-06  9.90000E+01
  4.3750000000E-01  1.4750000000E+00  1.03172E-05  9.90000E+01
  4.3750000000E-01  1.5000000000E+00  9.64946E-06  9.90000E+01
  4.3750000000E-01  1.5250000000E+00  7.63913E-06  9.90000E+01
  4.3750000000E-01  1.5500000000E+00  8.25573E-06  9.90000E+01
  4.3750000000E-01  1.5750000000E+00  5.06398E-06  9.90000E+01
  4.3750000000E-01  1.6000000000E+00  4.33891E-06  9.90000E+01
  4.3750000000E-01  1.6250000000E+00  5.72599E-06  9.90000E+01
  4.3750000000E-01  1.6500000000E+00  7.95875E-06  9.90000E+01
  4.3750000000E-01  1.6750000000E+00  9.06235E-06  9.90000E+01
  4.3750000000E-01  1.7000000000E+00  6.01468E-06  9.90000E+01
  4.3750000000E-01  1.7250000000E+00  4.38431E-06  9.90000E+01
  4.3750000000E-01  1.7500000000E+00  5.81732E-06  9.90000E+01
  4.3750000000E-01  1.7750000000E+00  5.43638E-06  9.90000E+01
  4.3750000000E-01  1.8000000000E+00  5.61272E-06  9.90000E+01
  4.3750000000E-01  1.8250000000E+00  2.66278E-06  9.90000E+01
  4.3750000000E-01  1.8500000000E+00  3.12363E-06  9.90000E+01
  4.3750000000E-01  1.8750000000E+00  2.87049E-06  9.90000E+01
  4.3750000000E-01  1.9000000000E+00  3.77435E-06  9.90000E+01
  4.3750000000E-01  1.9250000000E+00  2.98753E-06  9.90000E+01
  4.3750000000E-01  1.9500000000E+00  2.63477E-06  9.90000E+01
  4.3750000000E-01  1.9750000000E+00  1.84488E-06  9.90000E+01
  4.3750000000E-01  2.0000000000E+00  3.04776E-06  9.90000E+01
  4.3750000000E-01  2.0250000000E+00  3.60171E-06  9.90000E+01
  4.3750000000E-01  2.0500000000E+00  1.71275E-06  9.90000E+01
  4.3750000000E-01  2.0750000000E+00  2.53708E-06  9.90000E+01
  4.3750000000E-01  2.1000000000E+00  4.90412E-06  9.90000E+01
  4.3750000000E-01  2.1250000000E+00  4.62570E-06  9.90000E+01
  4.3750000000E-01  2.1500000000E+00  2.00734E-06  9.90000E+01
  4.3750000000E-01  2.1750000000E+00  1.92452E-06  9.90000E+01
  4.3750000000E-01  2.2000000000E+00  1.62724E-06  9.90000E+01
  4.3750000000E-01  2.2250000000E+00  2.42377E-06  9.90000E+01
  4.3750000000E-01  2.2500000000E+00  1.30814E-06  9.90000E+01
  4.3750000000E-01  2.2750000000E+00  2.58727E-06  9.90000E+01
  4.3750000000E-01  2.3000000000E+00  1.98228E-06  9.90000E+01
  4.3750000000E-01  2.3250000000E+00  2.35266E-06  9.90000E+01
  4.3750000000E-01  2.3500000000E+00  1.96918E-06  9.90000E+01
  4.3750000000E-01  2.3750000000E+00  4.43833E-06  9.90000E+01
  4.3750000000E-01  2.4000000000E+00  2.78031E-06  9.90000E+01
  4.3750000000E-01  2.4250000000E+00  2.80734E-06  9.90000E+01
  4.3750000000E-01  2.4500000000E+00  3.57583E-06  9.90000E+01
  4.3750000000E-01  2.4750000000E+00  3.34844E-06  9.90000E+01
  4.3750000000E-01  2.5000000000E+00  2.40610E-06  9.90000E+01
  4.3750000000E-01  2.5250000000E+00  2.31812E-06  9.90000E+01
  4.3750000000E-01  2.5500000000E+00  2.37897E-06  9.90000E+01
  4.3750000000E-01  2.5750000000E+00  4.59811E-06  9.90000E+01
  4.3750000000E-01  2.6000000000E+00  5.87509E-06  9.90000E+01
  4.3750000000E-01  2.6250000000E+00  4.98285E-06  9.90000E+01
  4.3750000000E-01  2.6500000000E+00  5.02733E-06  9.90000E+01
  4.3750000000E-01  2.6750000000E+00  5.18519E-06  9.90000E+01
  4.3750000000E-01  2.7000000000E+00  4.75338E-06  9.90000E+01
  4.3750000000E-01  2.7250000000E+00  4.51188E-06  9.90000E+01
  4.3750000000E-01  2.7500000000E+00  2.16298E-06  9.90000E+01
  4.3750000000E-01  2.7750000000E+00  2.94418E-06  9.90000E+01
  4.3750000000E-01  2.8000000000E+00  2.70112E-06  9.90000E+01
  4.3750000000E-01  2.8250000000E+00  2.42124E-06  9.90000E+01
  4.3750000000E-01  2.8500000000E+00  1.51554E-06  9.90000E+01
  4.3750000000E-01  2.8750000000E+00  1.81449E-06  9.90000E+01
  4.3750000000E-01  2.9000000000E+00  1.81720E-06  9.90000E+01
  4.3750000000E-01  2.9250000000E+00  1.36995E-06  9.90000E+01
  4.3750000000E-01  2.9500000000E+00  1.31340E-06  9.90000E+01
  4.3750000000E-01  2.9750000000E+00  1.51780E-06  9.90000E+01
  4.3750000000E-01  3.0000000000E+00  1.51780E-06  9.90000E+01

  4.5312500000E-01  0.0000000000E+00  3.12286E+00  9.90000E+01
  4.5312500000E-01  2.5000000000E-02  3.17245E+00  9.90000E+01
  4.5312500000E-01  5.0000000000E-02  3.08762E+00  9.90000E+01
  4.5312500000E-01  7.5000000000E-02  2.82173E+00  9.90000E+01
  4.5312500000E-01  1.0000000000E-01  2.19473E+00  9.90000E+01
  4.5312500000E-01  1.2500000000E-01  2.74261E+00  9.90000E+01
  4.5312500000E-01  1.5000000000E-01  2.72852E+00  9.90000E+01
  4.5312500000E-01  1.7500000000E-01  1.85917E+00  9.90000E+01
  4.5312500000E-01  2.0000000000E-01  2.75547E+00  9.90000E+01
  4.5312500000E-01  2.2500000000E-01  1.54565E+00  9.90000E+01
  4.5312500000E-01  2.5000000000E-01  1.25870E+00  9.90000E+01
  4.5312500000E-01  2.7500000000E-01  1.41904E+00  9.90000E+01
  4.5312500000E-01  3.0000000000E-01  1.16809E+00  9.90000E+01
  4.5312500000E-01  3.2500000000E-01  9.71364E-01  9.90000E+01
  4.5312500000E-01  3.5000000000E-01  6.87218E-01  9.90000E+01
  4.5312500000E-01  3.7500000000E-01  5.45810E-01  9.90000E+01
  4.5312500000E-01  4.0000000000E-01  6.20129E-01  9.90000E+01
  4.5312500000E-01  4.2500000000E-01  4.93592E-01  9.90000E+01
  4.5312500000E-01  4.5000000000E-01  4.74540E-01  9.90000E+01
  4.5312500000E-01  4.7500000000E-01  3.93923E-01  9.90000E+01
  4.5312500000E-01  5.0000000000E-01  4.98374E-05  9.90000E+01
  4.5312500000E-01  5.2500000000E-01  4.70193E-05  9.90000E+01
  4.5312500000E-01  5.5000000000E-01  5.15160E-05  9.90000E+01
  4.5312500000E-01  5.7500000000E-01  4.27085E-05  9.90000E+01
  4.5312500000E-01  6.0000000000E-01  4.63662E-05  9.90000E+01
  4.5312500000E-01  6.2500000000E-01  5.72076E-05  9.90000E+01
  4.5312500000E-01  6.5000000000E-01  3.13620E-05  9.90000E+01
  4.5312500000E-01  6.7500000000E-01  3.48049E-05  9.90000E+01
  4.5312500000E-01  7.0000000000E-01  3.42734E-05  9.90000E+01
  4.5312500000E-01  7.2500000000E-01  3.76599E-05  9.90000E+01
  4.5312500000E-01  7.5000000000E-01  3.41304E-05  9.90000E+01
  4.5312500000E-01  7.7500000000E-01  3.34199E-05  9.90000E+01
  4.5312500000E-01  8.0000000000E-01  2.38889E-05  9.90000E+01
  4.5312500000E-01  8.2500000000E-01  2.87792E-05  9.90000E+01
  4.5312500000E-01  8.5000000000E-01  2.54366E-05  9.90000E+01
  4.5312500000E-01  8.7500000000E-01  2.15553E-05  9.90000E+01
  4.5312500000E-01  9.0000000000E-01  2.05884E-05  9.90000E+01
  4.5312500000E-01  9.2500000000E-01  2.15381E-05  9.90000E+01
  4.5312500000E-01  9.5000000000E-01  2.80358E-05  9.90000E+01
  4.5312500000E-01  9.7500000000E-01  2.41519E-05  9.90000E+01
  4.5312500000E-01  1.0000000000E+00  1.65218E-05  9.90000E+01
  4.5312500000E-01  1.0250000000E+00  1.38369E-05  9.90000E+01
  4.5312500000E-01  1.0500000000E+00  1.63160E-05  9.90000E+01
  4.5312500000E-01  1.0750000000E+00  1.48032E-05  9.90000E+01
  4.5312500000E-01  1.1000000000E+00  1.12662E-05  9.90000E+01
  4.5312500000E-01  1.1250000000E+00  1.16466E-04  9.90000E+01
  4.5312500000E-01  1.1500000000E+00  1.37708E-05  9.90000E+01
  4.5312500000E-01  1.1750000000E+00  1.36382E-05  9.90000E+01
  4.5312500000E-01  1.2000000000E+00  1.08991E-05  9.90000E+01
  4.5312500000E-01  1.2250000000E+00  1.13220E-05  9.90000E+01
  4.5312500000E-01  1.2500000000E+00  1.44149E-05  9.90000E+01
  4.5312500000E-01  1.2750000000E+00  1.35023E-05  9.90000E+01
  4.5312500000E-01  1.3000000000E+00  6.67985E-05  9.90000E+01
  4.5312500000E-01  1.3250000000E+00  4.99062E-06  9.90000E+01
  4.5312500000E-01  1.3500000000E+00  8.43364E-06  9.90000E+01
  4.5312500000E-01  1.3750000000E+00  8.02473E-06  9.90000E+01
  4.5312500000E-01  1.4000000000E+00  5.73581E-06  9.90000E+01
  4.5312500000E-01  1.4250000000E+00  7.71028E-06  9.90000E+01
  4.5312500000E-01  1.4500000000E+00  5.96046E-06  9.90000E+01
  4.5312500000E-01  1.4750000000E+00  9.33957E-06  9.90000E+01
  4.5312500000E-01  1.5000000000E+00  9.95476E-06  9.90000E+01
  4.5312500000E-01  1.5250000000E+00  7.60955E-06  9.90000E+01
  4.5312500000E-01  1.5500000000E+00  6.43011E-06  9.90000E+01
  4.5312500000E-01  1.5750000000E+00  8.74060E-06  9.90000E+01
  4.5312500000E-01  1.6000000000E+00  4.24018E-06  9.90000E+01
  4.5312500000E-01  1.6250000000E+00  5.63880E-06  9.90000E+01
  4.5312500000E-01  1.6500000000E+00  7.30811E-06  9.90000E+01
  4.5312500000E-01  1.6750000000E+00  9.03360E-06  9.90000E+01
  4.5312500000E-01  1.7000000000E+00  4.29001E-06  9.90000E+01
  4.5312500000E-01  1.7250000000E+00  4.17492E-06  9.90000E+01
  4.5312500000E-01  1.7500000000E+00  6.90194E-06  9.90000E+01
  4.5312500000E-01  1.7750000000E+00  6.05026E-06  9.90000E+01
  4.5312500000E-01  1.8000000000E+00  4.51586E-06  9.90000E+01
  4.5312500000E-01  1.8250000000E+00  4.06869E-06  9.90000E+01
  4.5312500000E-01  1.8500000000E+00  2.78008E-06  9.90000E+01
  4.5312500000E-01  1.8750000000E+00  3.74418E-06  9.90000E+01
  4.5312500000E-01  1.9000000000E+00  2.97216E-06  9.90000E+01
  4.5312500000E-01  1.9250000000E+00  3.93360E-06  9.90000E+01
  4.5312500000E-01  1.9500000000E+00  2.20276E-06  9.90000E+01
  4.5312500000E-01  1.9750000000E+00  2.20410E-06  9.90000E+01
  4.5312500000E-01  2.0000000000E+00  2.84117E-06  9.90000E+01
  4.5312500000E-01  2.0250000000E+00  2.86554E-06  9.90000E+01
  4.5312500000E-01  2.0500000000E+00  3.37171E-06  9.90000E+01
  4.5312500000E-01  2.0750000000E+00  2.60360E-06  9.90000E+01
  4.5312500000E-01  2.1000000000E+00  5.10651E-06  9.90000E+01
  4.5312500000E-01  2.1250000000E+00  3.83851E-06  9.90000E+01
  4.5312500000E-01  2.1500000000E+00  2.28661E-06  9.90000E+01
  4.5312500000E-01  2.1750000000E+00  1.43308E-06  9.90000E+01
  4.5312500000E-01  2.2000000000E+00  2.20446E-06  9.90000E+01
  4.5312500000E-01  2.2250000000E+00  2.38618E-06  9.90000E+01
  4.5312500000E-01  2.2500000000E+00  2.28943E-06  9.90000E+01
  4.5312500000E-01  2.2750000000E+00  2.45704E-06  9.90000E+01
  4.5312500000E-01  2.3000000000E+00  2.65240E-06  9.90000E+01
  4.5312500000E-01  2.3250000000E+00  2.75030E-06  9.90000E+01
  4.5312500000E-01  2.3500000000E+00  2.81366E-06  9.90000E+01
  4.5312500000E-01  2.3750000000E+00  3.68923E-06  9.90000E+01
  4.5312500000E-01  2.4000000000E+00  3.32532E-06  9.90000E+01
  4.5312500000E-01  2.4250000000E+00  2.97537E-06  9.90000E+01
  4.5312500000E-01  2.4500000000E+00  2.19571E-06  9.90000E+01
  4.5312500000E-01  2.4750000000E+00  3.54358E-06  9.90000E+01
  4.5312500000E-01  2.5000000000E+00  3.27682E-06  9.90000E+01
  4.5312500000E-01  2.5250000000E+00  2.37422E-06  9.90000E+01
  4.5312500000E-01  2.5500000000E+00  4.17500E-06  9.90000E+01
  4.5312500000E-01  2.5750000000E+00  2.70556E-06  9.90000E+01
  4.5312500000E-01  2.6000000000E+00  2.46969E-06  9.90000E+01
  4.5312500000E-01  2.6250000000E+00  2.11899E-06  9.90000E+01
  4.5312500000E-01  2.6500000000E+00  1.56469E-06  9.90000E+01
  4.5312500000E-01  2.6750000000E+00  1.17554E-06  9.90000E+01
  4.5312500000E-01  2.7000000000E+00  1.53931E-06  9.90000E+01
  4.5312500000E-01  2.7250000000E+00  1.09946E-06  9.90000E+01
  4.5312500000E-01  2.7500000000E+00  1.37839E-06  9.90000E+01
  4.5312500000E-01  2.7750000000E+00  2.24905E-06  9.90000E+01
  4.5312500000E-01  2.8000000000E+00  1.66928E-06  9.90000E+01
  4.5312500000E-01  2.8250000000E+00  2.72762E-06  9.90000E+01
  4.5312500000E-01  2.8500000000E+00  2.15416E-06  9.90000E+01
  4.5312500000E-01  2.8750000000E+00  2.16625E-06  9.90000E+01
  4.5312500000E-01  2.9000000000E+00  1.83589E-06  9.90000E+01
  4.5312500000E-01  2.9250000000E+00  1.95275E-06  9.90000E+01
  4.5312500000E-01  2.9500000000E+00  1.90417E-06  9.90000E+01
  4.5312500000E-01  2.9750000000E+00  1.90406E-06  9.90000E+01
  4.5312500000E-01  3.0000000000E+00  1.90406E-06  9.90000E+01

  4.6875000000E-01  0.0000000000E+00  2.99242E+00  9.90000E+01
  4.6875000000E-01  2.5000000000E-02  2.71690E+00  9.90000E+01
  4.6875000000E-01  5.0000000000E-02  2.69572E+00  9.90000E+01
  4.6875000000E-01  7.5000000000E-02  2.75399E+00  9.90000E+01
  4.6875000000E-01  1.0000000000E-01  2.16530E+00  9.90000E+01
  4.6875000000E-01  1.2500000000E-01  2.74056E+00  9.90000E+01
  4.6875000000E-01  1.5000000000E-01  2.79949E+00  9.90000E+01
  4.6875000000E-01  1.7500000000E-01  1.84861E+00  9.90000E+01
  4.6875000000E-01  2.0000000000E-01  1.59084E+00  9.90000E+01
  4.6875000000E-01  2.2500000000E-01  1.40644E+00  9.90000E+01
  4.6875000000E-01  2.5000000000E-01  1.26618E+00  9.90000E+01
  4.6875000000E-01  2.7500000000E-01  1.30993E+00  9.90000E+01
  4.6875000000E-01  3.0000000000E-01  1.19988E+00  9.90000E+01
  4.6875000000E-01  3.2500000000E-01  9.75891E-01  9.90000E+01
  4.6875000000E-01  3.5000000000E-01  7.49309E-01  9.90000E+01
  4.6875000000E-01  3.7500000000E-01  6.04933E-01  9.90000E+01
  4.6875000000E-01  4.0000000000E-01  6.13873E-01  9.90000E+01
  4.6875000000E-01  4.2500000000E-01  5.40966E-01  9.90000E+01
  4.6875000000E-01  4.5000000000E-01  5.02676E-01  9.90000E+01
  4.6875000000E-01  4.7500000000E-01  3.94582E-01  9.90000E+01
  4.6875000000E-01  5.0000000000E-01  4.87787E-05  9.90000E+01
  4.6875000000E-01  5.2500000000E-01  1.89657E-04  9.90000E+01
  4.6875000000E-01  5.5000000000E-01  4.30277E-05  9.90000E+01
  4.6875000000E-01  5.7500000000E-01  4.76415E-05  9.90000E+01
  4.6875000000E-01  6.0000000000E-01  4.68093E-05  9.90000E+01
  4.6875000000E-01  6.2500000000E-01  5.14140E-05  9.90000E+01
  4.6875000000E-01  6.5000000000E-01  3.66282E-05  9.90000E+01
  4.6875000000E-01  6.7500000000E-01  3.34946E-05  9.90000E+01
  4.6875000000E-01  7.0000000000E-01  3.07992E-05  9.90000E+01
  4.6875000000E-01  7.2500000000E-01  3.62551E-05  9.90000E+01
  4.6875000000E-01  7.5000000000E-01  3.38098E-05  9.90000E+01
  4.6875000000E-01  7.7500000000E-01  2.82368E-05  9.90000E+01
  4.6875000000E-01  8.0000000000E-01  2.78398E-05  9.90000E+01
  4.6875000000E-01  8.2500000000E-01  2.41396E-05  9.90000E+01
  4.6875000000E-01  8.5000000000E-01  2.53395E-05  9.90000E+01
  4.6875000000E-01  8.7500000000E-01  2.00103E-05  9.90000E+01
  4.6875000000E-01  9.0000000000E-01  1.96801E-05  9.90000E+01
  4.6875000000E-01  9.2500000000E-01  2.32341E-05  9.90000E+01
  4.6875000000E-01  9.5000000000E-01  2.87261E-05  9.90000E+01
  4.6875000000E-01  9.7500000000E-01  2.30006E-05  9.90000E+01
  4.6875000000E-01  1.0000000000E+00  2.15316E-05  9.90000E+01
  4.6875000000E-01  1.0250000000E+00  1.71079E-05  9.90000E+01
  4.6875000000E-01  1.0500000000E+00  1.26195E-05  9.90000E+01
  4.6875000000E-01  1.0750000000E+00  1.54934E-05  9.90000E+01
  4.6875000000E-01  1.1000000000E+00  1.36010E-05  9.90000E+01
  4.6875000000E-01  1.1250000000E+00  1.11699E-04  9.90000E+01
  4.6875000000E-01  1.1500000000E+00  1.25648E-05  9.90000E+01
  4.6875000000E-01  1.1750000000E+00  1.08438E-05  9.90000E+01
  4.6875000000E-01  1.2000000000E+00  1.52193E-05  9.90000E+01
  4.6875000000E-01  1.2250000000E+00  9.99636E-06  9.90000E+01
  4.6875000000E-01  1.2500000000E+00  9.50917E-06  9.90000E+01
  4.6875000000E-01  1.2750000000E+00  9.86474E-06  9.90000E+01
  4.6875000000E-01  1.3000000000E+00  1.06195E-05  9.90000E+01
  4.6875000000E-01  1.3250000000E+00  6.69615E-06  9.90000E+01
  4.6875000000E-01  1.3500000000E+00  6.62937E-06  9.90000E+01
  4.6875000000E-01  1.3750000000E+00  1.03355E-05  9.90000E+01
  4.6875000000E-01  1.4000000000E+00  8.48859E-06  9.90000E+01
  4.6875000000E-01  1.4250000000E+00  6.45742E-06  9.90000E+01
  4.6875000000E-01  1.4500000000E+00  5.96313E-06  9.90000E+01
  4.6875000000E-01  1.4750000000E+00  5.88852E-06  9.90000E+01
  4.6875000000E-01  1.5000000000E+00  1.49064E-05  9.90000E+01
  4.6875000000E-01  1.5250000000E+00  5.01033E-06  9.90000E+01
  4.6875000000E-01  1.5500000000E+00  7.65370E-06  9.90000E+01
  4.6875000000E-01  1.5750000000E+00  6.13402E-06  9.90000E+01
  4.6875000000E-01  1.6000000000E+00  6.92887E-06  9.90000E+01
  4.6875000000E-01  1.6250000000E+00  3.89546E-06  9.90000E+01
  4.6875000000E-01  1.6500000000E+00  6.29320E-06  9.90000E+01
  4.6875000000E-01  1.6750000000E+00  9.26954E-06  9.90000E+01
  4.6875000000E-01  1.7000000000E+00  6.75196E-06  9.90000E+01
  4.6875000000E-01  1.7250000000E+00  3.81050E-06  9.90000E+01
  4.6875000000E-01  1.7500000000E+00  6.72344E-06  9.90000E+01
  4.6875000000E-01  1.7750000000E+00  3.45462E-06  9.90000E+01
  4.6875000000E-01  1.8000000000E+00  3.30463E-06  9.90000E+01
  4.6875000000E-01  1.8250000000E+00  5.13248E-06  9.90000E+01
  4.6875000000E-01  1.8500000000E+00  4.72074E-06  9.90000E+01
  4.6875000000E-01  1.8750000000E+00  4.13774E-06  9.90000E+01
  4.6875000000E-01  1.9000000000E+00  4.20987E-06  9.90000E+01
  4.6875000000E-01  1.9250000000E+00  3.36717E-06  9.90000E+01
  4.6875000000E-01  1.9500000000E+00  3.15758E-06  9.90000E+01
  4.6875000000E-01  1.9750000000E+00  2.14665E-06  9.90000E+01
  4.6875000000E-01  2.0000000000E+00  3.35716E-06  9.90000E+01
  4.6875000000E-01  2.0250000000E+00  2.92748E-06  9.90000E+01
  4.6875000000E-01  2.0500000000E+00  2.86030E-06  9.90000E+01
  4.6875000000E-01  2.0750000000E+00  3.64352E-06  9.90000E+01
  4.6875000000E-01  2.1000000000E+00  3.45001E-06  9.90000E+01
  4.6875000000E-01  2.1250000000E+00  3.82695E-06  9.90000E+01
  4.6875000000E-01  2.1500000000E+00  4.43291E-06  9.90000E+01
  4.6875000000E-01  2.1750000000E+00  1.95502E-06  9.90000E+01
  4.6875000000E-01  2.2000000000E+00  1.84146E-06  9.90000E+01
  4.6875000000E-01  2.2250000000E+00  2.40466E-06  9.90000E+01
  4.6875000000E-01  2.2500000000E+00  3.15699E-06  9.90000E+01
  4.6875000000E-01  2.2750000000E+00  2.55467E-06  9.90000E+01
  4.6875000000E-01  2.3000000000E+00  2.86090E-06  9.90000E+01
  4.6875000000E-01  2.3250000000E+00  1.73796E-06  9.90000E+01
  4.6875000000E-01  2.3500000000E+00  2.99265E-06  9.90000E+01
  4.6875000000E-01  2.3750000000E+00  3.28657E-06  9.90000E+01
  4.6875000000E-01  2.4000000000E+00  2.85132E-06  9.90000E+01
  4.6875000000E-01  2.4250000000E+00  3.86133E-06  9.90000E+01
  4.6875000000E-01  2.4500000000E+00  2.23837E-06  9.90000E+01
  4.6875000000E-01  2.4750000000E+00  2.54574E-06  9.90000E+01
  4.6875000000E-01  2.5000000000E+00  4.03386E-06  9.90000E+01
  4.6875000000E-01  2.5250000000E+00  4.74050E-06  9.90000E+01
  4.6875000000E-01  2.5500000000E+00  2.52544E-06  9.90000E+01
  4.6875000000E-01  2.5750000000E+00  1.91629E-06  9.90000E+01
  4.6875000000E-01  2.6000000000E+00  1.52919E-06  9.90000E+01
  4.6875000000E-01  2.6250000000E+00  1.68013E-06  9.90000E+01
  4.6875000000E-01  2.6500000000E+00  1.73951E-06  9.90000E+01
  4.6875000000E-01  2.6750000000E+00  1.28124E-06  9.90000E+01
  4.6875000000E-01  2.7000000000E+00  1.28770E-06  9.90000E+01
  4.6875000000E-01  2.7250000000E+00  9.60522E-07  9.90000E+01
  4.6875000000E-01  2.7500000000E+00  1.74540E-06  9.90000E+01
  4.6875000000E-01  2.7750000000E+00  1.73220E-06  9.90000E+01
  4.6875000000E-01  2.8000000000E+00  2.18743E-06  9.90000E+01
  4.6875000000E-01  2.8250000000E+00  1.80992E-06  9.90000E+01
  4.6875000000E-01  2.8500000000E+00  2.33005E-06  9.90000E+01
  4.6875000000E-01  2.8750000000E+00  2.55751E-06  9.90000E+01
  4.6875000000E-01  2.9000000000E+00  1.73914E-06  9.90000E+01
  4.6875000000E-01  2.9250000000E+00  1.11262E-06  9.90000E+01
  4.6875000000E-01  2.9500000000E+00  1.24609E-06  9.90000E+01
  4.6875000000E-01  2.9750000000E+00  1.80020E-06  9.90000E+01
  4.6875000000E-01  3.0000000000E+00  1.80020E-06  9.90000E+01

  4.8437500000E-01  0.0000000000E+00  3.01657E+00  9.90000E+01
  4.8437500000E-01  2.5000000000E-02  3.10857E+00  9.90000E+01
  4.8437500000E-01  5.0000000000E-02  2.88607E+00  9.90000E+01
  4.8437500000E-01  7.5000000000E-02  2.61456E+00  9.90000E+01
  4.8437500000E-01  1.0000000000E-01  2.36019E+00  9.90000E+01
  4.8437500000E-01  1.2500000000E-01  2.40430E+00  9.90000E+01
  4.8437500000E-01  1.5000000000E-01  2.80989E+00  9.90000E+01
  4.8437500000E-01  1.7500000000E-01  1.75253E+00  9.90000E+01
  4.8437500000E-01  2.0000000000E-01  1.75443E+00  9.90000E+01
  4.8437500000E-01  2.2500000000E-01  1.48845E+00  9.90000E+01
  4.8437500000E-01  2.5000000000E-01  1.26319E+00  9.90000E+01
  4.8437500000E-01  2.7500000000E-01  1.37688E+00  9.90000E+01
  4.8437500000E-01  3.0000000000E-01  1.20260E+00  9.90000E+01
  4.8437500000E-01  3.2500000000E-01  9.95675E-01  9.90000E+01
  4.8437500000E-01  3.5000000000E-01  8.25364E-01  9.90000E+01
  4.8437500000E-01  3.7500000000E-01  6.09247E-01  9.90000E+01
  4.8437500000E-01  4.0000000000E-01  6.21182E-01  9.90000E+01
  4.8437500000E-01  4.2500000000E-01  5.64122E-01  9.90000E+01
  4.8437500000E-01  4.5000000000E-01  5.16353E-01  9.90000E+01
  4.8437500000E-01  4.7500000000E-01  3.76701E-01  9.90000E+01
  4.8437500000E-01  5.0000000000E-01  4.38668E-05  9.90000E+01
  4.8437500000E-01  5.2500000000E-01  4.73640E-05  9.90000E+01
  4.8437500000E-01  5.5000000000E-01  4.09790E-05  9.90000E+01
  4.8437500000E-01  5.7500000000E-01  4.80913E-05  9.90000E+01
  4.8437500000E-01  6.0000000000E-01  4.32826E-05  9.90000E+01
  4.8437500000E-01  6.2500000000E-01  4.84388E-05  9.90000E+01
  4.8437500000E-01  6.5000000000E-01  3.43094E-05  9.90000E+01
  4.8437500000E-01  6.7500000000E-01  3.75973E-05  9.90000E+01
  4.8437500000E-01  7.0000000000E-01  3.24935E-05  9.90000E+01
  4.8437500000E-01  7.2500000000E-01  3.48826E-05  9.90000E+01
  4.8437500000E-01  7.5000000000E-01  3.17935E-05  9.90000E+01
  4.8437500000E-01  7.7500000000E-01  2.93501E-05  9.90000E+01
  4.8437500000E-01  8.0000000000E-01  3.06430E-05  9.90000E+01
  4.8437500000E-01  8.2500000000E-01  2.11645E-05  9.90000E+01
  4.8437500000E-01  8.5000000000E-01  2.45518E-05  9.90000E+01
  4.8437500000E-01  8.7500000000E-01  2.26068E-05  9.90000E+01
  4.8437500000E-01  9.0000000000E-01  2.30499E-05  9.90000E+01
  4.8437500000E-01  9.2500000000E-01  2.36599E-05  9.90000E+01
  4.8437500000E-01  9.5000000000E-01  1.88747E-05  9.90000E+01
  4.8437500000E-01  9.7500000000E-01  1.98429E-05  9.90000E+01
  4.8437500000E-01  1.0000000000E+00  3.25766E-05  9.90000E+01
  4.8437500000E-01  1.0250000000E+00  1.79648E-05  9.90000E+01
  4.8437500000E-01  1.0500000000E+00  1.18715E-05  9.90000E+01
  4.8437500000E-01  1.0750000000E+00  1.53168E-05  9.90000E+01
  4.8437500000E-01  1.1000000000E+00  1.37410E-05  9.90000E+01
  4.8437500000E-01  1.1250000000E+00  1.02503E-05  9.90000E+01
  4.8437500000E-01  1.1500000000E+00  1.12913E-04  9.90000E+01
  4.8437500000E-01  1.1750000000E+00  1.01275E-05  9.90000E+01
  4.8437500000E-01  1.2000000000E+00  8.66140E-06  9.90000E+01
  4.8437500000E-01  1.2250000000E+00  1.02166E-05  9.90000E+01
  4.8437500000E-01  1.2500000000E+00  8.52474E-06  9.90000E+01
  4.8437500000E-01  1.2750000000E+00  7.06920E-06  9.90000E+01
  4.8437500000E-01  1.3000000000E+00  1.08243E-05  9.90000E+01
  4.8437500000E-01  1.3250000000E+00  8.06278E-06  9.90000E+01
  4.8437500000E-01  1.3500000000E+00  6.74643E-06  9.90000E+01
  4.8437500000E-01  1.3750000000E+00  9.45218E-06  9.90000E+01
  4.8437500000E-01  1.4000000000E+00  8.93931E-06  9.90000E+01
  4.8437500000E-01  1.4250000000E+00  4.94508E-06  9.90000E+01
  4.8437500000E-01  1.4500000000E+00  6.16903E-06  9.90000E+01
  4.8437500000E-01  1.4750000000E+00  4.75097E-06  9.90000E+01
  4.8437500000E-01  1.5000000000E+00  1.05948E-05  9.90000E+01
  4.8437500000E-01  1.5250000000E+00  8.85854E-06  9.90000E+01
  4.8437500000E-01  1.5500000000E+00  7.88881E-06  9.90000E+01
  4.8437500000E-01  1.5750000000E+00  6.05077E-06  9.90000E+01
  4.8437500000E-01  1.6000000000E+00  4.64135E-06  9.90000E+01
  4.8437500000E-01  1.6250000000E+00  6.14232E-06  9.90000E+01
  4.8437500000E-01  1.6500000000E+00  4.94672E-06  9.90000E+01
  4.8437500000E-01  1.6750000000E+00  6.61574E-06  9.90000E+01
  4.8437500000E-01  1.7000000000E+00  9.53366E-06  9.90000E+01
  4.8437500000E-01  1.7250000000E+00  4.63788E-06  9.90000E+01
  4.8437500000E-01  1.7500000000E+00  8.59871E-06  9.90000E+01
  4.8437500000E-01  1.7750000000E+00  3.89769E-06  9.90000E+01
  4.8437500000E-01  1.8000000000E+00  3.19408E-06  9.90000E+01
  4.8437500000E-01  1.8250000000E+00  4.47925E-06  9.90000E+01
  4.8437500000E-01  1.8500000000E+00  3.65116E-06  9.90000E+01
  4.8437500000E-01  1.8750000000E+00  3.60532E-06  9.90000E+01
  4.8437500000E-01  1.9000000000E+00  2.66799E-06  9.90000E+01
  4.8437500000E-01  1.9250000000E+00  5.21324E-06  9.90000E+01
  4.8437500000E-01  1.9500000000E+00  4.60258E-06  9.90000E+01
  4.8437500000E-01  1.9750000000E+00  5.53674E-06  9.90000E+01
  4.8437500000E-01  2.0000000000E+00  4.02675E-06  9.90000E+01
  4.8437500000E-01  2.0250000000E+00  2.70148E-06  9.90000E+01
  4.8437500000E-01  2.0500000000E+00  3.58598E-06  9.90000E+01
  4.8437500000E-01  2.0750000000E+00  2.36416E-06  9.90000E+01
  4.8437500000E-01  2.1000000000E+00  3.06528E-06  9.90000E+01
  4.8437500000E-01  2.1250000000E+00  3.75039E-06  9.90000E+01
  4.8437500000E-01  2.1500000000E+00  3.54406E-06  9.90000E+01
  4.8437500000E-01  2.1750000000E+00  3.42512E-06  9.90000E+01
  4.8437500000E-01  2.2000000000E+00  1.28766E-06  9.90000E+01
  4.8437500000E-01  2.2250000000E+00  1.81589E-06  9.90000E+01
  4.8437500000E-01  2.2500000000E+00  4.45993E-06  9.90000E+01
  4.8437500000E-01  2.2750000000E+00  2.55878E-06  9.90000E+01
  4.8437500000E-01  2.3000000000E+00  1.71342E-06  9.90000E+01
  4.8437500000E-01  2.3250000000E+00  2.66253E-06  9.90000E+01
  4.8437500000E-01  2.3500000000E+00  3.02000E-06  9.90000E+01
  4.8437500000E-01  2.3750000000E+00  3.86823E-06  9.90000E+01
  4.8437500000E-01  2.4000000000E+00  2.95354E-06  9.90000E+01
  4.8437500000E-01  2.4250000000E+00  1.87157E-06  9.90000E+01
  4.8437500000E-01  2.4500000000E+00  2.50160E-06  9.90000E+01
  4.8437500000E-01  2.4750000000E+00  3.47561E-06  9.90000E+01
  4.8437500000E-01  2.5000000000E+00  5.04027E-06  9.90000E+01
  4.8437500000E-01  2.5250000000E+00  2.75310E-06  9.90000E+01
  4.8437500000E-01  2.5500000000E+00  1.78515E-06  9.90000E+01
  4.8437500000E-01  2.5750000000E+00  1.76027E-06  9.90000E+01
  4.8437500000E-01  2.6000000000E+00  1.40916E-06  9.90000E+01
  4.8437500000E-01  2.6250000000E+00  1.90157E-06  9.90000E+01
  4.8437500000E-01  2.6500000000E+00  2.13966E-06  9.90000E+01
  4.8437500000E-01  2.6750000000E+00  1.71188E-06  9.90000E+01
  4.8437500000E-01  2.7000000000E+00  1.61341E-06  9.90000E+01
  4.8437500000E-01  2.7250000000E+00  1.47061E-06  9.90000E+01
  4.8437500000E-01  2.7500000000E+00  2.04700E-06  9.90000E+01
  4.8437500000E-01  2.7750000000E+00  1.22159E-06  9.90000E+01
  4.8437500000E-01  2.8000000000E+00  1.83951E-06  9.90000E+01
  4.8437500000E-01  2.8250000000E+00  1.75781E-06  9.90000E+01
  4.8437500000E-01  2.8500000000E+00  1.84393E-06  9.90000E+01
  4.8437500000E-01  2.8750000000E+00  2.40024E-06  9.90000E+01
  4.8437500000E-01  2.9000000000E+00  1.64981E-06  9.90000E+01
  4.8437500000E-01  2.9250000000E+00  1.41552E-06  9.90000E+01
  4.8437500000E-01  2.9500000000E+00  2.22641E-06  9.90000E+01
  4.8437500000E-01  2.9750000000E+00  2.28021E-06  9.90000E+01
  4.8437500000E-01  3.0000000000E+00  2.28021E-06  9.90000E+01

  5.0000000000E-01  0.0000000000E+00  3.35771E+00  9.90000E+01
  5.0000000000E-01  2.5000000000E-02  2.72681E+00  9.90000E+01
  5.0000000000E-01  5.0000000000E-02  2.74239E+00  9.90000E+01
  5.0000000000E-01  7.5000000000E-02  2.53586E+00  9.90000E+01
  5.0000000000E-01  1.0000000000E-01  2.32244E+00  9.90000E+01
  5.0000000000E-01  1.2500000000E-01  2.73145E+00  9.90000E+01
  5.0000000000E-01  1.5000000000E-01  2.75201E+00  9.90000E+01
  5.0000000000E-01  1.7500000000E-01  1.86291E+00  9.90000E+01
  5.0000000000E-01  2.0000000000E-01  1.78361E+00  9.90000E+01
  5.0000000000E-01  2.2500000000E-01  1.53234E+00  9.90000E+01
  5.0000000000E-01  2.5000000000E-01  1.20055E+00  9.90000E+01
  5.0000000000E-01  2.7500000000E-01  1.20737E+00  9.90000E+01
  5.0000000000E-01  3.0000000000E-01  1.19479E+00  9.90000E+01
  5.0000000000E-01  3.2500000000E-01  1.01311E+00  9.90000E+01
  5.0000000000E-01  3.5000000000E-01  7.67045E-01  9.90000E+01
  5.0000000000E-01  3.7500000000E-01  6.95128E-01  9.90000E+01
  5.0000000000E-01  4.0000000000E-01  6.17625E-01  9.90000E+01
  5.0000000000E-01  4.2500000000E-01  5.00847E-01  9.90000E+01
  5.0000000000E-01  4.5000000000E-01  4.66214E-01  9.90000E+01
  5.0000000000E-01  4.7500000000E-01  4.29023E-01  9.90000E+01
  5.0000000000E-01  5.0000000000E-01  4.86335E-05  9.90000E+01
  5.0000000000E-01  5.2500000000E-01  4.58305E-05  9.90000E+01
  5.0000000000E-01  5.5000000000E-01  3.80859E-05  9.90000E+01
  5.0000000000E-01  5.7500000000E-01  4.52133E-05  9.90000E+01
  5.0000000000E-01  6.0000000000E-01  4.59062E-05  9.90000E+01
  5.0000000000E-01  6.2500000000E-01  4.57844E-05  9.90000E+01
  5.0000000000E-01  6.5000000000E-01  3.28680E-05  9.90000E+01
  5.0000000000E-01  6.7500000000E-01  4.03452E-05  9.90000E+01
  5.0000000000E-01  7.0000000000E-01  2.83259E-05  9.90000E+01
  5.0000000000E-01  7.2500000000E-01  3.94658E-05  9.90000E+01
  5.0000000000E-01  7.5000000000E-01  3.52429E-05  9.90000E+01
  5.0000000000E-01  7.7500000000E-01  2.98688E-05  9.90000E+01
  5.0000000000E-01  8.0000000000E-01  3.06600E-05  9.90000E+01
  5.0000000000E-01  8.2500000000E-01  2.36456E-05  9.90000E+01
  5.0000000000E-01  8.5000000000E-01  2.39342E-05  9.90000E+01
  5.0000000000E-01  8.7500000000E-01  2.84070E-05  9.90000E+01
  5.0000000000E-01  9.0000000000E-01  2.24761E-05  9.90000E+01
  5.0000000000E-01  9.2500000000E-01  2.15926E-05  9.90000E+01
  5.0000000000E-01  9.5000000000E-01  1.98715E-05  9.90000E+01
  5.0000000000E-01  9.7500000000E-01  1.37205E-05  9.90000E+01
  5.0000000000E-01  1.0000000000E+00  2.87776E-05  9.90000E+01
  5.0000000000E-01  1.0250000000E+00  2.02473E-05  9.90000E+01
  5.0000000000E-01  1.0500000000E+00  1.83900E-05  9.90000E+01
  5.0000000000E-01  1.0750000000E+00  1.56483E-05  9.90000E+01
  5.0000000000E-01  1.1000000000E+00  1.74227E-05  9.90000E+01
  5.0000000000E-01  1.1250000000E+00  1.09609E-05  9.90000E+01
  5.0000000000E-01  1.1500000000E+00  1.09858E-04  9.90000E+01
  5.0000000000E-01  1.1750000000E+00  1.09805E-05  9.90000E+01
  5.0000000000E-01  1.2000000000E+00  8.28510E-06  9.90000E+01
  5.0000000000E-01  1.2250000000E+00  1.03298E-05  9.90000E+01
  5.0000000000E-01  1.2500000000E+00  1.02134E-05  9.90000E+01
  5.0000000000E-01  1.2750000000E+00  8.84020E-06  9.90000E+01
  5.0000000000E-01  1.3000000000E+00  9.00918E-06  9.90000E+01
  5.0000000000E-01  1.3250000000E+00  1.06867E-05  9.90000E+01
  5.0000000000E-01  1.3500000000E+00  8.11324E-06  9.90000E+01
  5.0000000000E-01  1.3750000000E+00  6.00686E-06  9.90000E+01
  5.0000000000E-01  1.4000000000E+00  1.04579E-05  9.90000E+01
  5.0000000000E-01  1.4250000000E+00  6.42377E-06  9.90000E+01
  5.0000000000E-01  1.4500000000E+00  5.27174E-06  9.90000E+01
  5.0000000000E-01  1.4750000000E+00  5.04568E-06  9.90000E+01
  5.0000000000E-01  1.5000000000E+00  8.29217E-06  9.90000E+01
  5.0000000000E-01  1.5250000000E+00  9.64498E-06  9.90000E+01
  5.0000000000E-01  1.5500000000E+00  6.85404E-06  9.90000E+01
  5.0000000000E-01  1.5750000000E+00  7.28169E-06  9.90000E+01
  5.0000000000E-01  1.6000000000E+00  4.26789E-06  9.90000E+01
  5.0000000000E-01  1.6250000000E+00  5.88095E-06  9.90000E+01
  5.0000000000E-01  1.6500000000E+00  6.51499E-06  9.90000E+01
  5.0000000000E-01  1.6750000000E+00  7.21440E-06  9.90000E+01
  5.0000000000E-01  1.7000000000E+00  8.16394E-06  9.90000E+01
  5.0000000000E-01  1.7250000000E+00  9.40851E-06  9.90000E+01
  5.0000000000E-01  1.7500000000E+00  6.40688E-06  9.90000E+01
  5.0000000000E-01  1.7750000000E+00  5.11394E-06  9.90000E+01
  5.0000000000E-01  1.8000000000E+00  4.02466E-06  9.90000E+01
  5.0000000000E-01  1.8250000000E+00  5.03985E-06  9.90000E+01
  5.0000000000E-01  1.8500000000E+00  4.83929E-06  9.90000E+01
  5.0000000000E-01  1.8750000000E+00  5.10794E-06  9.90000E+01
  5.0000000000E-01  1.9000000000E+00  2.87801E-06  9.90000E+01
  5.0000000000E-01  1.9250000000E+00  4.02751E-06  9.90000E+01
  5.0000000000E-01  1.9500000000E+00  4.12693E-06  9.90000E+01
  5.0000000000E-01  1.9750000000E+00  3.54500E-06  9.90000E+01
  5.0000000000E-01  2.0000000000E+00  3.71579E-06  9.90000E+01
  5.0000000000E-01  2.0250000000E+00  4.48095E-06  9.90000E+01
  5.0000000000E-01  2.0500000000E+00  4.07842E-06  9.90000E+01
  5.0000000000E-01  2.0750000000E+00  3.52880E-06  9.90000E+01
  5.0000000000E-01  2.1000000000E+00  3.87055E-06  9.90000E+01
  5.0000000000E-01  2.1250000000E+00  3.80306E-06  9.90000E+01
  5.0000000000E-01  2.1500000000E+00  3.11280E-06  9.90000E+01
  5.0000000000E-01  2.1750000000E+00  4.20396E-06  9.90000E+01
  5.0000000000E-01  2.2000000000E+00  2.54626E-06  9.90000E+01
  5.0000000000E-01  2.2250000000E+00  1.45451E-06  9.90000E+01
  5.0000000000E-01  2.2500000000E+00  3.62850E-06  9.90000E+01
  5.0000000000E-01  2.2750000000E+00  2.70330E-06  9.90000E+01
  5.0000000000E-01  2.3000000000E+00  2.67160E-06  9.90000E+01
  5.0000000000E-01  2.3250000000E+00  2.33001E-06  9.90000E+01
  5.0000000000E-01  2.3500000000E+00  2.02058E-06  9.90000E+01
  5.0000000000E-01  2.3750000000E+00  4.26309E-06  9.90000E+01
  5.0000000000E-01  2.4000000000E+00  1.90170E-06  9.90000E+01
  5.0000000000E-01  2.4250000000E+00  2.08266E-06  9.90000E+01
  5.0000000000E-01  2.4500000000E+00  3.42631E-05  9.90000E+01
  5.0000000000E-01  2.4750000000E+00  5.66973E-06  9.90000E+01
  5.0000000000E-01  2.5000000000E+00  2.38920E-06  9.90000E+01
  5.0000000000E-01  2.5250000000E+00  1.75206E-06  9.90000E+01
  5.0000000000E-01  2.5500000000E+00  2.63582E-06  9.90000E+01
  5.0000000000E-01  2.5750000000E+00  3.18188E-06  9.90000E+01
  5.0000000000E-01  2.6000000000E+00  2.61755E-06  9.90000E+01
  5.0000000000E-01  2.6250000000E+00  2.16912E-06  9.90000E+01
  5.0000000000E-01  2.6500000000E+00  1.39221E-06  9.90000E+01
  5.0000000000E-01  2.6750000000E+00  1.36179E-06  9.90000E+01
  5.0000000000E-01  2.7000000000E+00  1.72920E-06  9.90000E+01
  5.0000000000E-01  2.7250000000E+00  2.32584E-06  9.90000E+01
  5.0000000000E-01  2.7500000000E+00  2.09960E-06  9.90000E+01
  5.0000000000E-01  2.7750000000E+00  2.06880E-06  9.90000E+01
  5.0000000000E-01  2.8000000000E+00  2.38348E-06  9.90000E+01
  5.0000000000E-01  2.8250000000E+00  2.21286E-06  9.90000E+01
  5.0000000000E-01  2.8500000000E+00  1.07865E-06  9.90000E+01
  5.0000000000E-01  2.8750000000E+00  2.38726E-06  9.90000E+01
  5.0000000000E-01  2.9000000000E+00  1.83491E-06  9.90000E+01
  5.0000000000E-01  2.9250000000E+00  1.82155E-06  9.90000E+01
  5.0000000000E-01  2.9500000000E+00  1.93241E-06  9.90000E+01
  5.0000000000E-01  2.9750000000E+00  2.00575E-06  9.90000E+01
  5.0000000000E-01  3.0000000000E+00  2.00575E-06  9.90000E+01

  5.1562500000E-01  0.0000000000E+00  3.50626E+00  9.90000E+01
  5.1562500000E-01  2.5000000000E-02  3.03985E+00  9.90000E+01
  5.1562500000E-01  5.0000000000E-02  2.76351E+00  9.90000E+01
  5.1562500000E-01  7.5000000000E-02  2.53020E+00  9.90000E+01
  5.1562500000E-01  1.0000000000E-01  2.50603E+00  9.90000E+01
  5.1562500000E-01  1.2500000000E-01  2.80520E+00  9.90000E+01
  5.1562500000E-01  1.5000000000E-01  2.52096E+00  9.90000E+01
  5.1562500000E-01  1.7500000000E-01  1.95374E+00  9.90000E+01
  5.1562500000E-01  2.0000000000E-01  1.87011E+00  9.90000E+01
  5.1562500000E-01  2.2500000000E-01  1.48160E+00  9.90000E+01
  5.1562500000E-01  2.5000000000E-01  1.17487E+00  9.90000E+01
  5.1562500000E-01  2.7500000000E-01  1.28260E+00  9.90000E+01
  5.1562500000E-01  3.0000000000E-01  1.15900E+00  9.90000E+01
  5.1562500000E-01  3.2500000000E-01  1.00198E+00  9.90000E+01
  5.1562500000E-01  3.5000000000E-01  8.41937E-01  9.90000E+01
  5.1562500000E-01  3.7500000000E-01  6.29093E-01  9.90000E+01
  5.1562500000E-01  4.0000000000E-01  5.96147E-01  9.90000E+01
  5.1562500000E-01  4.2500000000E-01  5.63066E-01  9.90000E+01
  5.1562500000E-01  4.5000000000E-01  4.62957E-01  9.90000E+01
  5.1562500000E-01  4.7500000000E-01  3.84411E-01  9.90000E+01
  5.1562500000E-01  5.0000000000E-01  5.23138E-05  9.90000E+01
  5.1562500000E-01  5.2500000000E-01  4.64996E-05  9.90000E+01
  5.1562500000E-01  5.5000000000E-01  4.26557E-05  9.90000E+01
  5.1562500000E-01  5.7500000000E-01  4.25232E-05  9.90000E+01
  5.1562500000E-01  6.0000000000E-01  4.64360E-05  9.90000E+01
  5.1562500000E-01  6.2500000000E-01  4.55221E-05  9.90000E+01
  5.1562500000E-01  6.5000000000E-01  3.40746E-05  9.90000E+01
  5.1562500000E-01  6.7500000000E-01  3.17311E-05  9.90000E+01
  5.1562500000E-01  7.0000000000E-01  2.94510E-05  9.90000E+01
  5.1562500000E-01  7.2500000000E-01  3.37393E-05  9.90000E+01
  5.1562500000E-01  7.5000000000E-01  3.56347E-05  9.90000E+01
  5.1562500000E-01  7.7500000000E-01  3.18218E-05  9.90000E+01
  5.1562500000E-01  8.0000000000E-01  3.12461E-05  9.90000E+01
  5.1562500000E-01  8.2500000000E-01  2.58226E-05  9.90000E+01
  5.1562500000E-01  8.5000000000E-01  2.29835E-05  9.90000E+01
  5.1562500000E-01  8.7500000000E-01  2.61891E-05  9.90000E+01
  5.1562500000E-01  9.0000000000E-01  2.07870E-05  9.90000E+01
  5.1562500000E-01  9.2500000000E-01  2.33733E-05  9.90000E+01
  5.1562500000E-01  9.5000000000E-01  1.75463E-05  9.90000E+01
  5.1562500000E-01  9.7500000000E-01  1.89248E-05  9.90000E+01
  5.1562500000E-01  1.0000000000E+00  1.66214E-05  9.90000E+01
  5.1562500000E-01  1.0250000000E+00  4.02695E-05  9.90000E+01
  5.1562500000E-01  1.0500000000E+00  2.62710E-05  9.90000E+01
  5.1562500000E-01  1.0750000000E+00  8.48910E-05  9.90000E+01
  5.1562500000E-01  1.1000000000E+00  1.61856E-05  9.90000E+01
  5.1562500000E-01  1.1250000000E+00  1.46345E-05  9.90000E+01
  5.1562500000E-01  1.1500000000E+00  8.06406E-05  9.90000E+01
  5.1562500000E-01  1.1750000000E+00  4.05124E-05  9.90000E+01
  5.1562500000E-01  1.2000000000E+00  9.67656E-06  9.90000E+01
  5.1562500000E-01  1.2250000000E+00  8.07921E-06  9.90000E+01
  5.1562500000E-01  1.2500000000E+00  8.84685E-06  9.90000E+01
  5.1562500000E-01  1.2750000000E+00  7.06285E-06  9.90000E+01
  5.1562500000E-01  1.3000000000E+00  9.09531E-06  9.90000E+01
  5.1562500000E-01  1.3250000000E+00  1.08871E-05  9.90000E+01
  5.1562500000E-01  1.3500000000E+00  1.03523E-05  9.90000E+01
  5.1562500000E-01  1.3750000000E+00  4.47118E-06  9.90000E+01
  5.1562500000E-01  1.4000000000E+00  7.13729E-06  9.90000E+01
  5.1562500000E-01  1.4250000000E+00  1.03297E-05  9.90000E+01
  5.1562500000E-01  1.4500000000E+00  6.15369E-06  9.90000E+01
  5.1562500000E-01  1.4750000000E+00  4.72001E-06  9.90000E+01
  5.1562500000E-01  1.5000000000E+00  7.69824E-06  9.90000E+01
  5.1562500000E-01  1.5250000000E+00  5.79296E-06  9.90000E+01
  5.1562500000E-01  1.5500000000E+00  1.23289E-05  9.90000E+01
  5.1562500000E-01  1.5750000000E+00  7.70859E-06  9.90000E+01
  5.1562500000E-01  1.6000000000E+00  5.14225E-06  9.90000E+01
  5.1562500000E-01  1.6250000000E+00  5.71163E-06  9.90000E+01
  5.1562500000E-01  1.6500000000E+00  7.13279E-06  9.90000E+01
  5.1562500000E-01  1.6750000000E+00  7.04556E-06  9.90000E+01
  5.1562500000E-01  1.7000000000E+00  4.81403E-06  9.90000E+01
  5.1562500000E-01  1.7250000000E+00  1.10837E-05  9.90000E+01
  5.1562500000E-01  1.7500000000E+00  5.63308E-06  9.90000E+01
  5.1562500000E-01  1.7750000000E+00  4.91882E-05  9.90000E+01
  5.1562500000E-01  1.8000000000E+00  3.56526E-06  9.90000E+01
  5.1562500000E-01  1.8250000000E+00  3.74610E-06  9.90000E+01
  5.1562500000E-01  1.8500000000E+00  4.39053E-06  9.90000E+01
  5.1562500000E-01  1.8750000000E+00  5.26560E-06  9.90000E+01
  5.1562500000E-01  1.9000000000E+00  4.27424E-06  9.90000E+01
  5.1562500000E-01  1.9250000000E+00  4.97714E-06  9.90000E+01
  5.1562500000E-01  1.9500000000E+00  4.36264E-06  9.90000E+01
  5.1562500000E-01  1.9750000000E+00  3.80631E-06  9.90000E+01
  5.1562500000E-01  2.0000000000E+00  2.75045E-06  9.90000E+01
  5.1562500000E-01  2.0250000000E+00  4.44202E-06  9.90000E+01
  5.1562500000E-01  2.0500000000E+00  4.17226E-06  9.90000E+01
  5.1562500000E-01  2.0750000000E+00  4.07815E-06  9.90000E+01
  5.1562500000E-01  2.1000000000E+00  2.92622E-06  9.90000E+01
  5.1562500000E-01  2.1250000000E+00  4.22194E-06  9.90000E+01
  5.1562500000E-01  2.1500000000E+00  3.35137E-06  9.90000E+01
  5.1562500000E-01  2.1750000000E+00  3.94152E-06  9.90000E+01
  5.1562500000E-01  2.2000000000E+00  3.43498E-06  9.90000E+01
  5.1562500000E-01  2.2250000000E+00  1.84877E-06  9.90000E+01
  5.1562500000E-01  2.2500000000E+00  2.18745E-06  9.90000E+01
  5.1562500000E-01  2.2750000000E+00  2.19052E-06  9.90000E+01
  5.1562500000E-01  2.3000000000E+00  2.10995E-06  9.90000E+01
  5.1562500000E-01  2.3250000000E+00  2.92267E-06  9.90000E+01
  5.1562500000E-01  2.3500000000E+00  3.24366E-06  9.90000E+01
  5.1562500000E-01  2.3750000000E+00  3.18100E-06  9.90000E+01
  5.1562500000E-01  2.4000000000E+00  2.37087E-06  9.90000E+01
  5.1562500000E-01  2.4250000000E+00  3.39269E-06  9.90000E+01
  5.1562500000E-01  2.4500000000E+00  5.35834E-06  9.90000E+01
  5.1562500000E-01  2.4750000000E+00  2.68100E-06  9.90000E+01
  5.1562500000E-01  2.5000000000E+00  3.37372E-06  9.90000E+01
  5.1562500000E-01  2.5250000000E+00  3.09476E-06  9.90000E+01
  5.1562500000E-01  2.5500000000E+00  2.35034E-06  9.90000E+01
  5.1562500000E-01  2.5750000000E+00  2.84327E-06  9.90000E+01
  5.1562500000E-01  2.6000000000E+00  3.31645E-06  9.90000E+01
  5.1562500000E-01  2.6250000000E+00  2.04944E-06  9.90000E+01
  5.1562500000E-01  2.6500000000E+00  1.52429E-06  9.90000E+01
  5.1562500000E-01  2.6750000000E+00  1.15640E-06  9.90000E+01
  5.1562500000E-01  2.7000000000E+00  1.10022E-06  9.90000E+01
  5.1562500000E-01  2.7250000000E+00  2.58492E-06  9.90000E+01
  5.1562500000E-01  2.7500000000E+00  1.98673E-06  9.90000E+01
  5.1562500000E-01  2.7750000000E+00  1.21694E-06  9.90000E+01
  5.1562500000E-01  2.8000000000E+00  2.14894E-06  9.90000E+01
  5.1562500000E-01  2.8250000000E+00  1.99115E-06  9.90000E+01
  5.1562500000E-01  2.8500000000E+00  1.84028E-06  9.90000E+01
  5.1562500000E-01  2.8750000000E+00  2.53582E-06  9.90000E+01
  5.1562500000E-01  2.9000000000E+00  1.36331E-06  9.90000E+01
  5.1562500000E-01  2.9250000000E+00  1.60523E-06  9.90000E+01
  5.1562500000E-01  2.9500000000E+00  1.23891E-06  9.90000E+01
  5.1562500000E-01  2.9750000000E+00  1.12527E-06  9.90000E+01
  5.1562500000E-01  3.0000000000E+00  1.12527E-06  9.90000E+01

  5.3125000000E-01  0.0000000000E+00  4.50672E+00  9.90000E+01
  5.3125000000E-01  2.5000000000E-02  2.85513E+00  9.90000E+01
  5.3125000000E-01  5.0000000000E-02  2.61680E+00  9.90000E+01
  5.3125000000E-01  7.5000000000E-02  2.73198E+00  9.90000E+01
  5.3125000000E-01  1.0000000000E-01  2.52760E+00  9.90000E+01
  5.3125000000E-01  1.2500000000E-01  2.67235E+00  9.90000E+01
  5.3125000000E-01  1.5000000000E-01  2.39448E+00  9.90000E+01
  5.3125000000E-01  1.7500000000E-01  2.04806E+00  9.90000E+01
  5.3125000000E-01  2.0000000000E-01  2.06365E+00  9.90000E+01
  5.3125000000E-01  2.2500000000E-01  1.50834E+00  9.90000E+01
  5.3125000000E-01  2.5000000000E-01  1.20684E+00  9.90000E+01
  5.3125000000E-01  2.7500000000E-01  1.26877E+00  9.90000E+01
  5.3125000000E-01  3.0000000000E-01  1.21895E+00  9.90000E+01
  5.3125000000E-01  3.2500000000E-01  1.08869E+00  9.90000E+01
  5.3125000000E-01  3.5000000000E-01  8.46182E-01  9.90000E+01
  5.3125000000E-01  3.7500000000E-01  6.97608E-01  9.90000E+01
  5.3125000000E-01  4.0000000000E-01  6.70282E-01  9.90000E+01
  5.3125000000E-01  4.2500000000E-01  5.06328E-01  9.90000E+01
  5.3125000000E-01  4.5000000000E-01  4.25503E-01  9.90000E+01
  5.3125000000E-01  4.7500000000E-01  4.03623E-01  9.90000E+01
  5.3125000000E-01  5.0000000000E-01  5.13263E-05  9.90000E+01
  5.3125000000E-01  5.2500000000E-01  4.37251E-05  9.90000E+01
  5.3125000000E-01  5.5000000000E-01  4.59722E-05  9.90000E+01
  5.3125000000E-01  5.7500000000E-01  4.21545E-05  9.90000E+01
  5.3125000000E-01  6.0000000000E-01  4.86099E-05  9.90000E+01
  5.3125000000E-01  6.2500000000E-01  5.28563E-05  9.90000E+01
  5.3125000000E-01  6.5000000000E-01  3.76660E-05  9.90000E+01
  5.3125000000E-01  6.7500000000E-01  3.22134E-05  9.90000E+01
  5.3125000000E-01  7.0000000000E-01  3.21182E-05  9.90000E+01
  5.3125000000E-01  7.2500000000E-01  3.31373E-05  9.90000E+01
  5.3125000000E-01  7.5000000000E-01  3.77293E-05  9.90000E+01
  5.3125000000E-01  7.7500000000E-01  2.99740E-05  9.90000E+01
  5.3125000000E-01  8.0000000000E-01  2.86327E-05  9.90000E+01
  5.3125000000E-01  8.2500000000E-01  3.18260E-05  9.90000E+01
  5.3125000000E-01  8.5000000000E-01  1.97613E-05  9.90000E+01
  5.3125000000E-01  8.7500000000E-01  2.39071E-05  9.90000E+01
  5.3125000000E-01  9.0000000000E-01  2.59194E-05  9.90000E+01
  5.3125000000E-01  9.2500000000E-01  2.22098E-05  9.90000E+01
  5.3125000000E-01  9.5000000000E-01  1.34203E-05  9.90000E+01
  5.3125000000E-01  9.7500000000E-01  2.10725E-05  9.90000E+01
  5.3125000000E-01  1.0000000000E+00  1.94138E-05  9.90000E+01
  5.3125000000E-01  1.0250000000E+00  1.70435E-05  9.90000E+01
  5.3125000000E-01  1.0500000000E+00  1.53670E-05  9.90000E+01
  5.3125000000E-01  1.0750000000E+00  1.38038E-05  9.90000E+01
  5.3125000000E-01  1.1000000000E+00  2.03906E-05  9.90000E+01
  5.3125000000E-01  1.1250000000E+00  1.47322E-05  9.90000E+01
  5.3125000000E-01  1.1500000000E+00  1.12315E-05  9.90000E+01
  5.3125000000E-01  1.1750000000E+00  1.11570E-04  9.90000E+01
  5.3125000000E-01  1.2000000000E+00  1.25395E-05  9.90000E+01
  5.3125000000E-01  1.2250000000E+00  8.59871E-06  9.90000E+01
  5.3125000000E-01  1.2500000000E+00  8.30161E-06  9.90000E+01
  5.3125000000E-01  1.2750000000E+00  7.40662E-06  9.90000E+01
  5.3125000000E-01  1.3000000000E+00  1.05194E-05  9.90000E+01
  5.3125000000E-01  1.3250000000E+00  9.83049E-06  9.90000E+01
  5.3125000000E-01  1.3500000000E+00  1.18546E-05  9.90000E+01
  5.3125000000E-01  1.3750000000E+00  7.32403E-06  9.90000E+01
  5.3125000000E-01  1.4000000000E+00  5.71548E-06  9.90000E+01
  5.3125000000E-01  1.4250000000E+00  1.00214E-05  9.90000E+01
  5.3125000000E-01  1.4500000000E+00  7.89836E-06  9.90000E+01
  5.3125000000E-01  1.4750000000E+00  7.10580E-06  9.90000E+01
  5.3125000000E-01  1.5000000000E+00  8.03791E-06  9.90000E+01
  5.3125000000E-01  1.5250000000E+00  5.29375E-06  9.90000E+01
  5.3125000000E-01  1.5500000000E+00  8.60542E-06  9.90000E+01
  5.3125000000E-01  1.5750000000E+00  1.00775E-05  9.90000E+01
  5.3125000000E-01  1.6000000000E+00  5.75088E-06  9.90000E+01
  5.3125000000E-01  1.6250000000E+00  5.27406E-06  9.90000E+01
  5.3125000000E-01  1.6500000000E+00  7.18589E-06  9.90000E+01
  5.3125000000E-01  1.6750000000E+00  5.27937E-06  9.90000E+01
  5.3125000000E-01  1.7000000000E+00  6.92983E-06  9.90000E+01
  5.3125000000E-01  1.7250000000E+00  8.23113E-06  9.90000E+01
  5.3125000000E-01  1.7500000000E+00  1.02993E-05  9.90000E+01
  5.3125000000E-01  1.7750000000E+00  8.00573E-06  9.90000E+01
  5.3125000000E-01  1.8000000000E+00  4.12664E-06  9.90000E+01
  5.3125000000E-01  1.8250000000E+00  5.08327E-06  9.90000E+01
  5.3125000000E-01  1.8500000000E+00  3.83540E-06  9.90000E+01
  5.3125000000E-01  1.8750000000E+00  5.01106E-06  9.90000E+01
  5.3125000000E-01  1.9000000000E+00  3.09717E-06  9.90000E+01
  5.3125000000E-01  1.9250000000E+00  5.83045E-06  9.90000E+01
  5.3125000000E-01  1.9500000000E+00  5.15500E-06  9.90000E+01
  5.3125000000E-01  1.9750000000E+00  4.35476E-06  9.90000E+01
  5.3125000000E-01  2.0000000000E+00  3.95014E-06  9.90000E+01
  5.3125000000E-01  2.0250000000E+00  4.17481E-06  9.90000E+01
  5.3125000000E-01  2.0500000000E+00  4.17694E-06  9.90000E+01
  5.3125000000E-01  2.0750000000E+00  4.20235E-06  9.90000E+01
  5.3125000000E-01  2.1000000000E+00  2.69607E-06  9.90000E+01
  5.3125000000E-01  2.1250000000E+00  4.62046E-06  9.90000E+01
  5.3125000000E-01  2.1500000000E+00  2.80319E-06  9.90000E+01
  5.3125000000E-01  2.1750000000E+00  2.82913E-06  9.90000E+01
  5.3125000000E-01  2.2000000000E+00  2.53798E-06  9.90000E+01
  5.3125000000E-01  2.2250000000E+00  5.07259E-06  9.90000E+01
  5.3125000000E-01  2.2500000000E+00  3.53495E-06  9.90000E+01
  5.3125000000E-01  2.2750000000E+00  3.01399E-06  9.90000E+01
  5.3125000000E-01  2.3000000000E+00  2.66892E-06  9.90000E+01
  5.3125000000E-01  2.3250000000E+00  3.47104E-06  9.90000E+01
  5.3125000000E-01  2.3500000000E+00  5.98873E-06  9.90000E+01
  5.3125000000E-01  2.3750000000E+00  3.65802E-06  9.90000E+01
  5.3125000000E-01  2.4000000000E+00  3.99643E-06  9.90000E+01
  5.3125000000E-01  2.4250000000E+00  3.86987E-06  9.90000E+01
  5.3125000000E-01  2.4500000000E+00  3.08680E-06  9.90000E+01
  5.3125000000E-01  2.4750000000E+00  2.66079E-06  9.90000E+01
  5.3125000000E-01  2.5000000000E+00  2.36707E-06  9.90000E+01
  5.3125000000E-01  2.5250000000E+00  2.86724E-06  9.90000E+01
  5.3125000000E-01  2.5500000000E+00  2.24565E-06  9.90000E+01
  5.3125000000E-01  2.5750000000E+00  2.83405E-06  9.90000E+01
  5.3125000000E-01  2.6000000000E+00  2.43729E-06  9.90000E+01
  5.3125000000E-01  2.6250000000E+00  2.46869E-06  9.90000E+01
  5.3125000000E-01  2.6500000000E+00  2.23511E-06  9.90000E+01
  5.3125000000E-01  2.6750000000E+00  1.59749E-06  9.90000E+01
  5.3125000000E-01  2.7000000000E+00  1.84939E-06  9.90000E+01
  5.3125000000E-01  2.7250000000E+00  2.36990E-06  9.90000E+01
  5.3125000000E-01  2.7500000000E+00  1.71047E-06  9.90000E+01
  5.3125000000E-01  2.7750000000E+00  2.25824E-06  9.90000E+01
  5.3125000000E-01  2.8000000000E+00  1.98275E-06  9.90000E+01
  5.3125000000E-01  2.8250000000E+00  2.05351E-06  9.90000E+01
  5.3125000000E-01  2.8500000000E+00  1.09811E-06  9.90000E+01
  5.3125000000E-01  2.8750000000E+00  2.11728E-06  9.90000E+01
  5.3125000000E-01  2.9000000000E+00  1.94136E-06  9.90000E+01
  5.3125000000E-01  2.9250000000E+00  1.26724E-06  9.90000E+01
  5.3125000000E-01  2.9500000000E+00  1.58425E-06  9.90000E+01
  5.3125000000E-01  2.9750000000E+00  1.37224E-06  9.90000E+01
  5.3125000000E-01  3.0000000000E+00  1.37224E-06  9.90000E+01

  5.4687500000E-01  0.0000000000E+00  3.55670E+00  9.90000E+01
  5.4687500000E-01  2.5000000000E-02  2.71793E+00  9.90000E+01
  5.4687500000E-01  5.0000000000E-02  3.14462E+00  9.90000E+01
  5.4687500000E-01  7.5000000000E-02  2.62522E+00  9.90000E+01
  5.4687500000E-01  1.0000000000E-01  2.47616E+00  9.90000E+01
  5.4687500000E-01  1.2500000000E-01  2.80369E+00  9.90000E+01
  5.4687500000E-01  1.5000000000E-01  2.60059E+00  9.90000E+01
  5.4687500000E-01  1.7500000000E-01  1.91358E+00  9.90000E+01
  5.4687500000E-01  2.0000000000E-01  1.71290E+00  9.90000E+01
  5.4687500000E-01  2.2500000000E-01  1.55514E+00  9.90000E+01
  5.4687500000E-01  2.5000000000E-01  1.24677E+00  9.90000E+01
  5.4687500000E-01  2.7500000000E-01  1.33988E+00  9.90000E+01
  5.4687500000E-01  3.0000000000E-01  1.25065E+00  9.90000E+01
  5.4687500000E-01  3.2500000000E-01  1.12325E+00  9.90000E+01
  5.4687500000E-01  3.5000000000E-01  8.30545E-01  9.90000E+01
  5.4687500000E-01  3.7500000000E-01  7.16777E-01  9.90000E+01
  5.4687500000E-01  4.0000000000E-01  6.13091E-01  9.90000E+01
  5.4687500000E-01  4.2500000000E-01  5.21816E-01  9.90000E+01
  5.4687500000E-01  4.5000000000E-01  3.82241E-01  9.90000E+01
  5.4687500000E-01  4.7500000000E-01  3.29673E-01  9.90000E+01
  5.4687500000E-01  5.0000000000E-01  6.52903E-05  9.90000E+01
  5.4687500000E-01  5.2500000000E-01  5.28959E-05  9.90000E+01
  5.4687500000E-01  5.5000000000E-01  4.50926E-05  9.90000E+01
  5.4687500000E-01  5.7500000000E-01  4.05105E-05  9.90000E+01
  5.4687500000E-01  6.0000000000E-01  5.01907E-05  9.90000E+01
  5.4687500000E-01  6.2500000000E-01  4.49158E-05  9.90000E+01
  5.4687500000E-01  6.5000000000E-01  4.43135E-05  9.90000E+01
  5.4687500000E-01  6.7500000000E-01  3.42866E-05  9.90000E+01
  5.4687500000E-01  7.0000000000E-01  3.32560E-05  9.90000E+01
  5.4687500000E-01  7.2500000000E-01  2.76836E-05  9.90000E+01
  5.4687500000E-01  7.5000000000E-01  3.06827E-05  9.90000E+01
  5.4687500000E-01  7.7500000000E-01  3.37911E-05  9.90000E+01
  5.4687500000E-01  8.0000000000E-01  2.79569E-05  9.90000E+01
  5.4687500000E-01  8.2500000000E-01  3.07132E-05  9.90000E+01
  5.4687500000E-01  8.5000000000E-01  2.04855E-05  9.90000E+01
  5.4687500000E-01  8.7500000000E-01  2.29842E-05  9.90000E+01
  5.4687500000E-01  9.0000000000E-01  2.73306E-05  9.90000E+01
  5.4687500000E-01  9.2500000000E-01  2.07082E-05  9.90000E+01
  5.4687500000E-01  9.5000000000E-01  1.93381E-05  9.90000E+01
  5.4687500000E-01  9.7500000000E-01  2.10723E-05  9.90000E+01
  5.4687500000E-01  1.0000000000E+00  1.93782E-05  9.90000E+01
  5.4687500000E-01  1.0250000000E+00  1.76570E-05  9.90000E+01
  5.4687500000E-01  1.0500000000E+00  1.87342E-05  9.90000E+01
  5.4687500000E-01  1.0750000000E+00  1.47914E-05  9.90000E+01
  5.4687500000E-01  1.1000000000E+00  1.38914E-05  9.90000E+01
  5.4687500000E-01  1.1250000000E+00  1.71718E-05  9.90000E+01
  5.4687500000E-01  1.1500000000E+00  1.35551E-05  9.90000E+01
  5.4687500000E-01  1.1750000000E+00  8.40082E-06  9.90000E+01
  5.4687500000E-01  1.2000000000E+00  1.13670E-05  9.90000E+01
  5.4687500000E-01  1.2250000000E+00  1.14080E-05  9.90000E+01
  5.4687500000E-01  1.2500000000E+00  8.78295E-06  9.90000E+01
  5.4687500000E-01  1.2750000000E+00  9.80978E-06  9.90000E+01
  5.4687500000E-01  1.3000000000E+00  8.48606E-06  9.90000E+01
  5.4687500000E-01  1.3250000000E+00  1.02379E-05  9.90000E+01
  5.4687500000E-01  1.3500000000E+00  8.89552E-06  9.90000E+01
  5.4687500000E-01  1.3750000000E+00  8.50234E-06  9.90000E+01
  5.4687500000E-01  1.4000000000E+00  7.05018E-06  9.90000E+01
  5.4687500000E-01  1.4250000000E+00  7.27646E-06  9.90000E+01
  5.4687500000E-01  1.4500000000E+00  9.86660E-06  9.90000E+01
  5.4687500000E-01  1.4750000000E+00  7.68419E-06  9.90000E+01
  5.4687500000E-01  1.5000000000E+00  5.63574E-06  9.90000E+01
  5.4687500000E-01  1.5250000000E+00  4.43396E-06  9.90000E+01
  5.4687500000E-01  1.5500000000E+00  5.76700E-06  9.90000E+01
  5.4687500000E-01  1.5750000000E+00  1.08799E-05  9.90000E+01
  5.4687500000E-01  1.6000000000E+00  6.37010E-06  9.90000E+01
  5.4687500000E-01  1.6250000000E+00  6.79100E-06  9.90000E+01
  5.4687500000E-01  1.6500000000E+00  4.82387E-06  9.90000E+01
  5.4687500000E-01  1.6750000000E+00  5.86741E-06  9.90000E+01
  5.4687500000E-01  1.7000000000E+00  7.91712E-06  9.90000E+01
  5.4687500000E-01  1.7250000000E+00  3.55015E-06  9.90000E+01
  5.4687500000E-01  1.7500000000E+00  7.49865E-06  9.90000E+01
  5.4687500000E-01  1.7750000000E+00  1.21853E-05  9.90000E+01
  5.4687500000E-01  1.8000000000E+00  6.19025E-06  9.90000E+01
  5.4687500000E-01  1.8250000000E+00  4.34073E-06  9.90000E+01
  5.4687500000E-01  1.8500000000E+00  2.49160E-06  9.90000E+01
  5.4687500000E-01  1.8750000000E+00  4.54675E-06  9.90000E+01
  5.4687500000E-01  1.9000000000E+00  3.42334E-06  9.90000E+01
  5.4687500000E-01  1.9250000000E+00  4.34384E-06  9.90000E+01
  5.4687500000E-01  1.9500000000E+00  4.39655E-06  9.90000E+01
  5.4687500000E-01  1.9750000000E+00  4.15187E-06  9.90000E+01
  5.4687500000E-01  2.0000000000E+00  4.27825E-06  9.90000E+01
  5.4687500000E-01  2.0250000000E+00  3.49911E-06  9.90000E+01
  5.4687500000E-01  2.0500000000E+00  3.53587E-06  9.90000E+01
  5.4687500000E-01  2.0750000000E+00  3.84846E-06  9.90000E+01
  5.4687500000E-01  2.1000000000E+00  2.71075E-06  9.90000E+01
  5.4687500000E-01  2.1250000000E+00  3.30592E-06  9.90000E+01
  5.4687500000E-01  2.1500000000E+00  3.40565E-06  9.90000E+01
  5.4687500000E-01  2.1750000000E+00  3.87049E-06  9.90000E+01
  5.4687500000E-01  2.2000000000E+00  4.66396E-06  9.90000E+01
  5.4687500000E-01  2.2250000000E+00  4.84641E-06  9.90000E+01
  5.4687500000E-01  2.2500000000E+00  5.33505E-06  9.90000E+01
  5.4687500000E-01  2.2750000000E+00  3.94488E-06  9.90000E+01
  5.4687500000E-01  2.3000000000E+00  2.49163E-06  9.90000E+01
  5.4687500000E-01  2.3250000000E+00  1.82670E-06  9.90000E+01
  5.4687500000E-01  2.3500000000E+00  6.76200E-06  9.90000E+01
  5.4687500000E-01  2.3750000000E+00  4.62687E-06  9.90000E+01
  5.4687500000E-01  2.4000000000E+00  2.59917E-06  9.90000E+01
  5.4687500000E-01  2.4250000000E+00  1.87455E-06  9.90000E+01
  5.4687500000E-01  2.4500000000E+00  3.15133E-06  9.90000E+01
  5.4687500000E-01  2.4750000000E+00  1.74592E-06  9.90000E+01
  5.4687500000E-01  2.5000000000E+00  2.61386E-06  9.90000E+01
  5.4687500000E-01  2.5250000000E+00  2.63805E-06  9.90000E+01
  5.4687500000E-01  2.5500000000E+00  2.48232E-06  9.90000E+01
  5.4687500000E-01  2.5750000000E+00  2.44172E-06  9.90000E+01
  5.4687500000E-01  2.6000000000E+00  1.24112E-06  9.90000E+01
  5.4687500000E-01  2.6250000000E+00  2.09633E-06  9.90000E+01
  5.4687500000E-01  2.6500000000E+00  2.77570E-06  9.90000E+01
  5.4687500000E-01  2.6750000000E+00  1.95817E-06  9.90000E+01
  5.4687500000E-01  2.7000000000E+00  9.51541E-07  9.90000E+01
  5.4687500000E-01  2.7250000000E+00  2.64845E-06  9.90000E+01
  5.4687500000E-01  2.7500000000E+00  1.49557E-06  9.90000E+01
  5.4687500000E-01  2.7750000000E+00  1.95019E-06  9.90000E+01
  5.4687500000E-01  2.8000000000E+00  2.11740E-06  9.90000E+01
  5.4687500000E-01  2.8250000000E+00  1.47330E-06  9.90000E+01
  5.4687500000E-01  2.8500000000E+00  1.66608E-06  9.90000E+01
  5.4687500000E-01  2.8750000000E+00  2.36637E-06  9.90000E+01
  5.4687500000E-01  2.9000000000E+00  1.01696E-06  9.90000E+01
  5.4687500000E-01  2.9250000000E+00  1.00133E-06  9.90000E+01
  5.4687500000E-01  2.9500000000E+00  7.55260E-07  9.90000E+01
  5.4687500000E-01  2.9750000000E+00  1.14612E-06  9.90000E+01
  5.4687500000E-01  3.0000000000E+00  1.14612E-06  9.90000E+01

  5.6250000000E-01  0.0000000000E+00  3.86607E+00  9.90000E+01
  5.6250000000E-01  2.5000000000E-02  2.83593E+00  9.90000E+01
  5.6250000000E-01  5.0000000000E-02  2.82125E+00  9.90000E+01
  5.6250000000E-01  7.5000000000E-02  2.55535E+00  9.90000E+01
  5.6250000000E-01  1.0000000000E-01  2.41128E+00  9.90000E+01
  5.6250000000E-01  1.2500000000E-01  3.06923E+00  9.90000E+01
  5.6250000000E-01  1.5000000000E-01  2.39364E+00  9.90000E+01
  5.6250000000E-01  1.7500000000E-01  1.95001E+00  9.90000E+01
  5.6250000000E-01  2.0000000000E-01  1.68662E+00  9.90000E+01
  5.6250000000E-01  2.2500000000E-01  1.51844E+00  9.90000E+01
  5.6250000000E-01  2.5000000000E-01  1.43411E+00  9.90000E+01
  5.6250000000E-01  2.7500000000E-01  1.34929E+00  9.90000E+01
  5.6250000000E-01  3.0000000000E-01  1.36054E+00  9.90000E+01
  5.6250000000E-01  3.2500000000E-01  1.19077E+00  9.90000E+01
  5.6250000000E-01  3.5000000000E-01  8.86770E-01  9.90000E+01
  5.6250000000E-01  3.7500000000E-01  7.07023E-01  9.90000E+01
  5.6250000000E-01  4.0000000000E-01  6.03899E-01  9.90000E+01
  5.6250000000E-01  4.2500000000E-01  4.72407E-01  9.90000E+01
  5.6250000000E-01  4.5000000000E-01  4.09440E-01  9.90000E+01
  5.6250000000E-01  4.7500000000E-01  3.36442E-01  9.90000E+01
  5.6250000000E-01  5.0000000000E-01  5.18155E-05  9.90000E+01
  5.6250000000E-01  5.2500000000E-01  4.32932E-05  9.90000E+01
  5.6250000000E-01  5.5000000000E-01  4.35997E-05  9.90000E+01
  5.6250000000E-01  5.7500000000E-01  3.91638E-05  9.90000E+01
  5.6250000000E-01  6.0000000000E-01  4.04937E-05  9.90000E+01
  5.6250000000E-01  6.2500000000E-01  4.34635E-05  9.90000E+01
  5.6250000000E-01  6.5000000000E-01  4.62083E-05  9.90000E+01
  5.6250000000E-01  6.7500000000E-01  3.70383E-05  9.90000E+01
  5.6250000000E-01  7.0000000000E-01  3.52131E-05  9.90000E+01
  5.6250000000E-01  7.2500000000E-01  2.96612E-05  9.90000E+01
  5.6250000000E-01  7.5000000000E-01  4.28772E-05  9.90000E+01
  5.6250000000E-01  7.7500000000E-01  3.43922E-05  9.90000E+01
  5.6250000000E-01  8.0000000000E-01  2.71993E-05  9.90000E+01
  5.6250000000E-01  8.2500000000E-01  2.96522E-05  9.90000E+01
  5.6250000000E-01  8.5000000000E-01  2.14537E-05  9.90000E+01
  5.6250000000E-01  8.7500000000E-01  1.97230E-05  9.90000E+01
  5.6250000000E-01  9.0000000000E-01  2.73459E-05  9.90000E+01
  5.6250000000E-01  9.2500000000E-01  2.22078E-05  9.90000E+01
  5.6250000000E-01  9.5000000000E-01  2.05578E-05  9.90000E+01
  5.6250000000E-01  9.7500000000E-01  1.38555E-05  9.90000E+01
  5.6250000000E-01  1.0000000000E+00  2.19567E-05  9.90000E+01
  5.6250000000E-01  1.0250000000E+00  1.81904E-05  9.90000E+01
  5.6250000000E-01  1.0500000000E+00  1.78444E-05  9.90000E+01
  5.6250000000E-01  1.0750000000E+00  1.79907E-05  9.90000E+01
  5.6250000000E-01  1.1000000000E+00  1.59639E-05  9.90000E+01
  5.6250000000E-01  1.1250000000E+00  1.50286E-05  9.90000E+01
  5.6250000000E-01  1.1500000000E+00  1.54410E-05  9.90000E+01
  5.6250000000E-01  1.1750000000E+00  1.43333E-05  9.90000E+01
  5.6250000000E-01  1.2000000000E+00  8.06214E-06  9.90000E+01
  5.6250000000E-01  1.2250000000E+00  1.22181E-05  9.90000E+01
  5.6250000000E-01  1.2500000000E+00  1.10358E-05  9.90000E+01
  5.6250000000E-01  1.2750000000E+00  7.30560E-06  9.90000E+01
  5.6250000000E-01  1.3000000000E+00  1.01687E-05  9.90000E+01
  5.6250000000E-01  1.3250000000E+00  8.48586E-06  9.90000E+01
  5.6250000000E-01  1.3500000000E+00  8.42691E-06  9.90000E+01
  5.6250000000E-01  1.3750000000E+00  8.74434E-06  9.90000E+01
  5.6250000000E-01  1.4000000000E+00  6.10369E-06  9.90000E+01
  5.6250000000E-01  1.4250000000E+00  6.45379E-06  9.90000E+01
  5.6250000000E-01  1.4500000000E+00  8.32090E-06  9.90000E+01
  5.6250000000E-01  1.4750000000E+00  1.04649E-05  9.90000E+01
  5.6250000000E-01  1.5000000000E+00  5.95763E-06  9.90000E+01
  5.6250000000E-01  1.5250000000E+00  5.00177E-06  9.90000E+01
  5.6250000000E-01  1.5500000000E+00  4.95750E-06  9.90000E+01
  5.6250000000E-01  1.5750000000E+00  5.51323E-06  9.90000E+01
  5.6250000000E-01  1.6000000000E+00  1.28192E-05  9.90000E+01
  5.6250000000E-01  1.6250000000E+00  6.43000E-06  9.90000E+01
  5.6250000000E-01  1.6500000000E+00  4.53014E-06  9.90000E+01
  5.6250000000E-01  1.6750000000E+00  6.97947E-06  9.90000E+01
  5.6250000000E-01  1.7000000000E+00  8.41573E-06  9.90000E+01
  5.6250000000E-01  1.7250000000E+00  4.31267E-06  9.90000E+01
  5.6250000000E-01  1.7500000000E+00  5.39654E-06  9.90000E+01
  5.6250000000E-01  1.7750000000E+00  7.82940E-06  9.90000E+01
  5.6250000000E-01  1.8000000000E+00  1.26500E-05  9.90000E+01
  5.6250000000E-01  1.8250000000E+00  6.74231E-06  9.90000E+01
  5.6250000000E-01  1.8500000000E+00  4.19482E-06  9.90000E+01
  5.6250000000E-01  1.8750000000E+00  4.41800E-06  9.90000E+01
  5.6250000000E-01  1.9000000000E+00  3.92780E-06  9.90000E+01
  5.6250000000E-01  1.9250000000E+00  3.54074E-06  9.90000E+01
  5.6250000000E-01  1.9500000000E+00  3.65723E-06  9.90000E+01
  5.6250000000E-01  1.9750000000E+00  4.23179E-06  9.90000E+01
  5.6250000000E-01  2.0000000000E+00  4.31070E-06  9.90000E+01
  5.6250000000E-01  2.0250000000E+00  3.94262E-06  9.90000E+01
  5.6250000000E-01  2.0500000000E+00  4.90489E-06  9.90000E+01
  5.6250000000E-01  2.0750000000E+00  3.67512E-06  9.90000E+01
  5.6250000000E-01  2.1000000000E+00  3.48181E-06  9.90000E+01
  5.6250000000E-01  2.1250000000E+00  4.64018E-06  9.90000E+01
  5.6250000000E-01  2.1500000000E+00  2.99310E-06  9.90000E+01
  5.6250000000E-01  2.1750000000E+00  2.17180E-06  9.90000E+01
  5.6250000000E-01  2.2000000000E+00  3.44156E-06  9.90000E+01
  5.6250000000E-01  2.2250000000E+00  3.86625E-06  9.90000E+01
  5.6250000000E-01  2.2500000000E+00  4.38384E-06  9.90000E+01
  5.6250000000E-01  2.2750000000E+00  2.63799E-06  9.90000E+01
  5.6250000000E-01  2.3000000000E+00  3.19316E-06  9.90000E+01
  5.6250000000E-01  2.3250000000E+00  4.00722E-06  9.90000E+01
  5.6250000000E-01  2.3500000000E+00  6.64418E-06  9.90000E+01
  5.6250000000E-01  2.3750000000E+00  3.51066E-06  9.90000E+01
  5.6250000000E-01  2.4000000000E+00  2.91548E-06  9.90000E+01
  5.6250000000E-01  2.4250000000E+00  2.26469E-06  9.90000E+01
  5.6250000000E-01  2.4500000000E+00  2.45849E-06  9.90000E+01
  5.6250000000E-01  2.4750000000E+00  2.63706E-06  9.90000E+01
  5.6250000000E-01  2.5000000000E+00  1.91274E-06  9.90000E+01
  5.6250000000E-01  2.5250000000E+00  2.20228E-06  9.90000E+01
  5.6250000000E-01  2.5500000000E+00  2.45382E-06  9.90000E+01
  5.6250000000E-01  2.5750000000E+00  2.37628E-06  9.90000E+01
  5.6250000000E-01  2.6000000000E+00  2.44518E-06  9.90000E+01
  5.6250000000E-01  2.6250000000E+00  1.98335E-06  9.90000E+01
  5.6250000000E-01  2.6500000000E+00  2.30883E-06  9.90000E+01
  5.6250000000E-01  2.6750000000E+00  2.76575E-06  9.90000E+01
  5.6250000000E-01  2.7000000000E+00  1.93578E-06  9.90000E+01
  5.6250000000E-01  2.7250000000E+00  1.50574E-06  9.90000E+01
  5.6250000000E-01  2.7500000000E+00  1.63428E-06  9.90000E+01
  5.6250000000E-01  2.7750000000E+00  1.38316E-06  9.90000E+01
  5.6250000000E-01  2.8000000000E+00  2.12393E-06  9.90000E+01
  5.6250000000E-01  2.8250000000E+00  1.97353E-06  9.90000E+01
  5.6250000000E-01  2.8500000000E+00  1.78775E-06  9.90000E+01
  5.6250000000E-01  2.8750000000E+00  2.27382E-06  9.90000E+01
  5.6250000000E-01  2.9000000000E+00  9.43911E-07  9.90000E+01
  5.6250000000E-01  2.9250000000E+00  1.03077E-06  9.90000E+01
  5.6250000000E-01  2.9500000000E+00  1.15182E-06  9.90000E+01
  5.6250000000E-01  2.9750000000E+00  4.53802E-07  9.90000E+01
  5.6250000000E-01  3.0000000000E+00  4.53802E-07  9.90000E+01

  5.7812500000E-01  0.0000000000E+00  3.37517E+00  9.90000E+01
  5.7812500000E-01  2.5000000000E-02  2.97639E+00  9.90000E+01
  5.7812500000E-01  5.0000000000E-02  2.78334E+00  9.90000E+01
  5.7812500000E-01  7.5000000000E-02  2.74373E+00  9.90000E+01
  5.7812500000E-01  1.0000000000E-01  2.47694E+00  9.90000E+01
  5.7812500000E-01  1.2500000000E-01  2.92537E+00  9.90000E+01
  5.7812500000E-01  1.5000000000E-01  2.59313E+00  9.90000E+01
  5.7812500000E-01  1.7500000000E-01  2.03135E+00  9.90000E+01
  5.7812500000E-01  2.0000000000E-01  1.77213E+00  9.90000E+01
  5.7812500000E-01  2.2500000000E-01  1.46622E+00  9.90000E+01
  5.7812500000E-01  2.5000000000E-01  1.36481E+00  9.90000E+01
  5.7812500000E-01  2.7500000000E-01  1.35519E+00  9.90000E+01
  5.7812500000E-01  3.0000000000E-01  1.20165E+00  9.90000E+01
  5.7812500000E-01  3.2500000000E-01  1.06894E+00  9.90000E+01
  5.7812500000E-01  3.5000000000E-01  8.12825E-01  9.90000E+01
  5.7812500000E-01  3.7500000000E-01  5.70368E-01  9.90000E+01
  5.7812500000E-01  4.0000000000E-01  5.45505E-01  9.90000E+01
  5.7812500000E-01  4.2500000000E-01  4.95259E-01  9.90000E+01
  5.7812500000E-01  4.5000000000E-01  4.11341E-01  9.90000E+01
  5.7812500000E-01  4.7500000000E-01  3.07277E-01  9.90000E+01
  5.7812500000E-01  5.0000000000E-01  5.26542E-05  9.90000E+01
  5.7812500000E-01  5.2500000000E-01  4.23303E-05  9.90000E+01
  5.7812500000E-01  5.5000000000E-01  4.05475E-05  9.90000E+01
  5.7812500000E-01  5.7500000000E-01  3.43443E-05  9.90000E+01
  5.7812500000E-01  6.0000000000E-01  3.90950E-05  9.90000E+01
  5.7812500000E-01  6.2500000000E-01  4.18901E-05  9.90000E+01
  5.7812500000E-01  6.5000000000E-01  4.53212E-05  9.90000E+01
  5.7812500000E-01  6.7500000000E-01  3.94274E-05  9.90000E+01
  5.7812500000E-01  7.0000000000E-01  3.26881E-05  9.90000E+01
  5.7812500000E-01  7.2500000000E-01  2.92646E-05  9.90000E+01
  5.7812500000E-01  7.5000000000E-01  4.71928E-05  9.90000E+01
  5.7812500000E-01  7.7500000000E-01  3.04234E-05  9.90000E+01
  5.7812500000E-01  8.0000000000E-01  3.47404E-05  9.90000E+01
  5.7812500000E-01  8.2500000000E-01  3.10593E-05  9.90000E+01
  5.7812500000E-01  8.5000000000E-01  2.70719E-05  9.90000E+01
  5.7812500000E-01  8.7500000000E-01  2.33459E-05  9.90000E+01
  5.7812500000E-01  9.0000000000E-01  2.42093E-05  9.90000E+01
  5.7812500000E-01  9.2500000000E-01  2.24508E-05  9.90000E+01
  5.7812500000E-01  9.5000000000E-01  2.27692E-05  9.90000E+01
  5.7812500000E-01  9.7500000000E-01  1.78479E-05  9.90000E+01
  5.7812500000E-01  1.0000000000E+00  2.18312E-05  9.90000E+01
  5.7812500000E-01  1.0250000000E+00  1.58244E-05  9.90000E+01
  5.7812500000E-01  1.0500000000E+00  1.39357E-05  9.90000E+01
  5.7812500000E-01  1.0750000000E+00  1.62808E-05  9.90000E+01
  5.7812500000E-01  1.1000000000E+00  1.51456E-05  9.90000E+01
  5.7812500000E-01  1.1250000000E+00  1.61294E-05  9.90000E+01
  5.7812500000E-01  1.1500000000E+00  1.32306E-05  9.90000E+01
  5.7812500000E-01  1.1750000000E+00  1.23157E-05  9.90000E+01
  5.7812500000E-01  1.2000000000E+00  1.45722E-05  9.90000E+01
  5.7812500000E-01  1.2250000000E+00  1.37010E-05  9.90000E+01
  5.7812500000E-01  1.2500000000E+00  1.04453E-05  9.90000E+01
  5.7812500000E-01  1.2750000000E+00  1.03568E-05  9.90000E+01
  5.7812500000E-01  1.3000000000E+00  7.88757E-06  9.90000E+01
  5.7812500000E-01  1.3250000000E+00  6.42584E-06  9.90000E+01
  5.7812500000E-01  1.3500000000E+00  8.98907E-06  9.90000E+01
  5.7812500000E-01  1.3750000000E+00  9.94018E-06  9.90000E+01
  5.7812500000E-01  1.4000000000E+00  9.94265E-06  9.90000E+01
  5.7812500000E-01  1.4250000000E+00  7.41487E-06  9.90000E+01
  5.7812500000E-01  1.4500000000E+00  7.85992E-06  9.90000E+01
  5.7812500000E-01  1.4750000000E+00  1.11268E-05  9.90000E+01
  5.7812500000E-01  1.5000000000E+00  5.75501E-06  9.90000E+01
  5.7812500000E-01  1.5250000000E+00  5.36749E-06  9.90000E+01
  5.7812500000E-01  1.5500000000E+00  6.10830E-06  9.90000E+01
  5.7812500000E-01  1.5750000000E+00  5.74946E-06  9.90000E+01
  5.7812500000E-01  1.6000000000E+00  1.10475E-05  9.90000E+01
  5.7812500000E-01  1.6250000000E+00  7.56047E-06  9.90000E+01
  5.7812500000E-01  1.6500000000E+00  3.96591E-06  9.90000E+01
  5.7812500000E-01  1.6750000000E+00  7.85283E-06  9.90000E+01
  5.7812500000E-01  1.7000000000E+00  7.58149E-06  9.90000E+01
  5.7812500000E-01  1.7250000000E+00  4.65952E-06  9.90000E+01
  5.7812500000E-01  1.7500000000E+00  3.10913E-06  9.90000E+01
  5.7812500000E-01  1.7750000000E+00  9.07323E-06  9.90000E+01
  5.7812500000E-01  1.8000000000E+00  1.06740E-05  9.90000E+01
  5.7812500000E-01  1.8250000000E+00  9.40405E-06  9.90000E+01
  5.7812500000E-01  1.8500000000E+00  8.00519E-06  9.90000E+01
  5.7812500000E-01  1.8750000000E+00  5.94062E-06  9.90000E+01
  5.7812500000E-01  1.9000000000E+00  4.21245E-06  9.90000E+01
  5.7812500000E-01  1.9250000000E+00  5.64354E-06  9.90000E+01
  5.7812500000E-01  1.9500000000E+00  3.99410E-06  9.90000E+01
  5.7812500000E-01  1.9750000000E+00  4.99380E-06  9.90000E+01
  5.7812500000E-01  2.0000000000E+00  5.12098E-06  9.90000E+01
  5.7812500000E-01  2.0250000000E+00  4.03026E-06  9.90000E+01
  5.7812500000E-01  2.0500000000E+00  3.34069E-06  9.90000E+01
  5.7812500000E-01  2.0750000000E+00  2.60519E-06  9.90000E+01
  5.7812500000E-01  2.1000000000E+00  1.69336E-06  9.90000E+01
  5.7812500000E-01  2.1250000000E+00  4.13563E-06  9.90000E+01
  5.7812500000E-01  2.1500000000E+00  4.35570E-06  9.90000E+01
  5.7812500000E-01  2.1750000000E+00  2.45440E-06  9.90000E+01
  5.7812500000E-01  2.2000000000E+00  2.90219E-06  9.90000E+01
  5.7812500000E-01  2.2250000000E+00  3.89972E-06  9.90000E+01
  5.7812500000E-01  2.2500000000E+00  3.03232E-06  9.90000E+01
  5.7812500000E-01  2.2750000000E+00  3.54286E-06  9.90000E+01
  5.7812500000E-01  2.3000000000E+00  3.35557E-06  9.90000E+01
  5.7812500000E-01  2.3250000000E+00  5.42053E-06  9.90000E+01
  5.7812500000E-01  2.3500000000E+00  4.70256E-06  9.90000E+01
  5.7812500000E-01  2.3750000000E+00  2.12867E-06  9.90000E+01
  5.7812500000E-01  2.4000000000E+00  1.86657E-06  9.90000E+01
  5.7812500000E-01  2.4250000000E+00  3.03078E-06  9.90000E+01
  5.7812500000E-01  2.4500000000E+00  1.08011E-06  9.90000E+01
  5.7812500000E-01  2.4750000000E+00  1.67324E-06  9.90000E+01
  5.7812500000E-01  2.5000000000E+00  2.81183E-06  9.90000E+01
  5.7812500000E-01  2.5250000000E+00  2.36662E-06  9.90000E+01
  5.7812500000E-01  2.5500000000E+00  3.13829E-06  9.90000E+01
  5.7812500000E-01  2.5750000000E+00  2.85794E-06  9.90000E+01
  5.7812500000E-01  2.6000000000E+00  2.24197E-06  9.90000E+01
  5.7812500000E-01  2.6250000000E+00  3.08249E-06  9.90000E+01
  5.7812500000E-01  2.6500000000E+00  2.23451E-06  9.90000E+01
  5.7812500000E-01  2.6750000000E+00  2.04567E-06  9.90000E+01
  5.7812500000E-01  2.7000000000E+00  3.51080E-06  9.90000E+01
  5.7812500000E-01  2.7250000000E+00  1.39434E-06  9.90000E+01
  5.7812500000E-01  2.7500000000E+00  1.32680E-06  9.90000E+01
  5.7812500000E-01  2.7750000000E+00  1.82282E-06  9.90000E+01
  5.7812500000E-01  2.8000000000E+00  2.38041E-06  9.90000E+01
  5.7812500000E-01  2.8250000000E+00  1.53827E-06  9.90000E+01
  5.7812500000E-01  2.8500000000E+00  2.12493E-06  9.90000E+01
  5.7812500000E-01  2.8750000000E+00  2.08666E-06  9.90000E+01
  5.7812500000E-01  2.9000000000E+00  9.51280E-07  9.90000E+01
  5.7812500000E-01  2.9250000000E+00  9.28190E-07  9.90000E+01
  5.7812500000E-01  2.9500000000E+00  1.33725E-06  9.90000E+01
  5.7812500000E-01  2.9750000000E+00  1.05606E-06  9.90000E+01
  5.7812500000E-01  3.0000000000E+00  1.05606E-06  9.90000E+01

  5.9375000000E-01  0.0000000000E+00  3.09700E+00  9.90000E+01
  5.9375000000E-01  2.5000000000E-02  2.67787E+00  9.90000E+01
  5.9375000000E-01  5.0000000000E-02  3.14067E+00  9.90000E+01
  5.9375000000E-01  7.5000000000E-02  2.86775E+00  9.90000E+01
  5.9375000000E-01  1.0000000000E-01  2.50143E+00  9.90000E+01
  5.9375000000E-01  1.2500000000E-01  4.23996E+00  9.90000E+01
  5.9375000000E-01  1.5000000000E-01  2.69616E+00  9.90000E+01
  5.9375000000E-01  1.7500000000E-01  1.90663E+00  9.90000E+01
  5.9375000000E-01  2.0000000000E-01  1.87752E+00  9.90000E+01
  5.9375000000E-01  2.2500000000E-01  1.53366E+00  9.90000E+01
  5.9375000000E-01  2.5000000000E-01  1.38461E+00  9.90000E+01
  5.9375000000E-01  2.7500000000E-01  1.35994E+00  9.90000E+01
  5.9375000000E-01  3.0000000000E-01  1.20049E+00  9.90000E+01
  5.9375000000E-01  3.2500000000E-01  1.12373E+00  9.90000E+01
  5.9375000000E-01  3.5000000000E-01  8.39812E-01  9.90000E+01
  5.9375000000E-01  3.7500000000E-01  6.68957E-01  9.90000E+01
  5.9375000000E-01  4.0000000000E-01  5.70749E-01  9.90000E+01
  5.9375000000E-01  4.2500000000E-01  4.63495E-01  9.90000E+01
  5.9375000000E-01  4.5000000000E-01  3.87733E-01  9.90000E+01
  5.9375000000E-01  4.7500000000E-01  3.07115E-01  9.90000E+01
  5.9375000000E-01  5.0000000000E-01  4.66687E-05  9.90000E+01
  5.9375000000E-01  5.2500000000E-01  4.60941E-05  9.90000E+01
  5.9375000000E-01  5.5000000000E-01  4.04605E-05  9.90000E+01
  5.9375000000E-01  5.7500000000E-01  3.83471E-05  9.90000E+01
  5.9375000000E-01  6.0000000000E-01  3.58020E-05  9.90000E+01
  5.9375000000E-01  6.2500000000E-01  4.03877E-05  9.90000E+01
  5.9375000000E-01  6.5000000000E-01  3.88947E-05  9.90000E+01
  5.9375000000E-01  6.7500000000E-01  4.25315E-05  9.90000E+01
  5.9375000000E-01  7.0000000000E-01  3.47245E-05  9.90000E+01
  5.9375000000E-01  7.2500000000E-01  3.50964E-05  9.90000E+01
  5.9375000000E-01  7.5000000000E-01  4.29055E-05  9.90000E+01
  5.9375000000E-01  7.7500000000E-01  3.25534E-05  9.90000E+01
  5.9375000000E-01  8.0000000000E-01  3.44366E-05  9.90000E+01
  5.9375000000E-01  8.2500000000E-01  3.07994E-05  9.90000E+01
  5.9375000000E-01  8.5000000000E-01  2.62430E-05  9.90000E+01
  5.9375000000E-01  8.7500000000E-01  2.69450E-05  9.90000E+01
  5.9375000000E-01  9.0000000000E-01  1.91524E-05  9.90000E+01
  5.9375000000E-01  9.2500000000E-01  2.20832E-05  9.90000E+01
  5.9375000000E-01  9.5000000000E-01  1.87336E-05  9.90000E+01
  5.9375000000E-01  9.7500000000E-01  1.69157E-05  9.90000E+01
  5.9375000000E-01  1.0000000000E+00  2.35739E-05  9.90000E+01
  5.9375000000E-01  1.0250000000E+00  1.62994E-05  9.90000E+01
  5.9375000000E-01  1.0500000000E+00  1.57630E-05  9.90000E+01
  5.9375000000E-01  1.0750000000E+00  1.51391E-05  9.90000E+01
  5.9375000000E-01  1.1000000000E+00  1.32745E-05  9.90000E+01
  5.9375000000E-01  1.1250000000E+00  1.30609E-05  9.90000E+01
  5.9375000000E-01  1.1500000000E+00  1.46650E-05  9.90000E+01
  5.9375000000E-01  1.1750000000E+00  1.43739E-05  9.90000E+01
  5.9375000000E-01  1.2000000000E+00  1.07426E-05  9.90000E+01
  5.9375000000E-01  1.2250000000E+00  1.14240E-05  9.90000E+01
  5.9375000000E-01  1.2500000000E+00  1.40117E-05  9.90000E+01
  5.9375000000E-01  1.2750000000E+00  1.49439E-05  9.90000E+01
  5.9375000000E-01  1.3000000000E+00  7.55614E-06  9.90000E+01
  5.9375000000E-01  1.3250000000E+00  6.87030E-06  9.90000E+01
  5.9375000000E-01  1.3500000000E+00  6.59490E-06  9.90000E+01
  5.9375000000E-01  1.3750000000E+00  7.70278E-06  9.90000E+01
  5.9375000000E-01  1.4000000000E+00  9.59219E-06  9.90000E+01
  5.9375000000E-01  1.4250000000E+00  7.57613E-06  9.90000E+01
  5.9375000000E-01  1.4500000000E+00  9.08919E-06  9.90000E+01
  5.9375000000E-01  1.4750000000E+00  8.97129E-06  9.90000E+01
  5.9375000000E-01  1.5000000000E+00  7.32131E-06  9.90000E+01
  5.9375000000E-01  1.5250000000E+00  5.89466E-06  9.90000E+01
  5.9375000000E-01  1.5500000000E+00  7.04395E-06  9.90000E+01
  5.9375000000E-01  1.5750000000E+00  6.24148E-06  9.90000E+01
  5.9375000000E-01  1.6000000000E+00  9.52983E-06  9.90000E+01
  5.9375000000E-01  1.6250000000E+00  1.00563E-05  9.90000E+01
  5.9375000000E-01  1.6500000000E+00  8.25285E-06  9.90000E+01
  5.9375000000E-01  1.6750000000E+00  5.62497E-06  9.90000E+01
  5.9375000000E-01  1.7000000000E+00  7.56486E-06  9.90000E+01
  5.9375000000E-01  1.7250000000E+00  6.34724E-06  9.90000E+01
  5.9375000000E-01  1.7500000000E+00  4.02754E-06  9.90000E+01
  5.9375000000E-01  1.7750000000E+00  5.31446E-06  9.90000E+01
  5.9375000000E-01  1.8000000000E+00  1.61585E-05  9.90000E+01
  5.9375000000E-01  1.8250000000E+00  5.20070E-06  9.90000E+01
  5.9375000000E-01  1.8500000000E+00  6.05707E-06  9.90000E+01
  5.9375000000E-01  1.8750000000E+00  4.60244E-06  9.90000E+01
  5.9375000000E-01  1.9000000000E+00  4.55862E-06  9.90000E+01
  5.9375000000E-01  1.9250000000E+00  5.22754E-06  9.90000E+01
  5.9375000000E-01  1.9500000000E+00  5.45136E-06  9.90000E+01
  5.9375000000E-01  1.9750000000E+00  4.91059E-06  9.90000E+01
  5.9375000000E-01  2.0000000000E+00  4.12795E-06  9.90000E+01
  5.9375000000E-01  2.0250000000E+00  4.76934E-06  9.90000E+01
  5.9375000000E-01  2.0500000000E+00  5.02946E-06  9.90000E+01
  5.9375000000E-01  2.0750000000E+00  3.03531E-06  9.90000E+01
  5.9375000000E-01  2.1000000000E+00  2.33198E-06  9.90000E+01
  5.9375000000E-01  2.1250000000E+00  2.86783E-06  9.90000E+01
  5.9375000000E-01  2.1500000000E+00  4.22826E-06  9.90000E+01
  5.9375000000E-01  2.1750000000E+00  2.29109E-06  9.90000E+01
  5.9375000000E-01  2.2000000000E+00  3.05285E-06  9.90000E+01
  5.9375000000E-01  2.2250000000E+00  3.49217E-06  9.90000E+01
  5.9375000000E-01  2.2500000000E+00  4.27254E-06  9.90000E+01
  5.9375000000E-01  2.2750000000E+00  4.33475E-06  9.90000E+01
  5.9375000000E-01  2.3000000000E+00  7.33435E-06  9.90000E+01
  5.9375000000E-01  2.3250000000E+00  7.65422E-06  9.90000E+01
  5.9375000000E-01  2.3500000000E+00  3.65284E-06  9.90000E+01
  5.9375000000E-01  2.3750000000E+00  1.37178E-06  9.90000E+01
  5.9375000000E-01  2.4000000000E+00  2.42051E-06  9.90000E+01
  5.9375000000E-01  2.4250000000E+00  3.85942E-06  9.90000E+01
  5.9375000000E-01  2.4500000000E+00  2.30426E-06  9.90000E+01
  5.9375000000E-01  2.4750000000E+00  2.16383E-06  9.90000E+01
  5.9375000000E-01  2.5000000000E+00  2.90467E-06  9.90000E+01
  5.9375000000E-01  2.5250000000E+00  2.23798E-06  9.90000E+01
  5.9375000000E-01  2.5500000000E+00  1.77657E-06  9.90000E+01
  5.9375000000E-01  2.5750000000E+00  1.88258E-06  9.90000E+01
  5.9375000000E-01  2.6000000000E+00  3.35486E-06  9.90000E+01
  5.9375000000E-01  2.6250000000E+00  2.19479E-06  9.90000E+01
  5.9375000000E-01  2.6500000000E+00  3.31303E-06  9.90000E+01
  5.9375000000E-01  2.6750000000E+00  2.04441E-06  9.90000E+01
  5.9375000000E-01  2.7000000000E+00  3.51050E-06  9.90000E+01
  5.9375000000E-01  2.7250000000E+00  3.09278E-06  9.90000E+01
  5.9375000000E-01  2.7500000000E+00  2.19299E-06  9.90000E+01
  5.9375000000E-01  2.7750000000E+00  2.81530E-06  9.90000E+01
  5.9375000000E-01  2.8000000000E+00  2.03982E-06  9.90000E+01
  5.9375000000E-01  2.8250000000E+00  2.14686E-06  9.90000E+01
  5.9375000000E-01  2.8500000000E+00  1.97473E-06  9.90000E+01
  5.9375000000E-01  2.8750000000E+00  2.31921E-06  9.90000E+01
  5.9375000000E-01  2.9000000000E+00  1.58823E-06  9.90000E+01
  5.9375000000E-01  2.9250000000E+00  1.59690E-06  9.90000E+01
  5.9375000000E-01  2.9500000000E+00  1.13519E-06  9.90000E+01
  5.9375000000E-01  2.9750000000E+00  8.19982E-07  9.90000E+01
  5.9375000000E-01  3.0000000000E+00  8.19982E-07  9.90000E+01

  6.0937500000E-01  0.0000000000E+00  2.74177E+00  9.90000E+01
  6.0937500000E-01  2.5000000000E-02  3.06919E+00  9.90000E+01
  6.0937500000E-01  5.0000000000E-02  3.50921E+00  9.90000E+01
  6.0937500000E-01  7.5000000000E-02  3.37010E+00  9.90000E+01
  6.0937500000E-01  1.0000000000E-01  2.45399E+00  9.90000E+01
  6.0937500000E-01  1.2500000000E-01  3.07416E+00  9.90000E+01
  6.0937500000E-01  1.5000000000E-01  2.92170E+00  9.90000E+01
  6.0937500000E-01  1.7500000000E-01  1.81237E+00  9.90000E+01
  6.0937500000E-01  2.0000000000E-01  1.88329E+00  9.90000E+01
  6.0937500000E-01  2.2500000000E-01  1.56083E+00  9.90000E+01
  6.0937500000E-01  2.5000000000E-01  1.32012E+00  9.90000E+01
  6.0937500000E-01  2.7500000000E-01  1.40512E+00  9.90000E+01
  6.0937500000E-01  3.0000000000E-01  1.13608E+00  9.90000E+01
  6.0937500000E-01  3.2500000000E-01  1.14318E+00  9.90000E+01
  6.0937500000E-01  3.5000000000E-01  8.14879E-01  9.90000E+01
  6.0937500000E-01  3.7500000000E-01  7.78506E-01  9.90000E+01
  6.0937500000E-01  4.0000000000E-01  6.50845E-01  9.90000E+01
  6.0937500000E-01  4.2500000000E-01  5.50636E-01  9.90000E+01
  6.0937500000E-01  4.5000000000E-01  3.77522E-01  9.90000E+01
  6.0937500000E-01  4.7500000000E-01  3.07574E-01  9.90000E+01
  6.0937500000E-01  5.0000000000E-01  4.46073E-05  9.90000E+01
  6.0937500000E-01  5.2500000000E-01  4.20219E-05  9.90000E+01
  6.0937500000E-01  5.5000000000E-01  3.86074E-05  9.90000E+01
  6.0937500000E-01  5.7500000000E-01  4.26450E-05  9.90000E+01
  6.0937500000E-01  6.0000000000E-01  3.59653E-05  9.90000E+01
  6.0937500000E-01  6.2500000000E-01  4.11422E-05  9.90000E+01
  6.0937500000E-01  6.5000000000E-01  4.20184E-05  9.90000E+01
  6.0937500000E-01  6.7500000000E-01  3.84998E-05  9.90000E+01
  6.0937500000E-01  7.0000000000E-01  2.89492E-05  9.90000E+01
  6.0937500000E-01  7.2500000000E-01  3.46480E-05  9.90000E+01
  6.0937500000E-01  7.5000000000E-01  3.31380E-05  9.90000E+01
  6.0937500000E-01  7.7500000000E-01  3.90242E-05  9.90000E+01
  6.0937500000E-01  8.0000000000E-01  3.39202E-05  9.90000E+01
  6.0937500000E-01  8.2500000000E-01  2.86993E-05  9.90000E+01
  6.0937500000E-01  8.5000000000E-01  2.50123E-05  9.90000E+01
  6.0937500000E-01  8.7500000000E-01  2.79727E-05  9.90000E+01
  6.0937500000E-01  9.0000000000E-01  1.80070E-05  9.90000E+01
  6.0937500000E-01  9.2500000000E-01  1.98698E-05  9.90000E+01
  6.0937500000E-01  9.5000000000E-01  2.01639E-05  9.90000E+01
  6.0937500000E-01  9.7500000000E-01  1.62224E-05  9.90000E+01
  6.0937500000E-01  1.0000000000E+00  1.95018E-05  9.90000E+01
  6.0937500000E-01  1.0250000000E+00  2.23969E-05  9.90000E+01
  6.0937500000E-01  1.0500000000E+00  1.85776E-05  9.90000E+01
  6.0937500000E-01  1.0750000000E+00  1.51045E-05  9.90000E+01
  6.0937500000E-01  1.1000000000E+00  1.54861E-05  9.90000E+01
  6.0937500000E-01  1.1250000000E+00  1.43135E-05  9.90000E+01
  6.0937500000E-01  1.1500000000E+00  1.30282E-05  9.90000E+01
  6.0937500000E-01  1.1750000000E+00  1.59380E-05  9.90000E+01
  6.0937500000E-01  1.2000000000E+00  1.25994E-05  9.90000E+01
  6.0937500000E-01  1.2250000000E+00  1.10982E-05  9.90000E+01
  6.0937500000E-01  1.2500000000E+00  1.13764E-05  9.90000E+01
  6.0937500000E-01  1.2750000000E+00  2.47186E-05  9.90000E+01
  6.0937500000E-01  1.3000000000E+00  8.88015E-06  9.90000E+01
  6.0937500000E-01  1.3250000000E+00  8.42405E-06  9.90000E+01
  6.0937500000E-01  1.3500000000E+00  8.27492E-06  9.90000E+01
  6.0937500000E-01  1.3750000000E+00  7.72334E-06  9.90000E+01
  6.0937500000E-01  1.4000000000E+00  8.37638E-06  9.90000E+01
  6.0937500000E-01  1.4250000000E+00  8.94432E-06  9.90000E+01
  6.0937500000E-01  1.4500000000E+00  9.47892E-06  9.90000E+01
  6.0937500000E-01  1.4750000000E+00  9.93758E-06  9.90000E+01
  6.0937500000E-01  1.5000000000E+00  4.78292E-06  9.90000E+01
  6.0937500000E-01  1.5250000000E+00  6.38622E-06  9.90000E+01
  6.0937500000E-01  1.5500000000E+00  7.70539E-06  9.90000E+01
  6.0937500000E-01  1.5750000000E+00  8.94680E-06  9.90000E+01
  6.0937500000E-01  1.6000000000E+00  9.80676E-06  9.90000E+01
  6.0937500000E-01  1.6250000000E+00  7.05576E-06  9.90000E+01
  6.0937500000E-01  1.6500000000E+00  1.22365E-05  9.90000E+01
  6.0937500000E-01  1.6750000000E+00  6.33876E-06  9.90000E+01
  6.0937500000E-01  1.7000000000E+00  7.45609E-06  9.90000E+01
  6.0937500000E-01  1.7250000000E+00  5.62271E-06  9.90000E+01
  6.0937500000E-01  1.7500000000E+00  5.96879E-06  9.90000E+01
  6.0937500000E-01  1.7750000000E+00  3.92783E-06  9.90000E+01
  6.0937500000E-01  1.8000000000E+00  1.63262E-05  9.90000E+01
  6.0937500000E-01  1.8250000000E+00  7.45241E-06  9.90000E+01
  6.0937500000E-01  1.8500000000E+00  4.85629E-06  9.90000E+01
  6.0937500000E-01  1.8750000000E+00  6.18844E-06  9.90000E+01
  6.0937500000E-01  1.9000000000E+00  4.48130E-06  9.90000E+01
  6.0937500000E-01  1.9250000000E+00  3.97321E-06  9.90000E+01
  6.0937500000E-01  1.9500000000E+00  4.16513E-06  9.90000E+01
  6.0937500000E-01  1.9750000000E+00  4.13980E-06  9.90000E+01
  6.0937500000E-01  2.0000000000E+00  2.97921E-06  9.90000E+01
  6.0937500000E-01  2.0250000000E+00  5.34770E-06  9.90000E+01
  6.0937500000E-01  2.0500000000E+00  4.36333E-06  9.90000E+01
  6.0937500000E-01  2.0750000000E+00  3.76711E-06  9.90000E+01
  6.0937500000E-01  2.1000000000E+00  2.02249E-06  9.90000E+01
  6.0937500000E-01  2.1250000000E+00  3.12493E-06  9.90000E+01
  6.0937500000E-01  2.1500000000E+00  3.48541E-06  9.90000E+01
  6.0937500000E-01  2.1750000000E+00  2.53339E-06  9.90000E+01
  6.0937500000E-01  2.2000000000E+00  3.28593E-06  9.90000E+01
  6.0937500000E-01  2.2250000000E+00  3.16571E-06  9.90000E+01
  6.0937500000E-01  2.2500000000E+00  2.48690E-06  9.90000E+01
  6.0937500000E-01  2.2750000000E+00  3.85184E-05  9.90000E+01
  6.0937500000E-01  2.3000000000E+00  7.84338E-06  9.90000E+01
  6.0937500000E-01  2.3250000000E+00  4.22861E-06  9.90000E+01
  6.0937500000E-01  2.3500000000E+00  3.15501E-06  9.90000E+01
  6.0937500000E-01  2.3750000000E+00  2.34524E-06  9.90000E+01
  6.0937500000E-01  2.4000000000E+00  2.20356E-06  9.90000E+01
  6.0937500000E-01  2.4250000000E+00  3.04175E-06  9.90000E+01
  6.0937500000E-01  2.4500000000E+00  3.72517E-06  9.90000E+01
  6.0937500000E-01  2.4750000000E+00  3.78583E-06  9.90000E+01
  6.0937500000E-01  2.5000000000E+00  2.18925E-06  9.90000E+01
  6.0937500000E-01  2.5250000000E+00  2.21990E-06  9.90000E+01
  6.0937500000E-01  2.5500000000E+00  1.78477E-06  9.90000E+01
  6.0937500000E-01  2.5750000000E+00  1.29458E-06  9.90000E+01
  6.0937500000E-01  2.6000000000E+00  1.18602E-06  9.90000E+01
  6.0937500000E-01  2.6250000000E+00  2.22081E-06  9.90000E+01
  6.0937500000E-01  2.6500000000E+00  1.67741E-06  9.90000E+01
  6.0937500000E-01  2.6750000000E+00  3.10200E-06  9.90000E+01
  6.0937500000E-01  2.7000000000E+00  2.24133E-06  9.90000E+01
  6.0937500000E-01  2.7250000000E+00  2.88118E-06  9.90000E+01
  6.0937500000E-01  2.7500000000E+00  4.03102E-06  9.90000E+01
  6.0937500000E-01  2.7750000000E+00  2.36310E-06  9.90000E+01
  6.0937500000E-01  2.8000000000E+00  1.83106E-06  9.90000E+01
  6.0937500000E-01  2.8250000000E+00  3.03343E-06  9.90000E+01
  6.0937500000E-01  2.8500000000E+00  2.48705E-06  9.90000E+01
  6.0937500000E-01  2.8750000000E+00  1.99627E-06  9.90000E+01
  6.0937500000E-01  2.9000000000E+00  2.70337E-05  9.90000E+01
  6.0937500000E-01  2.9250000000E+00  1.42037E-06  9.90000E+01
  6.0937500000E-01  2.9500000000E+00  1.47012E-06  9.90000E+01
  6.0937500000E-01  2.9750000000E+00  6.93318E-07  9.90000E+01
  6.0937500000E-01  3.0000000000E+00  6.93318E-07  9.90000E+01

  6.2500000000E-01  0.0000000000E+00  2.94964E+00  9.90000E+01
  6.2500000000E-01  2.5000000000E-02  3.25226E+00  9.90000E+01
  6.2500000000E-01  5.0000000000E-02  3.06355E+00  9.90000E+01
  6.2500000000E-01  7.5000000000E-02  2.79259E+00  9.90000E+01
  6.2500000000E-01  1.0000000000E-01  2.26217E+00  9.90000E+01
  6.2500000000E-01  1.2500000000E-01  3.18518E+00  9.90000E+01
  6.2500000000E-01  1.5000000000E-01  2.82042E+00  9.90000E+01
  6.2500000000E-01  1.7500000000E-01  1.94420E+00  9.90000E+01
  6.2500000000E-01  2.0000000000E-01  1.85930E+00  9.90000E+01
  6.2500000000E-01  2.2500000000E-01  1.46309E+00  9.90000E+01
  6.2500000000E-01  2.5000000000E-01  1.26847E+00  9.90000E+01
  6.2500000000E-01  2.7500000000E-01  1.41485E+00  9.90000E+01
  6.2500000000E-01  3.0000000000E-01  1.16488E+00  9.90000E+01
  6.2500000000E-01  3.2500000000E-01  1.10228E+00  9.90000E+01
  6.2500000000E-01  3.5000000000E-01  9.54783E-01  9.90000E+01
  6.2500000000E-01  3.7500000000E-01  8.51741E-01  9.90000E+01
  6.2500000000E-01  4.0000000000E-01  5.70300E-01  9.90000E+01
  6.2500000000E-01  4.2500000000E-01  8.64304E-01  9.90000E+01
  6.2500000000E-01  4.5000000000E-01  4.23733E-01  9.90000E+01
  6.2500000000E-01  4.7500000000E-01  3.09079E-01  9.90000E+01
  6.2500000000E-01  5.0000000000E-01  4.73861E-05  9.90000E+01
  6.2500000000E-01  5.2500000000E-01  3.75834E-05  9.90000E+01
  6.2500000000E-01  5.5000000000E-01  3.95453E-05  9.90000E+01
  6.2500000000E-01  5.7500000000E-01  4.56012E-05  9.90000E+01
  6.2500000000E-01  6.0000000000E-01  3.86734E-05  9.90000E+01
  6.2500000000E-01  6.2500000000E-01  3.85800E-05  9.90000E+01
  6.2500000000E-01  6.5000000000E-01  4.03588E-05  9.90000E+01
  6.2500000000E-01  6.7500000000E-01  3.92061E-05  9.90000E+01
  6.2500000000E-01  7.0000000000E-01  3.09340E-05  9.90000E+01
  6.2500000000E-01  7.2500000000E-01  3.21007E-05  9.90000E+01
  6.2500000000E-01  7.5000000000E-01  2.94071E-05  9.90000E+01
  6.2500000000E-01  7.7500000000E-01  3.08004E-05  9.90000E+01
  6.2500000000E-01  8.0000000000E-01  3.66248E-05  9.90000E+01
  6.2500000000E-01  8.2500000000E-01  3.07759E-05  9.90000E+01
  6.2500000000E-01  8.5000000000E-01  2.64015E-05  9.90000E+01
  6.2500000000E-01  8.7500000000E-01  2.22545E-05  9.90000E+01
  6.2500000000E-01  9.0000000000E-01  1.84807E-05  9.90000E+01
  6.2500000000E-01  9.2500000000E-01  1.58039E-05  9.90000E+01
  6.2500000000E-01  9.5000000000E-01  2.57945E-05  9.90000E+01
  6.2500000000E-01  9.7500000000E-01  1.50667E-05  9.90000E+01
  6.2500000000E-01  1.0000000000E+00  1.44989E-05  9.90000E+01
  6.2500000000E-01  1.0250000000E+00  1.84901E-05  9.90000E+01
  6.2500000000E-01  1.0500000000E+00  1.44676E-05  9.90000E+01
  6.2500000000E-01  1.0750000000E+00  1.30847E-05  9.90000E+01
  6.2500000000E-01  1.1000000000E+00  1.83990E-05  9.90000E+01
  6.2500000000E-01  1.1250000000E+00  1.61371E-05  9.90000E+01
  6.2500000000E-01  1.1500000000E+00  1.82845E-05  9.90000E+01
  6.2500000000E-01  1.1750000000E+00  1.55124E-05  9.90000E+01
  6.2500000000E-01  1.2000000000E+00  1.43668E-05  9.90000E+01
  6.2500000000E-01  1.2250000000E+00  1.07351E-05  9.90000E+01
  6.2500000000E-01  1.2500000000E+00  7.81416E-05  9.90000E+01
  6.2500000000E-01  1.2750000000E+00  1.48323E-05  9.90000E+01
  6.2500000000E-01  1.3000000000E+00  1.15360E-05  9.90000E+01
  6.2500000000E-01  1.3250000000E+00  9.98992E-06  9.90000E+01
  6.2500000000E-01  1.3500000000E+00  6.60459E-06  9.90000E+01
  6.2500000000E-01  1.3750000000E+00  7.14416E-06  9.90000E+01
  6.2500000000E-01  1.4000000000E+00  8.78612E-06  9.90000E+01
  6.2500000000E-01  1.4250000000E+00  1.22437E-05  9.90000E+01
  6.2500000000E-01  1.4500000000E+00  1.22511E-05  9.90000E+01
  6.2500000000E-01  1.4750000000E+00  6.74408E-06  9.90000E+01
  6.2500000000E-01  1.5000000000E+00  6.34913E-06  9.90000E+01
  6.2500000000E-01  1.5250000000E+00  6.33248E-06  9.90000E+01
  6.2500000000E-01  1.5500000000E+00  1.02707E-05  9.90000E+01
  6.2500000000E-01  1.5750000000E+00  7.76928E-06  9.90000E+01
  6.2500000000E-01  1.6000000000E+00  9.82024E-06  9.90000E+01
  6.2500000000E-01  1.6250000000E+00  7.50814E-06  9.90000E+01
  6.2500000000E-01  1.6500000000E+00  8.41727E-06  9.90000E+01
  6.2500000000E-01  1.6750000000E+00  5.53390E-05  9.90000E+01
  6.2500000000E-01  1.7000000000E+00  6.94257E-06  9.90000E+01
  6.2500000000E-01  1.7250000000E+00  6.22089E-06  9.90000E+01
  6.2500000000E-01  1.7500000000E+00  3.45867E-06  9.90000E+01
  6.2500000000E-01  1.7750000000E+00  5.43854E-06  9.90000E+01
  6.2500000000E-01  1.8000000000E+00  1.42440E-05  9.90000E+01
  6.2500000000E-01  1.8250000000E+00  7.11683E-06  9.90000E+01
  6.2500000000E-01  1.8500000000E+00  5.96545E-06  9.90000E+01
  6.2500000000E-01  1.8750000000E+00  6.14420E-06  9.90000E+01
  6.2500000000E-01  1.9000000000E+00  5.61276E-06  9.90000E+01
  6.2500000000E-01  1.9250000000E+00  4.12655E-06  9.90000E+01
  6.2500000000E-01  1.9500000000E+00  3.16365E-06  9.90000E+01
  6.2500000000E-01  1.9750000000E+00  3.90924E-06  9.90000E+01
  6.2500000000E-01  2.0000000000E+00  2.91459E-06  9.90000E+01
  6.2500000000E-01  2.0250000000E+00  3.64461E-06  9.90000E+01
  6.2500000000E-01  2.0500000000E+00  4.50395E-06  9.90000E+01
  6.2500000000E-01  2.0750000000E+00  4.21297E-06  9.90000E+01
  6.2500000000E-01  2.1000000000E+00  2.76163E-06  9.90000E+01
  6.2500000000E-01  2.1250000000E+00  2.65213E-06  9.90000E+01
  6.2500000000E-01  2.1500000000E+00  3.18532E-06  9.90000E+01
  6.2500000000E-01  2.1750000000E+00  2.57771E-06  9.90000E+01
  6.2500000000E-01  2.2000000000E+00  4.53595E-06  9.90000E+01
  6.2500000000E-01  2.2250000000E+00  2.70517E-06  9.90000E+01
  6.2500000000E-01  2.2500000000E+00  4.70743E-06  9.90000E+01
  6.2500000000E-01  2.2750000000E+00  2.79578E-06  9.90000E+01
  6.2500000000E-01  2.3000000000E+00  3.56366E-06  9.90000E+01
  6.2500000000E-01  2.3250000000E+00  5.17017E-06  9.90000E+01
  6.2500000000E-01  2.3500000000E+00  2.79597E-06  9.90000E+01
  6.2500000000E-01  2.3750000000E+00  2.50553E-06  9.90000E+01
  6.2500000000E-01  2.4000000000E+00  2.86151E-06  9.90000E+01
  6.2500000000E-01  2.4250000000E+00  2.63093E-06  9.90000E+01
  6.2500000000E-01  2.4500000000E+00  2.28828E-06  9.90000E+01
  6.2500000000E-01  2.4750000000E+00  2.43162E-06  9.90000E+01
  6.2500000000E-01  2.5000000000E+00  3.80610E-06  9.90000E+01
  6.2500000000E-01  2.5250000000E+00  3.50406E-06  9.90000E+01
  6.2500000000E-01  2.5500000000E+00  2.17824E-06  9.90000E+01
  6.2500000000E-01  2.5750000000E+00  2.35152E-06  9.90000E+01
  6.2500000000E-01  2.6000000000E+00  1.42469E-06  9.90000E+01
  6.2500000000E-01  2.6250000000E+00  1.35466E-06  9.90000E+01
  6.2500000000E-01  2.6500000000E+00  3.05810E-06  9.90000E+01
  6.2500000000E-01  2.6750000000E+00  5.18322E-06  9.90000E+01
  6.2500000000E-01  2.7000000000E+00  2.61898E-06  9.90000E+01
  6.2500000000E-01  2.7250000000E+00  3.33224E-06  9.90000E+01
  6.2500000000E-01  2.7500000000E+00  3.16463E-06  9.90000E+01
  6.2500000000E-01  2.7750000000E+00  2.49648E-06  9.90000E+01
  6.2500000000E-01  2.8000000000E+00  1.90251E-06  9.90000E+01
  6.2500000000E-01  2.8250000000E+00  2.83855E-05  9.90000E+01
  6.2500000000E-01  2.8500000000E+00  2.22376E-06  9.90000E+01
  6.2500000000E-01  2.8750000000E+00  3.13810E-06  9.90000E+01
  6.2500000000E-01  2.9000000000E+00  2.73742E-06  9.90000E+01
  6.2500000000E-01  2.9250000000E+00  1.77967E-06  9.90000E+01
  6.2500000000E-01  2.9500000000E+00  1.91983E-06  9.90000E+01
  6.2500000000E-01  2.9750000000E+00  1.92506E-06  9.90000E+01
  6.2500000000E-01  3.0000000000E+00  1.92506E-06  9.90000E+01

  6.4062500000E-01  0.0000000000E+00  4.13664E+00  9.90000E+01
  6.4062500000E-01  2.5000000000E-02  3.07073E+00  9.90000E+01
  6.4062500000E-01  5.0000000000E-02  3.06709E+00  9.90000E+01
  6.4062500000E-01  7.5000000000E-02  3.05462E+00  9.90000E+01
  6.4062500000E-01  1.0000000000E-01  2.47016E+00  9.90000E+01
  6.4062500000E-01  1.2500000000E-01  2.61747E+00  9.90000E+01
  6.4062500000E-01  1.5000000000E-01  2.68034E+00  9.90000E+01
  6.4062500000E-01  1.7500000000E-01  1.88316E+00  9.90000E+01
  6.4062500000E-01  2.0000000000E-01  1.80057E+00  9.90000E+01
  6.4062500000E-01  2.2500000000E-01  1.38450E+00  9.90000E+01
  6.4062500000E-01  2.5000000000E-01  1.31186E+00  9.90000E+01
  6.4062500000E-01  2.7500000000E-01  1.35990E+00  9.90000E+01
  6.4062500000E-01  3.0000000000E-01  1.15826E+00  9.90000E+01
  6.4062500000E-01  3.2500000000E-01  1.07639E+00  9.90000E+01
  6.4062500000E-01  3.5000000000E-01  7.95391E-01  9.90000E+01
  6.4062500000E-01  3.7500000000E-01  6.95320E-01  9.90000E+01
  6.4062500000E-01  4.0000000000E-01  1.16565E+00  9.90000E+01
  6.4062500000E-01  4.2500000000E-01  3.04845E+00  9.90000E+01
  6.4062500000E-01  4.5000000000E-01  4.25074E-01  9.90000E+01
  6.4062500000E-01  4.7500000000E-01  3.60565E-01  9.90000E+01
  6.4062500000E-01  5.0000000000E-01  4.88074E-05  9.90000E+01
  6.4062500000E-01  5.2500000000E-01  3.72983E-05  9.90000E+01
  6.4062500000E-01  5.5000000000E-01  3.80924E-05  9.90000E+01
  6.4062500000E-01  5.7500000000E-01  4.65214E-05  9.90000E+01
  6.4062500000E-01  6.0000000000E-01  3.65760E-05  9.90000E+01
  6.4062500000E-01  6.2500000000E-01  3.90634E-05  9.90000E+01
  6.4062500000E-01  6.5000000000E-01  4.16103E-05  9.90000E+01
  6.4062500000E-01  6.7500000000E-01  4.45443E-05  9.90000E+01
  6.4062500000E-01  7.0000000000E-01  2.43991E-05  9.90000E+01
  6.4062500000E-01  7.2500000000E-01  2.97503E-05  9.90000E+01
  6.4062500000E-01  7.5000000000E-01  2.89250E-05  9.90000E+01
  6.4062500000E-01  7.7500000000E-01  2.72347E-05  9.90000E+01
  6.4062500000E-01  8.0000000000E-01  3.23837E-05  9.90000E+01
  6.4062500000E-01  8.2500000000E-01  3.18429E-05  9.90000E+01
  6.4062500000E-01  8.5000000000E-01  3.76582E-05  9.90000E+01
  6.4062500000E-01  8.7500000000E-01  2.05822E-05  9.90000E+01
  6.4062500000E-01  9.0000000000E-01  1.90377E-05  9.90000E+01
  6.4062500000E-01  9.2500000000E-01  1.93446E-05  9.90000E+01
  6.4062500000E-01  9.5000000000E-01  2.09818E-05  9.90000E+01
  6.4062500000E-01  9.7500000000E-01  1.69953E-05  9.90000E+01
  6.4062500000E-01  1.0000000000E+00  1.52440E-05  9.90000E+01
  6.4062500000E-01  1.0250000000E+00  1.69005E-05  9.90000E+01
  6.4062500000E-01  1.0500000000E+00  1.79404E-05  9.90000E+01
  6.4062500000E-01  1.0750000000E+00  1.14460E-05  9.90000E+01
  6.4062500000E-01  1.1000000000E+00  1.46711E-05  9.90000E+01
  6.4062500000E-01  1.1250000000E+00  1.46963E-05  9.90000E+01
  6.4062500000E-01  1.1500000000E+00  1.81373E-05  9.90000E+01
  6.4062500000E-01  1.1750000000E+00  1.35974E-05  9.90000E+01
  6.4062500000E-01  1.2000000000E+00  1.51599E-05  9.90000E+01
  6.4062500000E-01  1.2250000000E+00  1.39993E-05  9.90000E+01
  6.4062500000E-01  1.2500000000E+00  1.08711E-05  9.90000E+01
  6.4062500000E-01  1.2750000000E+00  1.07965E-05  9.90000E+01
  6.4062500000E-01  1.3000000000E+00  1.16174E-05  9.90000E+01
  6.4062500000E-01  1.3250000000E+00  7.24651E-06  9.90000E+01
  6.4062500000E-01  1.3500000000E+00  8.74022E-06  9.90000E+01
  6.4062500000E-01  1.3750000000E+00  8.42629E-06  9.90000E+01
  6.4062500000E-01  1.4000000000E+00  8.47105E-06  9.90000E+01
  6.4062500000E-01  1.4250000000E+00  1.04738E-05  9.90000E+01
  6.4062500000E-01  1.4500000000E+00  1.50024E-05  9.90000E+01
  6.4062500000E-01  1.4750000000E+00  8.34630E-06  9.90000E+01
  6.4062500000E-01  1.5000000000E+00  8.10005E-06  9.90000E+01
  6.4062500000E-01  1.5250000000E+00  8.96623E-06  9.90000E+01
  6.4062500000E-01  1.5500000000E+00  1.01719E-05  9.90000E+01
  6.4062500000E-01  1.5750000000E+00  5.85181E-06  9.90000E+01
  6.4062500000E-01  1.6000000000E+00  1.00393E-05  9.90000E+01
  6.4062500000E-01  1.6250000000E+00  6.22376E-06  9.90000E+01
  6.4062500000E-01  1.6500000000E+00  3.85401E-06  9.90000E+01
  6.4062500000E-01  1.6750000000E+00  1.39527E-05  9.90000E+01
  6.4062500000E-01  1.7000000000E+00  6.27347E-06  9.90000E+01
  6.4062500000E-01  1.7250000000E+00  5.44097E-06  9.90000E+01
  6.4062500000E-01  1.7500000000E+00  6.18174E-06  9.90000E+01
  6.4062500000E-01  1.7750000000E+00  6.23353E-06  9.90000E+01
  6.4062500000E-01  1.8000000000E+00  1.02207E-05  9.90000E+01
  6.4062500000E-01  1.8250000000E+00  7.35273E-06  9.90000E+01
  6.4062500000E-01  1.8500000000E+00  6.01968E-06  9.90000E+01
  6.4062500000E-01  1.8750000000E+00  5.96047E-06  9.90000E+01
  6.4062500000E-01  1.9000000000E+00  4.36456E-06  9.90000E+01
  6.4062500000E-01  1.9250000000E+00  5.28437E-06  9.90000E+01
  6.4062500000E-01  1.9500000000E+00  4.01616E-06  9.90000E+01
  6.4062500000E-01  1.9750000000E+00  2.63103E-06  9.90000E+01
  6.4062500000E-01  2.0000000000E+00  3.36911E-06  9.90000E+01
  6.4062500000E-01  2.0250000000E+00  4.60626E-06  9.90000E+01
  6.4062500000E-01  2.0500000000E+00  3.67443E-06  9.90000E+01
  6.4062500000E-01  2.0750000000E+00  4.34029E-06  9.90000E+01
  6.4062500000E-01  2.1000000000E+00  4.12864E-06  9.90000E+01
  6.4062500000E-01  2.1250000000E+00  4.62090E-06  9.90000E+01
  6.4062500000E-01  2.1500000000E+00  3.33449E-06  9.90000E+01
  6.4062500000E-01  2.1750000000E+00  3.78439E-06  9.90000E+01
  6.4062500000E-01  2.2000000000E+00  3.61890E-06  9.90000E+01
  6.4062500000E-01  2.2250000000E+00  4.90156E-06  9.90000E+01
  6.4062500000E-01  2.2500000000E+00  2.33080E-06  9.90000E+01
  6.4062500000E-01  2.2750000000E+00  2.83979E-06  9.90000E+01
  6.4062500000E-01  2.3000000000E+00  2.25719E-06  9.90000E+01
  6.4062500000E-01  2.3250000000E+00  4.23953E-06  9.90000E+01
  6.4062500000E-01  2.3500000000E+00  4.07643E-06  9.90000E+01
  6.4062500000E-01  2.3750000000E+00  2.18649E-06  9.90000E+01
  6.4062500000E-01  2.4000000000E+00  2.81420E-06  9.90000E+01
  6.4062500000E-01  2.4250000000E+00  2.75197E-06  9.90000E+01
  6.4062500000E-01  2.4500000000E+00  1.63940E-06  9.90000E+01
  6.4062500000E-01  2.4750000000E+00  1.38957E-06  9.90000E+01
  6.4062500000E-01  2.5000000000E+00  1.75244E-06  9.90000E+01
  6.4062500000E-01  2.5250000000E+00  2.93162E-06  9.90000E+01
  6.4062500000E-01  2.5500000000E+00  2.34997E-06  9.90000E+01
  6.4062500000E-01  2.5750000000E+00  2.69587E-06  9.90000E+01
  6.4062500000E-01  2.6000000000E+00  1.80742E-06  9.90000E+01
  6.4062500000E-01  2.6250000000E+00  1.63863E-06  9.90000E+01
  6.4062500000E-01  2.6500000000E+00  3.55156E-06  9.90000E+01
  6.4062500000E-01  2.6750000000E+00  4.43914E-06  9.90000E+01
  6.4062500000E-01  2.7000000000E+00  2.67098E-06  9.90000E+01
  6.4062500000E-01  2.7250000000E+00  2.57780E-06  9.90000E+01
  6.4062500000E-01  2.7500000000E+00  2.06751E-06  9.90000E+01
  6.4062500000E-01  2.7750000000E+00  2.33516E-06  9.90000E+01
  6.4062500000E-01  2.8000000000E+00  5.42727E-06  9.90000E+01
  6.4062500000E-01  2.8250000000E+00  2.76260E-06  9.90000E+01
  6.4062500000E-01  2.8500000000E+00  1.71222E-06  9.90000E+01
  6.4062500000E-01  2.8750000000E+00  3.22957E-06  9.90000E+01
  6.4062500000E-01  2.9000000000E+00  2.07583E-06  9.90000E+01
  6.4062500000E-01  2.9250000000E+00  2.10087E-06  9.90000E+01
  6.4062500000E-01  2.9500000000E+00  1.64049E-06  9.90000E+01
  6.4062500000E-01  2.9750000000E+00  2.33839E-06  9.90000E+01
  6.4062500000E-01  3.0000000000E+00  2.33839E-06  9.90000E+01

  6.5625000000E-01  0.0000000000E+00  4.02682E+00  9.90000E+01
  6.5625000000E-01  2.5000000000E-02  2.80303E+00  9.90000E+01
  6.5625000000E-01  5.0000000000E-02  3.63021E+00  9.90000E+01
  6.5625000000E-01  7.5000000000E-02  3.33336E+00  9.90000E+01
  6.5625000000E-01  1.0000000000E-01  2.58421E+00  9.90000E+01
  6.5625000000E-01  1.2500000000E-01  2.82156E+00  9.90000E+01
  6.5625000000E-01  1.5000000000E-01  2.78278E+00  9.90000E+01
  6.5625000000E-01  1.7500000000E-01  1.58285E+00  9.90000E+01
  6.5625000000E-01  2.0000000000E-01  1.60684E+00  9.90000E+01
  6.5625000000E-01  2.2500000000E-01  1.54755E+00  9.90000E+01
  6.5625000000E-01  2.5000000000E-01  1.31561E+00  9.90000E+01
  6.5625000000E-01  2.7500000000E-01  1.45278E+00  9.90000E+01
  6.5625000000E-01  3.0000000000E-01  1.17056E+00  9.90000E+01
  6.5625000000E-01  3.2500000000E-01  1.08062E+00  9.90000E+01
  6.5625000000E-01  3.5000000000E-01  8.87579E-01  9.90000E+01
  6.5625000000E-01  3.7500000000E-01  7.32242E-01  9.90000E+01
  6.5625000000E-01  4.0000000000E-01  6.14892E-01  9.90000E+01
  6.5625000000E-01  4.2500000000E-01  6.90491E-01  9.90000E+01
  6.5625000000E-01  4.5000000000E-01  4.22405E-01  9.90000E+01
  6.5625000000E-01  4.7500000000E-01  3.24354E-01  9.90000E+01
  6.5625000000E-01  5.0000000000E-01  4.76836E-05  9.90000E+01
  6.5625000000E-01  5.2500000000E-01  4.61435E-05  9.90000E+01
  6.5625000000E-01  5.5000000000E-01  3.72024E-05  9.90000E+01
  6.5625000000E-01  5.7500000000E-01  4.15846E-05  9.90000E+01
  6.5625000000E-01  6.0000000000E-01  4.13031E-05  9.90000E+01
  6.5625000000E-01  6.2500000000E-01  4.17711E-05  9.90000E+01
  6.5625000000E-01  6.5000000000E-01  3.81416E-05  9.90000E+01
  6.5625000000E-01  6.7500000000E-01  4.15497E-05  9.90000E+01
  6.5625000000E-01  7.0000000000E-01  2.76260E-05  9.90000E+01
  6.5625000000E-01  7.2500000000E-01  2.89632E-05  9.90000E+01
  6.5625000000E-01  7.5000000000E-01  3.11405E-05  9.90000E+01
  6.5625000000E-01  7.7500000000E-01  2.75528E-05  9.90000E+01
  6.5625000000E-01  8.0000000000E-01  2.68407E-05  9.90000E+01
  6.5625000000E-01  8.2500000000E-01  3.23733E-05  9.90000E+01
  6.5625000000E-01  8.5000000000E-01  3.24439E-05  9.90000E+01
  6.5625000000E-01  8.7500000000E-01  2.84458E-05  9.90000E+01
  6.5625000000E-01  9.0000000000E-01  2.22269E-05  9.90000E+01
  6.5625000000E-01  9.2500000000E-01  1.90531E-05  9.90000E+01
  6.5625000000E-01  9.5000000000E-01  1.93115E-05  9.90000E+01
  6.5625000000E-01  9.7500000000E-01  2.06275E-05  9.90000E+01
  6.5625000000E-01  1.0000000000E+00  1.36807E-05  9.90000E+01
  6.5625000000E-01  1.0250000000E+00  1.42912E-05  9.90000E+01
  6.5625000000E-01  1.0500000000E+00  1.85786E-05  9.90000E+01
  6.5625000000E-01  1.0750000000E+00  1.36067E-05  9.90000E+01
  6.5625000000E-01  1.1000000000E+00  1.27604E-05  9.90000E+01
  6.5625000000E-01  1.1250000000E+00  1.66963E-05  9.90000E+01
  6.5625000000E-01  1.1500000000E+00  1.53465E-05  9.90000E+01
  6.5625000000E-01  1.1750000000E+00  1.45942E-05  9.90000E+01
  6.5625000000E-01  1.2000000000E+00  1.21224E-05  9.90000E+01
  6.5625000000E-01  1.2250000000E+00  1.43863E-05  9.90000E+01
  6.5625000000E-01  1.2500000000E+00  1.02036E-05  9.90000E+01
  6.5625000000E-01  1.2750000000E+00  1.00488E-05  9.90000E+01
  6.5625000000E-01  1.3000000000E+00  1.17307E-05  9.90000E+01
  6.5625000000E-01  1.3250000000E+00  1.07312E-05  9.90000E+01
  6.5625000000E-01  1.3500000000E+00  7.95075E-06  9.90000E+01
  6.5625000000E-01  1.3750000000E+00  9.03701E-06  9.90000E+01
  6.5625000000E-01  1.4000000000E+00  9.19265E-06  9.90000E+01
  6.5625000000E-01  1.4250000000E+00  8.47804E-06  9.90000E+01
  6.5625000000E-01  1.4500000000E+00  1.51334E-05  9.90000E+01
  6.5625000000E-01  1.4750000000E+00  8.48497E-06  9.90000E+01
  6.5625000000E-01  1.5000000000E+00  9.38533E-06  9.90000E+01
  6.5625000000E-01  1.5250000000E+00  7.30852E-06  9.90000E+01
  6.5625000000E-01  1.5500000000E+00  7.93854E-06  9.90000E+01
  6.5625000000E-01  1.5750000000E+00  8.44067E-06  9.90000E+01
  6.5625000000E-01  1.6000000000E+00  1.07062E-05  9.90000E+01
  6.5625000000E-01  1.6250000000E+00  1.04231E-05  9.90000E+01
  6.5625000000E-01  1.6500000000E+00  8.27069E-06  9.90000E+01
  6.5625000000E-01  1.6750000000E+00  5.96897E-06  9.90000E+01
  6.5625000000E-01  1.7000000000E+00  1.32727E-05  9.90000E+01
  6.5625000000E-01  1.7250000000E+00  6.32960E-06  9.90000E+01
  6.5625000000E-01  1.7500000000E+00  5.20378E-06  9.90000E+01
  6.5625000000E-01  1.7750000000E+00  4.11013E-06  9.90000E+01
  6.5625000000E-01  1.8000000000E+00  6.31091E-06  9.90000E+01
  6.5625000000E-01  1.8250000000E+00  5.01409E-05  9.90000E+01
  6.5625000000E-01  1.8500000000E+00  5.55383E-06  9.90000E+01
  6.5625000000E-01  1.8750000000E+00  6.28554E-06  9.90000E+01
  6.5625000000E-01  1.9000000000E+00  5.62842E-06  9.90000E+01
  6.5625000000E-01  1.9250000000E+00  5.91078E-06  9.90000E+01
  6.5625000000E-01  1.9500000000E+00  4.32268E-06  9.90000E+01
  6.5625000000E-01  1.9750000000E+00  3.20417E-06  9.90000E+01
  6.5625000000E-01  2.0000000000E+00  2.87150E-06  9.90000E+01
  6.5625000000E-01  2.0250000000E+00  4.14867E-06  9.90000E+01
  6.5625000000E-01  2.0500000000E+00  2.94411E-06  9.90000E+01
  6.5625000000E-01  2.0750000000E+00  3.97128E-06  9.90000E+01
  6.5625000000E-01  2.1000000000E+00  5.05858E-06  9.90000E+01
  6.5625000000E-01  2.1250000000E+00  4.20676E-06  9.90000E+01
  6.5625000000E-01  2.1500000000E+00  4.63719E-06  9.90000E+01
  6.5625000000E-01  2.1750000000E+00  5.09192E-06  9.90000E+01
  6.5625000000E-01  2.2000000000E+00  3.85473E-06  9.90000E+01
  6.5625000000E-01  2.2250000000E+00  2.57604E-06  9.90000E+01
  6.5625000000E-01  2.2500000000E+00  2.63159E-06  9.90000E+01
  6.5625000000E-01  2.2750000000E+00  4.06626E-06  9.90000E+01
  6.5625000000E-01  2.3000000000E+00  2.57575E-06  9.90000E+01
  6.5625000000E-01  2.3250000000E+00  4.14597E-06  9.90000E+01
  6.5625000000E-01  2.3500000000E+00  3.60766E-06  9.90000E+01
  6.5625000000E-01  2.3750000000E+00  3.36899E-06  9.90000E+01
  6.5625000000E-01  2.4000000000E+00  2.99729E-06  9.90000E+01
  6.5625000000E-01  2.4250000000E+00  2.10453E-06  9.90000E+01
  6.5625000000E-01  2.4500000000E+00  2.08371E-06  9.90000E+01
  6.5625000000E-01  2.4750000000E+00  2.51862E-06  9.90000E+01
  6.5625000000E-01  2.5000000000E+00  2.30547E-06  9.90000E+01
  6.5625000000E-01  2.5250000000E+00  2.03997E-06  9.90000E+01
  6.5625000000E-01  2.5500000000E+00  2.45812E-06  9.90000E+01
  6.5625000000E-01  2.5750000000E+00  3.52119E-06  9.90000E+01
  6.5625000000E-01  2.6000000000E+00  3.09008E-06  9.90000E+01
  6.5625000000E-01  2.6250000000E+00  2.49629E-06  9.90000E+01
  6.5625000000E-01  2.6500000000E+00  4.05864E-06  9.90000E+01
  6.5625000000E-01  2.6750000000E+00  2.04608E-06  9.90000E+01
  6.5625000000E-01  2.7000000000E+00  3.31803E-06  9.90000E+01
  6.5625000000E-01  2.7250000000E+00  3.11934E-05  9.90000E+01
  6.5625000000E-01  2.7500000000E+00  1.42446E-06  9.90000E+01
  6.5625000000E-01  2.7750000000E+00  3.97245E-06  9.90000E+01
  6.5625000000E-01  2.8000000000E+00  3.65653E-06  9.90000E+01
  6.5625000000E-01  2.8250000000E+00  2.15162E-06  9.90000E+01
  6.5625000000E-01  2.8500000000E+00  1.34018E-06  9.90000E+01
  6.5625000000E-01  2.8750000000E+00  2.15135E-06  9.90000E+01
  6.5625000000E-01  2.9000000000E+00  1.43505E-06  9.90000E+01
  6.5625000000E-01  2.9250000000E+00  2.79988E-05  9.90000E+01
  6.5625000000E-01  2.9500000000E+00  1.35810E-06  9.90000E+01
  6.5625000000E-01  2.9750000000E+00  1.75302E-06  9.90000E+01
  6.5625000000E-01  3.0000000000E+00  1.75302E-06  9.90000E+01

  6.7187500000E-01  0.0000000000E+00  3.96239E+00  9.90000E+01
  6.7187500000E-01  2.5000000000E-02  3.05400E+00  9.90000E+01
  6.7187500000E-01  5.0000000000E-02  3.48752E+00  9.90000E+01
  6.7187500000E-01  7.5000000000E-02  3.09288E+00  9.90000E+01
  6.7187500000E-01  1.0000000000E-01  2.85574E+00  9.90000E+01
  6.7187500000E-01  1.2500000000E-01  2.81231E+00  9.90000E+01
  6.7187500000E-01  1.5000000000E-01  2.78040E+00  9.90000E+01
  6.7187500000E-01  1.7500000000E-01  1.89426E+00  9.90000E+01
  6.7187500000E-01  2.0000000000E-01  1.59929E+00  9.90000E+01
  6.7187500000E-01  2.2500000000E-01  1.45744E+00  9.90000E+01
  6.7187500000E-01  2.5000000000E-01  1.14542E+00  9.90000E+01
  6.7187500000E-01  2.7500000000E-01  1.41040E+00  9.90000E+01
  6.7187500000E-01  3.0000000000E-01  1.21513E+00  9.90000E+01
  6.7187500000E-01  3.2500000000E-01  1.04820E+00  9.90000E+01
  6.7187500000E-01  3.5000000000E-01  8.67863E-01  9.90000E+01
  6.7187500000E-01  3.7500000000E-01  7.43867E-01  9.90000E+01
  6.7187500000E-01  4.0000000000E-01  5.91279E-01  9.90000E+01
  6.7187500000E-01  4.2500000000E-01  6.26389E-01  9.90000E+01
  6.7187500000E-01  4.5000000000E-01  4.91165E-01  9.90000E+01
  6.7187500000E-01  4.7500000000E-01  3.02791E-01  9.90000E+01
  6.7187500000E-01  5.0000000000E-01  5.28296E-05  9.90000E+01
  6.7187500000E-01  5.2500000000E-01  5.22659E-05  9.90000E+01
  6.7187500000E-01  5.5000000000E-01  3.64376E-05  9.90000E+01
  6.7187500000E-01  5.7500000000E-01  4.43583E-05  9.90000E+01
  6.7187500000E-01  6.0000000000E-01  4.89865E-05  9.90000E+01
  6.7187500000E-01  6.2500000000E-01  4.13886E-05  9.90000E+01
  6.7187500000E-01  6.5000000000E-01  3.57629E-05  9.90000E+01
  6.7187500000E-01  6.7500000000E-01  3.71591E-05  9.90000E+01
  6.7187500000E-01  7.0000000000E-01  2.71942E-05  9.90000E+01
  6.7187500000E-01  7.2500000000E-01  2.63932E-05  9.90000E+01
  6.7187500000E-01  7.5000000000E-01  3.19579E-05  9.90000E+01
  6.7187500000E-01  7.7500000000E-01  2.60244E-05  9.90000E+01
  6.7187500000E-01  8.0000000000E-01  2.62060E-05  9.90000E+01
  6.7187500000E-01  8.2500000000E-01  1.25071E-04  9.90000E+01
  6.7187500000E-01  8.5000000000E-01  2.81775E-05  9.90000E+01
  6.7187500000E-01  8.7500000000E-01  4.13175E-05  9.90000E+01
  6.7187500000E-01  9.0000000000E-01  3.78093E-05  9.90000E+01
  6.7187500000E-01  9.2500000000E-01  2.00957E-05  9.90000E+01
  6.7187500000E-01  9.5000000000E-01  1.83731E-05  9.90000E+01
  6.7187500000E-01  9.7500000000E-01  2.12088E-05  9.90000E+01
  6.7187500000E-01  1.0000000000E+00  1.44620E-05  9.90000E+01
  6.7187500000E-01  1.0250000000E+00  1.34197E-05  9.90000E+01
  6.7187500000E-01  1.0500000000E+00  1.73921E-05  9.90000E+01
  6.7187500000E-01  1.0750000000E+00  1.58277E-05  9.90000E+01
  6.7187500000E-01  1.1000000000E+00  1.27648E-05  9.90000E+01
  6.7187500000E-01  1.1250000000E+00  1.93385E-05  9.90000E+01
  6.7187500000E-01  1.1500000000E+00  1.79263E-05  9.90000E+01
  6.7187500000E-01  1.1750000000E+00  1.66093E-05  9.90000E+01
  6.7187500000E-01  1.2000000000E+00  1.63546E-05  9.90000E+01
  6.7187500000E-01  1.2250000000E+00  1.22178E-05  9.90000E+01
  6.7187500000E-01  1.2500000000E+00  1.00351E-05  9.90000E+01
  6.7187500000E-01  1.2750000000E+00  1.01351E-05  9.90000E+01
  6.7187500000E-01  1.3000000000E+00  9.30068E-06  9.90000E+01
  6.7187500000E-01  1.3250000000E+00  1.01464E-05  9.90000E+01
  6.7187500000E-01  1.3500000000E+00  1.01164E-05  9.90000E+01
  6.7187500000E-01  1.3750000000E+00  7.56846E-06  9.90000E+01
  6.7187500000E-01  1.4000000000E+00  6.95831E-06  9.90000E+01
  6.7187500000E-01  1.4250000000E+00  1.18771E-05  9.90000E+01
  6.7187500000E-01  1.4500000000E+00  1.22219E-05  9.90000E+01
  6.7187500000E-01  1.4750000000E+00  1.22456E-05  9.90000E+01
  6.7187500000E-01  1.5000000000E+00  8.56258E-06  9.90000E+01
  6.7187500000E-01  1.5250000000E+00  6.95853E-06  9.90000E+01
  6.7187500000E-01  1.5500000000E+00  5.40698E-06  9.90000E+01
  6.7187500000E-01  1.5750000000E+00  9.46298E-06  9.90000E+01
  6.7187500000E-01  1.6000000000E+00  8.67937E-06  9.90000E+01
  6.7187500000E-01  1.6250000000E+00  1.20027E-05  9.90000E+01
  6.7187500000E-01  1.6500000000E+00  7.19112E-06  9.90000E+01
  6.7187500000E-01  1.6750000000E+00  7.23465E-06  9.90000E+01
  6.7187500000E-01  1.7000000000E+00  2.18258E-05  9.90000E+01
  6.7187500000E-01  1.7250000000E+00  6.96339E-06  9.90000E+01
  6.7187500000E-01  1.7500000000E+00  5.07618E-06  9.90000E+01
  6.7187500000E-01  1.7750000000E+00  4.86471E-06  9.90000E+01
  6.7187500000E-01  1.8000000000E+00  4.39304E-06  9.90000E+01
  6.7187500000E-01  1.8250000000E+00  4.69293E-06  9.90000E+01
  6.7187500000E-01  1.8500000000E+00  4.74851E-06  9.90000E+01
  6.7187500000E-01  1.8750000000E+00  5.21911E-06  9.90000E+01
  6.7187500000E-01  1.9000000000E+00  5.63929E-06  9.90000E+01
  6.7187500000E-01  1.9250000000E+00  3.42401E-06  9.90000E+01
  6.7187500000E-01  1.9500000000E+00  4.64960E-06  9.90000E+01
  6.7187500000E-01  1.9750000000E+00  4.19957E-06  9.90000E+01
  6.7187500000E-01  2.0000000000E+00  3.67178E-06  9.90000E+01
  6.7187500000E-01  2.0250000000E+00  3.64564E-06  9.90000E+01
  6.7187500000E-01  2.0500000000E+00  4.14248E-06  9.90000E+01
  6.7187500000E-01  2.0750000000E+00  3.67791E-06  9.90000E+01
  6.7187500000E-01  2.1000000000E+00  5.69904E-06  9.90000E+01
  6.7187500000E-01  2.1250000000E+00  3.96441E-06  9.90000E+01
  6.7187500000E-01  2.1500000000E+00  4.96962E-06  9.90000E+01
  6.7187500000E-01  2.1750000000E+00  3.40914E-06  9.90000E+01
  6.7187500000E-01  2.2000000000E+00  2.27567E-06  9.90000E+01
  6.7187500000E-01  2.2250000000E+00  2.90167E-06  9.90000E+01
  6.7187500000E-01  2.2500000000E+00  4.04670E-06  9.90000E+01
  6.7187500000E-01  2.2750000000E+00  2.27149E-06  9.90000E+01
  6.7187500000E-01  2.3000000000E+00  2.16674E-06  9.90000E+01
  6.7187500000E-01  2.3250000000E+00  3.36594E-06  9.90000E+01
  6.7187500000E-01  2.3500000000E+00  2.63369E-06  9.90000E+01
  6.7187500000E-01  2.3750000000E+00  3.64835E-06  9.90000E+01
  6.7187500000E-01  2.4000000000E+00  4.02122E-06  9.90000E+01
  6.7187500000E-01  2.4250000000E+00  1.78923E-06  9.90000E+01
  6.7187500000E-01  2.4500000000E+00  2.56468E-06  9.90000E+01
  6.7187500000E-01  2.4750000000E+00  1.97750E-06  9.90000E+01
  6.7187500000E-01  2.5000000000E+00  1.56977E-06  9.90000E+01
  6.7187500000E-01  2.5250000000E+00  2.05512E-06  9.90000E+01
  6.7187500000E-01  2.5500000000E+00  2.80926E-06  9.90000E+01
  6.7187500000E-01  2.5750000000E+00  2.66575E-06  9.90000E+01
  6.7187500000E-01  2.6000000000E+00  2.84059E-06  9.90000E+01
  6.7187500000E-01  2.6250000000E+00  3.72628E-06  9.90000E+01
  6.7187500000E-01  2.6500000000E+00  3.74193E-06  9.90000E+01
  6.7187500000E-01  2.6750000000E+00  1.91512E-06  9.90000E+01
  6.7187500000E-01  2.7000000000E+00  3.65536E-06  9.90000E+01
  6.7187500000E-01  2.7250000000E+00  2.79059E-06  9.90000E+01
  6.7187500000E-01  2.7500000000E+00  2.15954E-06  9.90000E+01
  6.7187500000E-01  2.7750000000E+00  2.23953E-06  9.90000E+01
  6.7187500000E-01  2.8000000000E+00  2.43204E-06  9.90000E+01
  6.7187500000E-01  2.8250000000E+00  2.23300E-06  9.90000E+01
  6.7187500000E-01  2.8500000000E+00  2.17753E-06  9.90000E+01
  6.7187500000E-01  2.8750000000E+00  2.89763E-06  9.90000E+01
  6.7187500000E-01  2.9000000000E+00  1.44781E-06  9.90000E+01
  6.7187500000E-01  2.9250000000E+00  4.12992E-06  9.90000E+01
  6.7187500000E-01  2.9500000000E+00  1.96419E-06  9.90000E+01
  6.7187500000E-01  2.9750000000E+00  1.60494E-06  9.90000E+01
  6.7187500000E-01  3.0000000000E+00  1.60494E-06  9.90000E+01

  6.8750000000E-01  0.0000000000E+00  3.50979E+00  9.90000E+01
  6.8750000000E-01  2.5000000000E-02  2.70846E+00  9.90000E+01
  6.8750000000E-01  5.0000000000E-02  2.97287E+00  9.90000E+01
  6.8750000000E-01  7.5000000000E-02  2.94266E+00  9.90000E+01
  6.8750000000E-01  1.0000000000E-01  2.87426E+00  9.90000E+01
  6.8750000000E-01  1.2500000000E-01  2.97313E+00  9.90000E+01
  6.8750000000E-01  1.5000000000E-01  2.76387E+00  9.90000E+01
  6.8750000000E-01  1.7500000000E-01  1.79607E+00  9.90000E+01
  6.8750000000E-01  2.0000000000E-01  1.66180E+00  9.90000E+01
  6.8750000000E-01  2.2500000000E-01  1.48308E+00  9.90000E+01
  6.8750000000E-01  2.5000000000E-01  1.26940E+00  9.90000E+01
  6.8750000000E-01  2.7500000000E-01  1.35122E+00  9.90000E+01
  6.8750000000E-01  3.0000000000E-01  1.10649E+00  9.90000E+01
  6.8750000000E-01  3.2500000000E-01  1.08089E+00  9.90000E+01
  6.8750000000E-01  3.5000000000E-01  9.79290E-01  9.90000E+01
  6.8750000000E-01  3.7500000000E-01  6.89298E-01  9.90000E+01
  6.8750000000E-01  4.0000000000E-01  6.95598E-01  9.90000E+01
  6.8750000000E-01  4.2500000000E-01  6.79244E-01  9.90000E+01
  6.8750000000E-01  4.5000000000E-01  4.58804E-01  9.90000E+01
  6.8750000000E-01  4.7500000000E-01  4.19062E-01  9.90000E+01
  6.8750000000E-01  5.0000000000E-01  4.91328E-05  9.90000E+01
  6.8750000000E-01  5.2500000000E-01  5.45997E-05  9.90000E+01
  6.8750000000E-01  5.5000000000E-01  4.47892E-05  9.90000E+01
  6.8750000000E-01  5.7500000000E-01  5.17097E-05  9.90000E+01
  6.8750000000E-01  6.0000000000E-01  4.48318E-05  9.90000E+01
  6.8750000000E-01  6.2500000000E-01  4.73463E-05  9.90000E+01
  6.8750000000E-01  6.5000000000E-01  3.72796E-05  9.90000E+01
  6.8750000000E-01  6.7500000000E-01  4.01971E-05  9.90000E+01
  6.8750000000E-01  7.0000000000E-01  3.22488E-05  9.90000E+01
  6.8750000000E-01  7.2500000000E-01  2.99666E-05  9.90000E+01
  6.8750000000E-01  7.5000000000E-01  3.29308E-05  9.90000E+01
  6.8750000000E-01  7.7500000000E-01  2.88749E-05  9.90000E+01
  6.8750000000E-01  8.0000000000E-01  2.62151E-05  9.90000E+01
  6.8750000000E-01  8.2500000000E-01  3.06470E-05  9.90000E+01
  6.8750000000E-01  8.5000000000E-01  2.75413E-05  9.90000E+01
  6.8750000000E-01  8.7500000000E-01  2.83124E-05  9.90000E+01
  6.8750000000E-01  9.0000000000E-01  2.57248E-05  9.90000E+01
  6.8750000000E-01  9.2500000000E-01  2.58978E-05  9.90000E+01
  6.8750000000E-01  9.5000000000E-01  2.53525E-05  9.90000E+01
  6.8750000000E-01  9.7500000000E-01  2.98908E-05  9.90000E+01
  6.8750000000E-01  1.0000000000E+00  2.78385E-05  9.90000E+01
  6.8750000000E-01  1.0250000000E+00  9.75605E-05  9.90000E+01
  6.8750000000E-01  1.0500000000E+00  1.80318E-05  9.90000E+01
  6.8750000000E-01  1.0750000000E+00  1.57625E-05  9.90000E+01
  6.8750000000E-01  1.1000000000E+00  1.12605E-05  9.90000E+01
  6.8750000000E-01  1.1250000000E+00  2.26159E-05  9.90000E+01
  6.8750000000E-01  1.1500000000E+00  1.45302E-05  9.90000E+01
  6.8750000000E-01  1.1750000000E+00  1.25836E-05  9.90000E+01
  6.8750000000E-01  1.2000000000E+00  1.47616E-05  9.90000E+01
  6.8750000000E-01  1.2250000000E+00  1.12439E-05  9.90000E+01
  6.8750000000E-01  1.2500000000E+00  1.11297E-05  9.90000E+01
  6.8750000000E-01  1.2750000000E+00  9.34443E-06  9.90000E+01
  6.8750000000E-01  1.3000000000E+00  9.76969E-06  9.90000E+01
  6.8750000000E-01  1.3250000000E+00  8.96894E-06  9.90000E+01
  6.8750000000E-01  1.3500000000E+00  1.23290E-05  9.90000E+01
  6.8750000000E-01  1.3750000000E+00  6.83179E-06  9.90000E+01
  6.8750000000E-01  1.4000000000E+00  9.01928E-06  9.90000E+01
  6.8750000000E-01  1.4250000000E+00  7.62207E-06  9.90000E+01
  6.8750000000E-01  1.4500000000E+00  1.04932E-05  9.90000E+01
  6.8750000000E-01  1.4750000000E+00  1.56888E-05  9.90000E+01
  6.8750000000E-01  1.5000000000E+00  8.28752E-06  9.90000E+01
  6.8750000000E-01  1.5250000000E+00  5.25919E-06  9.90000E+01
  6.8750000000E-01  1.5500000000E+00  7.36808E-06  9.90000E+01
  6.8750000000E-01  1.5750000000E+00  7.41858E-06  9.90000E+01
  6.8750000000E-01  1.6000000000E+00  8.44771E-06  9.90000E+01
  6.8750000000E-01  1.6250000000E+00  1.02091E-05  9.90000E+01
  6.8750000000E-01  1.6500000000E+00  5.82439E-06  9.90000E+01
  6.8750000000E-01  1.6750000000E+00  3.78374E-06  9.90000E+01
  6.8750000000E-01  1.7000000000E+00  5.78696E-06  9.90000E+01
  6.8750000000E-01  1.7250000000E+00  1.04295E-05  9.90000E+01
  6.8750000000E-01  1.7500000000E+00  5.67621E-06  9.90000E+01
  6.8750000000E-01  1.7750000000E+00  5.15902E-06  9.90000E+01
  6.8750000000E-01  1.8000000000E+00  4.52065E-06  9.90000E+01
  6.8750000000E-01  1.8250000000E+00  4.13806E-06  9.90000E+01
  6.8750000000E-01  1.8500000000E+00  4.92619E-06  9.90000E+01
  6.8750000000E-01  1.8750000000E+00  5.33062E-06  9.90000E+01
  6.8750000000E-01  1.9000000000E+00  4.62172E-06  9.90000E+01
  6.8750000000E-01  1.9250000000E+00  4.46473E-06  9.90000E+01
  6.8750000000E-01  1.9500000000E+00  3.48040E-06  9.90000E+01
  6.8750000000E-01  1.9750000000E+00  4.84003E-06  9.90000E+01
  6.8750000000E-01  2.0000000000E+00  5.93665E-06  9.90000E+01
  6.8750000000E-01  2.0250000000E+00  4.02648E-06  9.90000E+01
  6.8750000000E-01  2.0500000000E+00  3.81474E-06  9.90000E+01
  6.8750000000E-01  2.0750000000E+00  2.94015E-06  9.90000E+01
  6.8750000000E-01  2.1000000000E+00  4.06718E-06  9.90000E+01
  6.8750000000E-01  2.1250000000E+00  6.75545E-06  9.90000E+01
  6.8750000000E-01  2.1500000000E+00  5.65018E-06  9.90000E+01
  6.8750000000E-01  2.1750000000E+00  3.99345E-06  9.90000E+01
  6.8750000000E-01  2.2000000000E+00  2.81472E-06  9.90000E+01
  6.8750000000E-01  2.2250000000E+00  1.98858E-06  9.90000E+01
  6.8750000000E-01  2.2500000000E+00  3.30001E-06  9.90000E+01
  6.8750000000E-01  2.2750000000E+00  3.79929E-06  9.90000E+01
  6.8750000000E-01  2.3000000000E+00  3.84907E-06  9.90000E+01
  6.8750000000E-01  2.3250000000E+00  3.23299E-06  9.90000E+01
  6.8750000000E-01  2.3500000000E+00  2.03387E-06  9.90000E+01
  6.8750000000E-01  2.3750000000E+00  4.23783E-06  9.90000E+01
  6.8750000000E-01  2.4000000000E+00  2.76697E-06  9.90000E+01
  6.8750000000E-01  2.4250000000E+00  2.41417E-06  9.90000E+01
  6.8750000000E-01  2.4500000000E+00  2.48053E-06  9.90000E+01
  6.8750000000E-01  2.4750000000E+00  2.56290E-06  9.90000E+01
  6.8750000000E-01  2.5000000000E+00  1.86780E-06  9.90000E+01
  6.8750000000E-01  2.5250000000E+00  1.27863E-06  9.90000E+01
  6.8750000000E-01  2.5500000000E+00  1.62249E-06  9.90000E+01
  6.8750000000E-01  2.5750000000E+00  1.82369E-06  9.90000E+01
  6.8750000000E-01  2.6000000000E+00  2.68107E-06  9.90000E+01
  6.8750000000E-01  2.6250000000E+00  4.83578E-06  9.90000E+01
  6.8750000000E-01  2.6500000000E+00  2.13321E-06  9.90000E+01
  6.8750000000E-01  2.6750000000E+00  4.08336E-06  9.90000E+01
  6.8750000000E-01  2.7000000000E+00  4.36959E-06  9.90000E+01
  6.8750000000E-01  2.7250000000E+00  2.18941E-06  9.90000E+01
  6.8750000000E-01  2.7500000000E+00  3.01055E-06  9.90000E+01
  6.8750000000E-01  2.7750000000E+00  2.91709E-06  9.90000E+01
  6.8750000000E-01  2.8000000000E+00  2.14184E-06  9.90000E+01
  6.8750000000E-01  2.8250000000E+00  2.54195E-06  9.90000E+01
  6.8750000000E-01  2.8500000000E+00  1.93675E-06  9.90000E+01
  6.8750000000E-01  2.8750000000E+00  3.45229E-06  9.90000E+01
  6.8750000000E-01  2.9000000000E+00  1.92561E-06  9.90000E+01
  6.8750000000E-01  2.9250000000E+00  3.44295E-06  9.90000E+01
  6.8750000000E-01  2.9500000000E+00  2.02606E-06  9.90000E+01
  6.8750000000E-01  2.9750000000E+00  1.66681E-06  9.90000E+01
  6.8750000000E-01  3.0000000000E+00  1.66681E-06  9.90000E+01

  7.0312500000E-01  0.0000000000E+00  3.81894E+00  9.90000E+01
  7.0312500000E-01  2.5000000000E-02  3.19126E+00  9.90000E+01
  7.0312500000E-01  5.0000000000E-02  2.77999E+00  9.90000E+01
  7.0312500000E-01  7.5000000000E-02  2.78236E+00  9.90000E+01
  7.0312500000E-01  1.0000000000E-01  2.92418E+00  9.90000E+01
  7.0312500000E-01  1.2500000000E-01  2.98333E+00  9.90000E+01
  7.0312500000E-01  1.5000000000E-01  2.78562E+00  9.90000E+01
  7.0312500000E-01  1.7500000000E-01  1.83808E+00  9.90000E+01
  7.0312500000E-01  2.0000000000E-01  1.78469E+00  9.90000E+01
  7.0312500000E-01  2.2500000000E-01  1.39945E+00  9.90000E+01
  7.0312500000E-01  2.5000000000E-01  1.37726E+00  9.90000E+01
  7.0312500000E-01  2.7500000000E-01  1.47664E+00  9.90000E+01
  7.0312500000E-01  3.0000000000E-01  1.15005E+00  9.90000E+01
  7.0312500000E-01  3.2500000000E-01  1.18494E+00  9.90000E+01
  7.0312500000E-01  3.5000000000E-01  9.84361E-01  9.90000E+01
  7.0312500000E-01  3.7500000000E-01  7.09787E-01  9.90000E+01
  7.0312500000E-01  4.0000000000E-01  7.35937E-01  9.90000E+01
  7.0312500000E-01  4.2500000000E-01  6.38696E-01  9.90000E+01
  7.0312500000E-01  4.5000000000E-01  8.58729E-01  9.90000E+01
  7.0312500000E-01  4.7500000000E-01  4.22458E-01  9.90000E+01
  7.0312500000E-01  5.0000000000E-01  4.85933E-05  9.90000E+01
  7.0312500000E-01  5.2500000000E-01  4.68982E-05  9.90000E+01
  7.0312500000E-01  5.5000000000E-01  4.70870E-05  9.90000E+01
  7.0312500000E-01  5.7500000000E-01  4.46327E-05  9.90000E+01
  7.0312500000E-01  6.0000000000E-01  4.09468E-05  9.90000E+01
  7.0312500000E-01  6.2500000000E-01  5.04260E-05  9.90000E+01
  7.0312500000E-01  6.5000000000E-01  4.11532E-05  9.90000E+01
  7.0312500000E-01  6.7500000000E-01  3.60239E-05  9.90000E+01
  7.0312500000E-01  7.0000000000E-01  2.90908E-05  9.90000E+01
  7.0312500000E-01  7.2500000000E-01  2.60423E-05  9.90000E+01
  7.0312500000E-01  7.5000000000E-01  3.15169E-05  9.90000E+01
  7.0312500000E-01  7.7500000000E-01  2.46689E-05  9.90000E+01
  7.0312500000E-01  8.0000000000E-01  2.67814E-05  9.90000E+01
  7.0312500000E-01  8.2500000000E-01  3.32835E-05  9.90000E+01
  7.0312500000E-01  8.5000000000E-01  2.59082E-05  9.90000E+01
  7.0312500000E-01  8.7500000000E-01  3.31001E-05  9.90000E+01
  7.0312500000E-01  9.0000000000E-01  1.96500E-05  9.90000E+01
  7.0312500000E-01  9.2500000000E-01  2.18932E-05  9.90000E+01
  7.0312500000E-01  9.5000000000E-01  1.90964E-05  9.90000E+01
  7.0312500000E-01  9.7500000000E-01  2.05779E-05  9.90000E+01
  7.0312500000E-01  1.0000000000E+00  1.89421E-05  9.90000E+01
  7.0312500000E-01  1.0250000000E+00  1.49586E-05  9.90000E+01
  7.0312500000E-01  1.0500000000E+00  1.74075E-05  9.90000E+01
  7.0312500000E-01  1.0750000000E+00  1.39070E-05  9.90000E+01
  7.0312500000E-01  1.1000000000E+00  1.36290E-05  9.90000E+01
  7.0312500000E-01  1.1250000000E+00  1.66011E-05  9.90000E+01
  7.0312500000E-01  1.1500000000E+00  1.52847E-05  9.90000E+01
  7.0312500000E-01  1.1750000000E+00  1.45697E-05  9.90000E+01
  7.0312500000E-01  1.2000000000E+00  1.08203E-05  9.90000E+01
  7.0312500000E-01  1.2250000000E+00  1.15875E-05  9.90000E+01
  7.0312500000E-01  1.2500000000E+00  1.13311E-05  9.90000E+01
  7.0312500000E-01  1.2750000000E+00  9.94044E-06  9.90000E+01
  7.0312500000E-01  1.3000000000E+00  9.82328E-06  9.90000E+01
  7.0312500000E-01  1.3250000000E+00  9.22344E-06  9.90000E+01
  7.0312500000E-01  1.3500000000E+00  1.20906E-05  9.90000E+01
  7.0312500000E-01  1.3750000000E+00  8.28501E-06  9.90000E+01
  7.0312500000E-01  1.4000000000E+00  6.78853E-06  9.90000E+01
  7.0312500000E-01  1.4250000000E+00  6.91061E-06  9.90000E+01
  7.0312500000E-01  1.4500000000E+00  1.29682E-05  9.90000E+01
  7.0312500000E-01  1.4750000000E+00  7.34784E-06  9.90000E+01
  7.0312500000E-01  1.5000000000E+00  1.17114E-05  9.90000E+01
  7.0312500000E-01  1.5250000000E+00  7.44637E-06  9.90000E+01
  7.0312500000E-01  1.5500000000E+00  5.72593E-06  9.90000E+01
  7.0312500000E-01  1.5750000000E+00  8.12818E-06  9.90000E+01
  7.0312500000E-01  1.6000000000E+00  7.22556E-06  9.90000E+01
  7.0312500000E-01  1.6250000000E+00  1.00512E-05  9.90000E+01
  7.0312500000E-01  1.6500000000E+00  4.41199E-06  9.90000E+01
  7.0312500000E-01  1.6750000000E+00  4.88508E-06  9.90000E+01
  7.0312500000E-01  1.7000000000E+00  4.47536E-06  9.90000E+01
  7.0312500000E-01  1.7250000000E+00  7.96024E-06  9.90000E+01
  7.0312500000E-01  1.7500000000E+00  7.01612E-06  9.90000E+01
  7.0312500000E-01  1.7750000000E+00  4.52906E-06  9.90000E+01
  7.0312500000E-01  1.8000000000E+00  5.55065E-06  9.90000E+01
  7.0312500000E-01  1.8250000000E+00  3.79351E-06  9.90000E+01
  7.0312500000E-01  1.8500000000E+00  4.39527E-06  9.90000E+01
  7.0312500000E-01  1.8750000000E+00  5.14593E-06  9.90000E+01
  7.0312500000E-01  1.9000000000E+00  4.24388E-06  9.90000E+01
  7.0312500000E-01  1.9250000000E+00  5.39600E-06  9.90000E+01
  7.0312500000E-01  1.9500000000E+00  3.66269E-06  9.90000E+01
  7.0312500000E-01  1.9750000000E+00  4.41567E-06  9.90000E+01
  7.0312500000E-01  2.0000000000E+00  6.53190E-06  9.90000E+01
  7.0312500000E-01  2.0250000000E+00  3.76170E-06  9.90000E+01
  7.0312500000E-01  2.0500000000E+00  3.67009E-06  9.90000E+01
  7.0312500000E-01  2.0750000000E+00  3.15030E-06  9.90000E+01
  7.0312500000E-01  2.1000000000E+00  6.27767E-06  9.90000E+01
  7.0312500000E-01  2.1250000000E+00  4.58803E-06  9.90000E+01
  7.0312500000E-01  2.1500000000E+00  4.84128E-06  9.90000E+01
  7.0312500000E-01  2.1750000000E+00  2.70621E-06  9.90000E+01
  7.0312500000E-01  2.2000000000E+00  2.79609E-06  9.90000E+01
  7.0312500000E-01  2.2250000000E+00  2.44933E-06  9.90000E+01
  7.0312500000E-01  2.2500000000E+00  2.72657E-06  9.90000E+01
  7.0312500000E-01  2.2750000000E+00  3.30877E-06  9.90000E+01
  7.0312500000E-01  2.3000000000E+00  4.39823E-06  9.90000E+01
  7.0312500000E-01  2.3250000000E+00  3.51266E-06  9.90000E+01
  7.0312500000E-01  2.3500000000E+00  3.02332E-06  9.90000E+01
  7.0312500000E-01  2.3750000000E+00  3.91923E-06  9.90000E+01
  7.0312500000E-01  2.4000000000E+00  3.83980E-06  9.90000E+01
  7.0312500000E-01  2.4250000000E+00  3.21840E-06  9.90000E+01
  7.0312500000E-01  2.4500000000E+00  2.54137E-06  9.90000E+01
  7.0312500000E-01  2.4750000000E+00  1.53643E-06  9.90000E+01
  7.0312500000E-01  2.5000000000E+00  1.71331E-06  9.90000E+01
  7.0312500000E-01  2.5250000000E+00  1.86763E-06  9.90000E+01
  7.0312500000E-01  2.5500000000E+00  1.58400E-06  9.90000E+01
  7.0312500000E-01  2.5750000000E+00  1.99465E-06  9.90000E+01
  7.0312500000E-01  2.6000000000E+00  1.86071E-06  9.90000E+01
  7.0312500000E-01  2.6250000000E+00  3.52465E-06  9.90000E+01
  7.0312500000E-01  2.6500000000E+00  2.88410E-06  9.90000E+01
  7.0312500000E-01  2.6750000000E+00  4.85631E-06  9.90000E+01
  7.0312500000E-01  2.7000000000E+00  2.03742E-06  9.90000E+01
  7.0312500000E-01  2.7250000000E+00  2.40176E-06  9.90000E+01
  7.0312500000E-01  2.7500000000E+00  2.46288E-06  9.90000E+01
  7.0312500000E-01  2.7750000000E+00  3.46483E-06  9.90000E+01
  7.0312500000E-01  2.8000000000E+00  3.04996E-06  9.90000E+01
  7.0312500000E-01  2.8250000000E+00  2.84360E-06  9.90000E+01
  7.0312500000E-01  2.8500000000E+00  2.84471E-06  9.90000E+01
  7.0312500000E-01  2.8750000000E+00  3.20392E-06  9.90000E+01
  7.0312500000E-01  2.9000000000E+00  2.42897E-06  9.90000E+01
  7.0312500000E-01  2.9250000000E+00  4.09635E-06  9.90000E+01
  7.0312500000E-01  2.9500000000E+00  2.86813E-06  9.90000E+01
  7.0312500000E-01  2.9750000000E+00  1.64264E-06  9.90000E+01
  7.0312500000E-01  3.0000000000E+00  1.64264E-06  9.90000E+01

  7.1875000000E-01  0.0000000000E+00  3.17374E+00  9.90000E+01
  7.1875000000E-01  2.5000000000E-02  3.29499E+00  9.90000E+01
  7.1875000000E-01  5.0000000000E-02  3.24552E+00  9.90000E+01
  7.1875000000E-01  7.5000000000E-02  3.20618E+00  9.90000E+01
  7.1875000000E-01  1.0000000000E-01  3.00412E+00  9.90000E+01
  7.1875000000E-01  1.2500000000E-01  2.90516E+00  9.90000E+01
  7.1875000000E-01  1.5000000000E-01  2.84744E+00  9.90000E+01
  7.1875000000E-01  1.7500000000E-01  1.80733E+00  9.90000E+01
  7.1875000000E-01  2.0000000000E-01  1.74721E+00  9.90000E+01
  7.1875000000E-01  2.2500000000E-01  1.47111E+00  9.90000E+01
  7.1875000000E-01  2.5000000000E-01  1.28350E+00  9.90000E+01
  7.1875000000E-01  2.7500000000E-01  1.36813E+00  9.90000E+01
  7.1875000000E-01  3.0000000000E-01  1.32336E+00  9.90000E+01
  7.1875000000E-01  3.2500000000E-01  1.08053E+00  9.90000E+01
  7.1875000000E-01  3.5000000000E-01  9.64574E-01  9.90000E+01
  7.1875000000E-01  3.7500000000E-01  7.53910E-01  9.90000E+01
  7.1875000000E-01  4.0000000000E-01  1.21745E+00  9.90000E+01
  7.1875000000E-01  4.2500000000E-01  5.92500E-01  9.90000E+01
  7.1875000000E-01  4.5000000000E-01  4.88060E-01  9.90000E+01
  7.1875000000E-01  4.7500000000E-01  4.40714E-01  9.90000E+01
  7.1875000000E-01  5.0000000000E-01  5.43641E-05  9.90000E+01
  7.1875000000E-01  5.2500000000E-01  4.74405E-05  9.90000E+01
  7.1875000000E-01  5.5000000000E-01  4.93912E-05  9.90000E+01
  7.1875000000E-01  5.7500000000E-01  4.43100E-05  9.90000E+01
  7.1875000000E-01  6.0000000000E-01  3.40431E-05  9.90000E+01
  7.1875000000E-01  6.2500000000E-01  4.40230E-05  9.90000E+01
  7.1875000000E-01  6.5000000000E-01  3.40548E-05  9.90000E+01
  7.1875000000E-01  6.7500000000E-01  4.06872E-05  9.90000E+01
  7.1875000000E-01  7.0000000000E-01  3.30105E-05  9.90000E+01
  7.1875000000E-01  7.2500000000E-01  2.91666E-05  9.90000E+01
  7.1875000000E-01  7.5000000000E-01  2.83540E-05  9.90000E+01
  7.1875000000E-01  7.7500000000E-01  2.56527E-05  9.90000E+01
  7.1875000000E-01  8.0000000000E-01  2.33309E-05  9.90000E+01
  7.1875000000E-01  8.2500000000E-01  2.95175E-05  9.90000E+01
  7.1875000000E-01  8.5000000000E-01  2.93409E-05  9.90000E+01
  7.1875000000E-01  8.7500000000E-01  3.05974E-05  9.90000E+01
  7.1875000000E-01  9.0000000000E-01  2.27646E-05  9.90000E+01
  7.1875000000E-01  9.2500000000E-01  2.00639E-05  9.90000E+01
  7.1875000000E-01  9.5000000000E-01  1.55627E-05  9.90000E+01
  7.1875000000E-01  9.7500000000E-01  1.82806E-05  9.90000E+01
  7.1875000000E-01  1.0000000000E+00  1.93925E-05  9.90000E+01
  7.1875000000E-01  1.0250000000E+00  1.48877E-05  9.90000E+01
  7.1875000000E-01  1.0500000000E+00  1.62042E-05  9.90000E+01
  7.1875000000E-01  1.0750000000E+00  1.65084E-05  9.90000E+01
  7.1875000000E-01  1.1000000000E+00  1.48023E-05  9.90000E+01
  7.1875000000E-01  1.1250000000E+00  1.35137E-05  9.90000E+01
  7.1875000000E-01  1.1500000000E+00  1.47127E-05  9.90000E+01
  7.1875000000E-01  1.1750000000E+00  1.52672E-05  9.90000E+01
  7.1875000000E-01  1.2000000000E+00  1.22275E-05  9.90000E+01
  7.1875000000E-01  1.2250000000E+00  1.05919E-05  9.90000E+01
  7.1875000000E-01  1.2500000000E+00  1.11737E-05  9.90000E+01
  7.1875000000E-01  1.2750000000E+00  1.70604E-05  9.90000E+01
  7.1875000000E-01  1.3000000000E+00  1.27760E-05  9.90000E+01
  7.1875000000E-01  1.3250000000E+00  9.99500E-06  9.90000E+01
  7.1875000000E-01  1.3500000000E+00  1.16274E-05  9.90000E+01
  7.1875000000E-01  1.3750000000E+00  1.54508E-05  9.90000E+01
  7.1875000000E-01  1.4000000000E+00  6.43487E-06  9.90000E+01
  7.1875000000E-01  1.4250000000E+00  9.65419E-06  9.90000E+01
  7.1875000000E-01  1.4500000000E+00  8.40029E-06  9.90000E+01
  7.1875000000E-01  1.4750000000E+00  7.16124E-06  9.90000E+01
  7.1875000000E-01  1.5000000000E+00  1.05431E-05  9.90000E+01
  7.1875000000E-01  1.5250000000E+00  6.66152E-06  9.90000E+01
  7.1875000000E-01  1.5500000000E+00  1.02053E-05  9.90000E+01
  7.1875000000E-01  1.5750000000E+00  8.64888E-06  9.90000E+01
  7.1875000000E-01  1.6000000000E+00  5.87367E-06  9.90000E+01
  7.1875000000E-01  1.6250000000E+00  1.05715E-05  9.90000E+01
  7.1875000000E-01  1.6500000000E+00  6.60075E-06  9.90000E+01
  7.1875000000E-01  1.6750000000E+00  5.25820E-06  9.90000E+01
  7.1875000000E-01  1.7000000000E+00  6.04006E-06  9.90000E+01
  7.1875000000E-01  1.7250000000E+00  4.91953E-06  9.90000E+01
  7.1875000000E-01  1.7500000000E+00  9.18512E-06  9.90000E+01
  7.1875000000E-01  1.7750000000E+00  4.21106E-06  9.90000E+01
  7.1875000000E-01  1.8000000000E+00  3.91951E-06  9.90000E+01
  7.1875000000E-01  1.8250000000E+00  7.64568E-06  9.90000E+01
  7.1875000000E-01  1.8500000000E+00  4.85275E-06  9.90000E+01
  7.1875000000E-01  1.8750000000E+00  5.46488E-06  9.90000E+01
  7.1875000000E-01  1.9000000000E+00  5.11285E-06  9.90000E+01
  7.1875000000E-01  1.9250000000E+00  4.84127E-06  9.90000E+01
  7.1875000000E-01  1.9500000000E+00  5.88351E-06  9.90000E+01
  7.1875000000E-01  1.9750000000E+00  4.63886E-06  9.90000E+01
  7.1875000000E-01  2.0000000000E+00  4.04283E-06  9.90000E+01
  7.1875000000E-01  2.0250000000E+00  4.49633E-06  9.90000E+01
  7.1875000000E-01  2.0500000000E+00  4.27796E-06  9.90000E+01
  7.1875000000E-01  2.0750000000E+00  6.00472E-06  9.90000E+01
  7.1875000000E-01  2.1000000000E+00  6.60277E-06  9.90000E+01
  7.1875000000E-01  2.1250000000E+00  2.81623E-06  9.90000E+01
  7.1875000000E-01  2.1500000000E+00  2.87193E-06  9.90000E+01
  7.1875000000E-01  2.1750000000E+00  3.87485E-06  9.90000E+01
  7.1875000000E-01  2.2000000000E+00  2.12698E-06  9.90000E+01
  7.1875000000E-01  2.2250000000E+00  2.96756E-06  9.90000E+01
  7.1875000000E-01  2.2500000000E+00  1.35924E-06  9.90000E+01
  7.1875000000E-01  2.2750000000E+00  2.23649E-06  9.90000E+01
  7.1875000000E-01  2.3000000000E+00  4.83094E-06  9.90000E+01
  7.1875000000E-01  2.3250000000E+00  2.47579E-06  9.90000E+01
  7.1875000000E-01  2.3500000000E+00  3.06276E-06  9.90000E+01
  7.1875000000E-01  2.3750000000E+00  4.66910E-06  9.90000E+01
  7.1875000000E-01  2.4000000000E+00  3.07767E-06  9.90000E+01
  7.1875000000E-01  2.4250000000E+00  5.10377E-06  9.90000E+01
  7.1875000000E-01  2.4500000000E+00  2.19688E-06  9.90000E+01
  7.1875000000E-01  2.4750000000E+00  2.08924E-06  9.90000E+01
  7.1875000000E-01  2.5000000000E+00  2.26201E-06  9.90000E+01
  7.1875000000E-01  2.5250000000E+00  1.70618E-06  9.90000E+01
  7.1875000000E-01  2.5500000000E+00  2.35530E-06  9.90000E+01
  7.1875000000E-01  2.5750000000E+00  1.79145E-06  9.90000E+01
  7.1875000000E-01  2.6000000000E+00  4.28394E-06  9.90000E+01
  7.1875000000E-01  2.6250000000E+00  1.52200E-06  9.90000E+01
  7.1875000000E-01  2.6500000000E+00  2.99216E-06  9.90000E+01
  7.1875000000E-01  2.6750000000E+00  3.80501E-06  9.90000E+01
  7.1875000000E-01  2.7000000000E+00  2.26059E-06  9.90000E+01
  7.1875000000E-01  2.7250000000E+00  1.81966E-06  9.90000E+01
  7.1875000000E-01  2.7500000000E+00  1.82228E-06  9.90000E+01
  7.1875000000E-01  2.7750000000E+00  2.49663E-06  9.90000E+01
  7.1875000000E-01  2.8000000000E+00  3.38737E-06  9.90000E+01
  7.1875000000E-01  2.8250000000E+00  2.78333E-06  9.90000E+01
  7.1875000000E-01  2.8500000000E+00  2.24481E-06  9.90000E+01
  7.1875000000E-01  2.8750000000E+00  3.19060E-06  9.90000E+01
  7.1875000000E-01  2.9000000000E+00  5.49951E-06  9.90000E+01
  7.1875000000E-01  2.9250000000E+00  2.22785E-06  9.90000E+01
  7.1875000000E-01  2.9500000000E+00  3.16976E-06  9.90000E+01
  7.1875000000E-01  2.9750000000E+00  1.60676E-06  9.90000E+01
  7.1875000000E-01  3.0000000000E+00  1.60676E-06  9.90000E+01

  7.3437500000E-01  0.0000000000E+00  3.53703E+00  9.90000E+01
  7.3437500000E-01  2.5000000000E-02  3.08500E+00  9.90000E+01
  7.3437500000E-01  5.0000000000E-02  3.18546E+00  9.90000E+01
  7.3437500000E-01  7.5000000000E-02  3.21291E+00  9.90000E+01
  7.3437500000E-01  1.0000000000E-01  3.06390E+00  9.90000E+01
  7.3437500000E-01  1.2500000000E-01  3.01580E+00  9.90000E+01
  7.3437500000E-01  1.5000000000E-01  2.88674E+00  9.90000E+01
  7.3437500000E-01  1.7500000000E-01  1.85747E+00  9.90000E+01
  7.3437500000E-01  2.0000000000E-01  1.69777E+00  9.90000E+01
  7.3437500000E-01  2.2500000000E-01  1.57956E+00  9.90000E+01
  7.3437500000E-01  2.5000000000E-01  1.31880E+00  9.90000E+01
  7.3437500000E-01  2.7500000000E-01  1.42101E+00  9.90000E+01
  7.3437500000E-01  3.0000000000E-01  1.12913E+00  9.90000E+01
  7.3437500000E-01  3.2500000000E-01  1.02183E+00  9.90000E+01
  7.3437500000E-01  3.5000000000E-01  9.99829E-01  9.90000E+01
  7.3437500000E-01  3.7500000000E-01  7.81513E-01  9.90000E+01
  7.3437500000E-01  4.0000000000E-01  6.23410E-01  9.90000E+01
  7.3437500000E-01  4.2500000000E-01  5.56433E-01  9.90000E+01
  7.3437500000E-01  4.5000000000E-01  4.83795E-01  9.90000E+01
  7.3437500000E-01  4.7500000000E-01  3.53446E-01  9.90000E+01
  7.3437500000E-01  5.0000000000E-01  6.14743E-05  9.90000E+01
  7.3437500000E-01  5.2500000000E-01  5.11719E-05  9.90000E+01
  7.3437500000E-01  5.5000000000E-01  4.38117E-05  9.90000E+01
  7.3437500000E-01  5.7500000000E-01  4.95171E-05  9.90000E+01
  7.3437500000E-01  6.0000000000E-01  3.73713E-05  9.90000E+01
  7.3437500000E-01  6.2500000000E-01  4.57919E-05  9.90000E+01
  7.3437500000E-01  6.5000000000E-01  1.56013E-04  9.90000E+01
  7.3437500000E-01  6.7500000000E-01  3.93495E-05  9.90000E+01
  7.3437500000E-01  7.0000000000E-01  3.80890E-05  9.90000E+01
  7.3437500000E-01  7.2500000000E-01  2.66215E-05  9.90000E+01
  7.3437500000E-01  7.5000000000E-01  3.30056E-05  9.90000E+01
  7.3437500000E-01  7.7500000000E-01  3.31615E-05  9.90000E+01
  7.3437500000E-01  8.0000000000E-01  2.89446E-05  9.90000E+01
  7.3437500000E-01  8.2500000000E-01  2.62990E-05  9.90000E+01
  7.3437500000E-01  8.5000000000E-01  2.88215E-05  9.90000E+01
  7.3437500000E-01  8.7500000000E-01  2.16258E-05  9.90000E+01
  7.3437500000E-01  9.0000000000E-01  2.61152E-05  9.90000E+01
  7.3437500000E-01  9.2500000000E-01  1.98879E-05  9.90000E+01
  7.3437500000E-01  9.5000000000E-01  1.65969E-05  9.90000E+01
  7.3437500000E-01  9.7500000000E-01  1.99339E-05  9.90000E+01
  7.3437500000E-01  1.0000000000E+00  1.68710E-05  9.90000E+01
  7.3437500000E-01  1.0250000000E+00  1.92114E-05  9.90000E+01
  7.3437500000E-01  1.0500000000E+00  1.60895E-05  9.90000E+01
  7.3437500000E-01  1.0750000000E+00  1.79176E-05  9.90000E+01
  7.3437500000E-01  1.1000000000E+00  1.33910E-05  9.90000E+01
  7.3437500000E-01  1.1250000000E+00  1.27157E-05  9.90000E+01
  7.3437500000E-01  1.1500000000E+00  1.96560E-05  9.90000E+01
  7.3437500000E-01  1.1750000000E+00  1.59830E-05  9.90000E+01
  7.3437500000E-01  1.2000000000E+00  1.30884E-05  9.90000E+01
  7.3437500000E-01  1.2250000000E+00  1.12010E-05  9.90000E+01
  7.3437500000E-01  1.2500000000E+00  8.34194E-06  9.90000E+01
  7.3437500000E-01  1.2750000000E+00  2.05382E-05  9.90000E+01
  7.3437500000E-01  1.3000000000E+00  1.36179E-05  9.90000E+01
  7.3437500000E-01  1.3250000000E+00  8.19315E-06  9.90000E+01
  7.3437500000E-01  1.3500000000E+00  1.17951E-05  9.90000E+01
  7.3437500000E-01  1.3750000000E+00  1.24538E-05  9.90000E+01
  7.3437500000E-01  1.4000000000E+00  1.11155E-05  9.90000E+01
  7.3437500000E-01  1.4250000000E+00  6.63118E-06  9.90000E+01
  7.3437500000E-01  1.4500000000E+00  6.96532E-06  9.90000E+01
  7.3437500000E-01  1.4750000000E+00  7.63461E-06  9.90000E+01
  7.3437500000E-01  1.5000000000E+00  7.02595E-06  9.90000E+01
  7.3437500000E-01  1.5250000000E+00  7.87400E-06  9.90000E+01
  7.3437500000E-01  1.5500000000E+00  8.82776E-06  9.90000E+01
  7.3437500000E-01  1.5750000000E+00  7.36991E-06  9.90000E+01
  7.3437500000E-01  1.6000000000E+00  8.63965E-06  9.90000E+01
  7.3437500000E-01  1.6250000000E+00  7.08470E-06  9.90000E+01
  7.3437500000E-01  1.6500000000E+00  5.52647E-05  9.90000E+01
  7.3437500000E-01  1.6750000000E+00  5.77612E-06  9.90000E+01
  7.3437500000E-01  1.7000000000E+00  4.95786E-06  9.90000E+01
  7.3437500000E-01  1.7250000000E+00  5.14340E-06  9.90000E+01
  7.3437500000E-01  1.7500000000E+00  6.00592E-06  9.90000E+01
  7.3437500000E-01  1.7750000000E+00  8.43590E-06  9.90000E+01
  7.3437500000E-01  1.8000000000E+00  4.76025E-06  9.90000E+01
  7.3437500000E-01  1.8250000000E+00  4.51140E-06  9.90000E+01
  7.3437500000E-01  1.8500000000E+00  5.49636E-06  9.90000E+01
  7.3437500000E-01  1.8750000000E+00  5.23689E-06  9.90000E+01
  7.3437500000E-01  1.9000000000E+00  6.12893E-06  9.90000E+01
  7.3437500000E-01  1.9250000000E+00  6.67446E-06  9.90000E+01
  7.3437500000E-01  1.9500000000E+00  4.48623E-06  9.90000E+01
  7.3437500000E-01  1.9750000000E+00  5.12808E-06  9.90000E+01
  7.3437500000E-01  2.0000000000E+00  3.72932E-06  9.90000E+01
  7.3437500000E-01  2.0250000000E+00  3.75395E-06  9.90000E+01
  7.3437500000E-01  2.0500000000E+00  6.68273E-06  9.90000E+01
  7.3437500000E-01  2.0750000000E+00  4.04061E-06  9.90000E+01
  7.3437500000E-01  2.1000000000E+00  5.39021E-06  9.90000E+01
  7.3437500000E-01  2.1250000000E+00  3.48909E-06  9.90000E+01
  7.3437500000E-01  2.1500000000E+00  4.04763E-06  9.90000E+01
  7.3437500000E-01  2.1750000000E+00  3.81012E-06  9.90000E+01
  7.3437500000E-01  2.2000000000E+00  3.92691E-06  9.90000E+01
  7.3437500000E-01  2.2250000000E+00  2.71078E-06  9.90000E+01
  7.3437500000E-01  2.2500000000E+00  1.79599E-06  9.90000E+01
  7.3437500000E-01  2.2750000000E+00  2.17347E-06  9.90000E+01
  7.3437500000E-01  2.3000000000E+00  4.44627E-06  9.90000E+01
  7.3437500000E-01  2.3250000000E+00  3.60803E-06  9.90000E+01
  7.3437500000E-01  2.3500000000E+00  2.55037E-06  9.90000E+01
  7.3437500000E-01  2.3750000000E+00  3.30045E-06  9.90000E+01
  7.3437500000E-01  2.4000000000E+00  3.50947E-06  9.90000E+01
  7.3437500000E-01  2.4250000000E+00  5.61667E-06  9.90000E+01
  7.3437500000E-01  2.4500000000E+00  3.62054E-06  9.90000E+01
  7.3437500000E-01  2.4750000000E+00  3.01553E-06  9.90000E+01
  7.3437500000E-01  2.5000000000E+00  2.57181E-06  9.90000E+01
  7.3437500000E-01  2.5250000000E+00  2.30504E-06  9.90000E+01
  7.3437500000E-01  2.5500000000E+00  2.40455E-06  9.90000E+01
  7.3437500000E-01  2.5750000000E+00  2.23487E-06  9.90000E+01
  7.3437500000E-01  2.6000000000E+00  4.03413E-06  9.90000E+01
  7.3437500000E-01  2.6250000000E+00  2.38261E-06  9.90000E+01
  7.3437500000E-01  2.6500000000E+00  2.70417E-06  9.90000E+01
  7.3437500000E-01  2.6750000000E+00  2.47494E-06  9.90000E+01
  7.3437500000E-01  2.7000000000E+00  2.89913E-06  9.90000E+01
  7.3437500000E-01  2.7250000000E+00  2.76314E-06  9.90000E+01
  7.3437500000E-01  2.7500000000E+00  2.55558E-06  9.90000E+01
  7.3437500000E-01  2.7750000000E+00  1.10883E-06  9.90000E+01
  7.3437500000E-01  2.8000000000E+00  2.16529E-06  9.90000E+01
  7.3437500000E-01  2.8250000000E+00  2.92564E-06  9.90000E+01
  7.3437500000E-01  2.8500000000E+00  3.15018E-06  9.90000E+01
  7.3437500000E-01  2.8750000000E+00  5.40279E-06  9.90000E+01
  7.3437500000E-01  2.9000000000E+00  3.46563E-06  9.90000E+01
  7.3437500000E-01  2.9250000000E+00  1.63373E-06  9.90000E+01
  7.3437500000E-01  2.9500000000E+00  2.41678E-06  9.90000E+01
  7.3437500000E-01  2.9750000000E+00  2.31260E-06  9.90000E+01
  7.3437500000E-01  3.0000000000E+00  2.31260E-06  9.90000E+01

  7.5000000000E-01  0.0000000000E+00  3.12200E+00  9.90000E+01
  7.5000000000E-01  2.5000000000E-02  2.93254E+00  9.90000E+01
  7.5000000000E-01  5.0000000000E-02  3.41878E+00  9.90000E+01
  7.5000000000E-01  7.5000000000E-02  3.28829E+00  9.90000E+01
  7.5000000000E-01  1.0000000000E-01  2.82342E+00  9.90000E+01
  7.5000000000E-01  1.2500000000E-01  3.20942E+00  9.90000E+01
  7.5000000000E-01  1.5000000000E-01  2.92843E+00  9.90000E+01
  7.5000000000E-01  1.7500000000E-01  1.87334E+00  9.90000E+01
  7.5000000000E-01  2.0000000000E-01  1.66421E+00  9.90000E+01
  7.5000000000E-01  2.2500000000E-01  1.51395E+00  9.90000E+01
  7.5000000000E-01  2.5000000000E-01  1.38171E+00  9.90000E+01
  7.5000000000E-01  2.7500000000E-01  1.47146E+00  9.90000E+01
  7.5000000000E-01  3.0000000000E-01  1.17236E+00  9.90000E+01
  7.5000000000E-01  3.2500000000E-01  1.05882E+00  9.90000E+01
  7.5000000000E-01  3.5000000000E-01  9.36027E-01  9.90000E+01
  7.5000000000E-01  3.7500000000E-01  7.24854E-01  9.90000E+01
  7.5000000000E-01  4.0000000000E-01  7.13612E-01  9.90000E+01
  7.5000000000E-01  4.2500000000E-01  5.71913E-01  9.90000E+01
  7.5000000000E-01  4.5000000000E-01  4.23581E-01  9.90000E+01
  7.5000000000E-01  4.7500000000E-01  3.78665E-01  9.90000E+01
  7.5000000000E-01  5.0000000000E-01  4.19067E-05  9.90000E+01
  7.5000000000E-01  5.2500000000E-01  6.86046E-05  9.90000E+01
  7.5000000000E-01  5.5000000000E-01  4.26757E-05  9.90000E+01
  7.5000000000E-01  5.7500000000E-01  5.42657E-05  9.90000E+01
  7.5000000000E-01  6.0000000000E-01  4.91372E-05  9.90000E+01
  7.5000000000E-01  6.2500000000E-01  4.08724E-05  9.90000E+01
  7.5000000000E-01  6.5000000000E-01  4.15384E-05  9.90000E+01
  7.5000000000E-01  6.7500000000E-01  4.01760E-05  9.90000E+01
  7.5000000000E-01  7.0000000000E-01  3.29515E-05  9.90000E+01
  7.5000000000E-01  7.2500000000E-01  2.69653E-05  9.90000E+01
  7.5000000000E-01  7.5000000000E-01  2.48251E-05  9.90000E+01
  7.5000000000E-01  7.7500000000E-01  2.62441E-05  9.90000E+01
  7.5000000000E-01  8.0000000000E-01  3.33595E-05  9.90000E+01
  7.5000000000E-01  8.2500000000E-01  2.58825E-05  9.90000E+01
  7.5000000000E-01  8.5000000000E-01  2.97281E-05  9.90000E+01
  7.5000000000E-01  8.7500000000E-01  2.08504E-05  9.90000E+01
  7.5000000000E-01  9.0000000000E-01  2.21340E-05  9.90000E+01
  7.5000000000E-01  9.2500000000E-01  1.87921E-05  9.90000E+01
  7.5000000000E-01  9.5000000000E-01  2.02155E-05  9.90000E+01
  7.5000000000E-01  9.7500000000E-01  1.95131E-05  9.90000E+01
  7.5000000000E-01  1.0000000000E+00  1.61857E-05  9.90000E+01
  7.5000000000E-01  1.0250000000E+00  1.87192E-05  9.90000E+01
  7.5000000000E-01  1.0500000000E+00  1.81058E-05  9.90000E+01
  7.5000000000E-01  1.0750000000E+00  1.79748E-05  9.90000E+01
  7.5000000000E-01  1.1000000000E+00  1.57073E-05  9.90000E+01
  7.5000000000E-01  1.1250000000E+00  1.28550E-05  9.90000E+01
  7.5000000000E-01  1.1500000000E+00  1.58656E-05  9.90000E+01
  7.5000000000E-01  1.1750000000E+00  1.64276E-05  9.90000E+01
  7.5000000000E-01  1.2000000000E+00  1.39231E-05  9.90000E+01
  7.5000000000E-01  1.2250000000E+00  1.44331E-05  9.90000E+01
  7.5000000000E-01  1.2500000000E+00  1.15717E-05  9.90000E+01
  7.5000000000E-01  1.2750000000E+00  1.45797E-05  9.90000E+01
  7.5000000000E-01  1.3000000000E+00  1.46442E-05  9.90000E+01
  7.5000000000E-01  1.3250000000E+00  1.00655E-05  9.90000E+01
  7.5000000000E-01  1.3500000000E+00  1.12061E-05  9.90000E+01
  7.5000000000E-01  1.3750000000E+00  1.36016E-05  9.90000E+01
  7.5000000000E-01  1.4000000000E+00  1.12951E-05  9.90000E+01
  7.5000000000E-01  1.4250000000E+00  7.77369E-06  9.90000E+01
  7.5000000000E-01  1.4500000000E+00  7.94567E-06  9.90000E+01
  7.5000000000E-01  1.4750000000E+00  8.86679E-06  9.90000E+01
  7.5000000000E-01  1.5000000000E+00  7.05086E-06  9.90000E+01
  7.5000000000E-01  1.5250000000E+00  9.68061E-06  9.90000E+01
  7.5000000000E-01  1.5500000000E+00  8.20148E-06  9.90000E+01
  7.5000000000E-01  1.5750000000E+00  5.99048E-06  9.90000E+01
  7.5000000000E-01  1.6000000000E+00  5.75182E-06  9.90000E+01
  7.5000000000E-01  1.6250000000E+00  8.17194E-06  9.90000E+01
  7.5000000000E-01  1.6500000000E+00  1.06392E-05  9.90000E+01
  7.5000000000E-01  1.6750000000E+00  5.42241E-06  9.90000E+01
  7.5000000000E-01  1.7000000000E+00  5.87426E-06  9.90000E+01
  7.5000000000E-01  1.7250000000E+00  4.26679E-06  9.90000E+01
  7.5000000000E-01  1.7500000000E+00  4.47873E-06  9.90000E+01
  7.5000000000E-01  1.7750000000E+00  6.06396E-06  9.90000E+01
  7.5000000000E-01  1.8000000000E+00  6.52666E-06  9.90000E+01
  7.5000000000E-01  1.8250000000E+00  3.38100E-06  9.90000E+01
  7.5000000000E-01  1.8500000000E+00  3.78017E-06  9.90000E+01
  7.5000000000E-01  1.8750000000E+00  4.95197E-06  9.90000E+01
  7.5000000000E-01  1.9000000000E+00  6.36826E-06  9.90000E+01
  7.5000000000E-01  1.9250000000E+00  4.43413E-06  9.90000E+01
  7.5000000000E-01  1.9500000000E+00  5.43809E-06  9.90000E+01
  7.5000000000E-01  1.9750000000E+00  5.70816E-06  9.90000E+01
  7.5000000000E-01  2.0000000000E+00  4.58135E-06  9.90000E+01
  7.5000000000E-01  2.0250000000E+00  6.67937E-06  9.90000E+01
  7.5000000000E-01  2.0500000000E+00  5.88725E-06  9.90000E+01
  7.5000000000E-01  2.0750000000E+00  4.23074E-06  9.90000E+01
  7.5000000000E-01  2.1000000000E+00  6.13244E-06  9.90000E+01
  7.5000000000E-01  2.1250000000E+00  2.94753E-06  9.90000E+01
  7.5000000000E-01  2.1500000000E+00  4.75491E-06  9.90000E+01
  7.5000000000E-01  2.1750000000E+00  5.05404E-06  9.90000E+01
  7.5000000000E-01  2.2000000000E+00  5.04243E-06  9.90000E+01
  7.5000000000E-01  2.2250000000E+00  3.31667E-06  9.90000E+01
  7.5000000000E-01  2.2500000000E+00  3.00187E-06  9.90000E+01
  7.5000000000E-01  2.2750000000E+00  2.05662E-06  9.90000E+01
  7.5000000000E-01  2.3000000000E+00  4.28341E-06  9.90000E+01
  7.5000000000E-01  2.3250000000E+00  3.26974E-06  9.90000E+01
  7.5000000000E-01  2.3500000000E+00  2.95071E-06  9.90000E+01
  7.5000000000E-01  2.3750000000E+00  2.51248E-06  9.90000E+01
  7.5000000000E-01  2.4000000000E+00  3.88902E-06  9.90000E+01
  7.5000000000E-01  2.4250000000E+00  3.29613E-06  9.90000E+01
  7.5000000000E-01  2.4500000000E+00  2.87987E-06  9.90000E+01
  7.5000000000E-01  2.4750000000E+00  3.64523E-06  9.90000E+01
  7.5000000000E-01  2.5000000000E+00  3.32622E-06  9.90000E+01
  7.5000000000E-01  2.5250000000E+00  3.15088E-06  9.90000E+01
  7.5000000000E-01  2.5500000000E+00  2.55919E-06  9.90000E+01
  7.5000000000E-01  2.5750000000E+00  4.36928E-06  9.90000E+01
  7.5000000000E-01  2.6000000000E+00  3.30151E-06  9.90000E+01
  7.5000000000E-01  2.6250000000E+00  2.44384E-06  9.90000E+01
  7.5000000000E-01  2.6500000000E+00  3.08628E-06  9.90000E+01
  7.5000000000E-01  2.6750000000E+00  1.80266E-06  9.90000E+01
  7.5000000000E-01  2.7000000000E+00  9.70503E-07  9.90000E+01
  7.5000000000E-01  2.7250000000E+00  2.31352E-06  9.90000E+01
  7.5000000000E-01  2.7500000000E+00  2.75352E-06  9.90000E+01
  7.5000000000E-01  2.7750000000E+00  2.10798E-06  9.90000E+01
  7.5000000000E-01  2.8000000000E+00  2.04120E-06  9.90000E+01
  7.5000000000E-01  2.8250000000E+00  2.00617E-06  9.90000E+01
  7.5000000000E-01  2.8500000000E+00  4.02964E-06  9.90000E+01
  7.5000000000E-01  2.8750000000E+00  4.56387E-06  9.90000E+01
  7.5000000000E-01  2.9000000000E+00  2.31920E-06  9.90000E+01
  7.5000000000E-01  2.9250000000E+00  2.13615E-06  9.90000E+01
  7.5000000000E-01  2.9500000000E+00  1.31192E-06  9.90000E+01
  7.5000000000E-01  2.9750000000E+00  4.01176E-06  9.90000E+01
  7.5000000000E-01  3.0000000000E+00  4.01176E-06  9.90000E+01

  7.6562500000E-01  0.0000000000E+00  3.51317E+00  9.90000E+01
  7.6562500000E-01  2.5000000000E-02  2.85756E+00  9.90000E+01
  7.6562500000E-01  5.0000000000E-02  3.34916E+00  9.90000E+01
  7.6562500000E-01  7.5000000000E-02  3.28986E+00  9.90000E+01
  7.6562500000E-01  1.0000000000E-01  2.59276E+00  9.90000E+01
  7.6562500000E-01  1.2500000000E-01  3.22222E+00  9.90000E+01
  7.6562500000E-01  1.5000000000E-01  2.75510E+00  9.90000E+01
  7.6562500000E-01  1.7500000000E-01  1.91475E+00  9.90000E+01
  7.6562500000E-01  2.0000000000E-01  1.75628E+00  9.90000E+01
  7.6562500000E-01  2.2500000000E-01  1.55406E+00  9.90000E+01
  7.6562500000E-01  2.5000000000E-01  1.31829E+00  9.90000E+01
  7.6562500000E-01  2.7500000000E-01  1.44920E+00  9.90000E+01
  7.6562500000E-01  3.0000000000E-01  1.18956E+00  9.90000E+01
  7.6562500000E-01  3.2500000000E-01  1.08985E+00  9.90000E+01
  7.6562500000E-01  3.5000000000E-01  8.66260E-01  9.90000E+01
  7.6562500000E-01  3.7500000000E-01  8.09197E-01  9.90000E+01
  7.6562500000E-01  4.0000000000E-01  6.95496E-01  9.90000E+01
  7.6562500000E-01  4.2500000000E-01  5.50904E-01  9.90000E+01
  7.6562500000E-01  4.5000000000E-01  4.69215E-01  9.90000E+01
  7.6562500000E-01  4.7500000000E-01  3.87210E-01  9.90000E+01
  7.6562500000E-01  5.0000000000E-01  4.17732E-05  9.90000E+01
  7.6562500000E-01  5.2500000000E-01  5.84641E-05  9.90000E+01
  7.6562500000E-01  5.5000000000E-01  5.75426E-05  9.90000E+01
  7.6562500000E-01  5.7500000000E-01  5.34009E-05  9.90000E+01
  7.6562500000E-01  6.0000000000E-01  3.94902E-05  9.90000E+01
  7.6562500000E-01  6.2500000000E-01  3.98181E-05  9.90000E+01
  7.6562500000E-01  6.5000000000E-01  1.49128E-04  9.90000E+01
  7.6562500000E-01  6.7500000000E-01  4.15588E-05  9.90000E+01
  7.6562500000E-01  7.0000000000E-01  2.81637E-05  9.90000E+01
  7.6562500000E-01  7.2500000000E-01  2.43656E-05  9.90000E+01
  7.6562500000E-01  7.5000000000E-01  2.41871E-05  9.90000E+01
  7.6562500000E-01  7.7500000000E-01  2.61238E-05  9.90000E+01
  7.6562500000E-01  8.0000000000E-01  2.91326E-05  9.90000E+01
  7.6562500000E-01  8.2500000000E-01  2.93176E-05  9.90000E+01
  7.6562500000E-01  8.5000000000E-01  2.43139E-05  9.90000E+01
  7.6562500000E-01  8.7500000000E-01  2.23213E-05  9.90000E+01
  7.6562500000E-01  9.0000000000E-01  2.11098E-05  9.90000E+01
  7.6562500000E-01  9.2500000000E-01  2.51889E-05  9.90000E+01
  7.6562500000E-01  9.5000000000E-01  1.71269E-05  9.90000E+01
  7.6562500000E-01  9.7500000000E-01  2.07500E-05  9.90000E+01
  7.6562500000E-01  1.0000000000E+00  1.85903E-05  9.90000E+01
  7.6562500000E-01  1.0250000000E+00  1.76728E-05  9.90000E+01
  7.6562500000E-01  1.0500000000E+00  1.86067E-05  9.90000E+01
  7.6562500000E-01  1.0750000000E+00  1.66041E-05  9.90000E+01
  7.6562500000E-01  1.1000000000E+00  1.57841E-05  9.90000E+01
  7.6562500000E-01  1.1250000000E+00  1.17896E-05  9.90000E+01
  7.6562500000E-01  1.1500000000E+00  1.27633E-05  9.90000E+01
  7.6562500000E-01  1.1750000000E+00  1.31206E-05  9.90000E+01
  7.6562500000E-01  1.2000000000E+00  1.46718E-05  9.90000E+01
  7.6562500000E-01  1.2250000000E+00  1.33942E-05  9.90000E+01
  7.6562500000E-01  1.2500000000E+00  1.38394E-05  9.90000E+01
  7.6562500000E-01  1.2750000000E+00  1.82034E-05  9.90000E+01
  7.6562500000E-01  1.3000000000E+00  1.42163E-05  9.90000E+01
  7.6562500000E-01  1.3250000000E+00  6.46507E-05  9.90000E+01
  7.6562500000E-01  1.3500000000E+00  1.04393E-05  9.90000E+01
  7.6562500000E-01  1.3750000000E+00  1.14479E-05  9.90000E+01
  7.6562500000E-01  1.4000000000E+00  1.18665E-05  9.90000E+01
  7.6562500000E-01  1.4250000000E+00  1.02248E-05  9.90000E+01
  7.6562500000E-01  1.4500000000E+00  7.94268E-06  9.90000E+01
  7.6562500000E-01  1.4750000000E+00  9.04369E-06  9.90000E+01
  7.6562500000E-01  1.5000000000E+00  1.35460E-05  9.90000E+01
  7.6562500000E-01  1.5250000000E+00  1.43923E-05  9.90000E+01
  7.6562500000E-01  1.5500000000E+00  1.16188E-05  9.90000E+01
  7.6562500000E-01  1.5750000000E+00  9.83504E-06  9.90000E+01
  7.6562500000E-01  1.6000000000E+00  8.92060E-06  9.90000E+01
  7.6562500000E-01  1.6250000000E+00  7.60985E-06  9.90000E+01
  7.6562500000E-01  1.6500000000E+00  6.49021E-06  9.90000E+01
  7.6562500000E-01  1.6750000000E+00  1.03668E-05  9.90000E+01
  7.6562500000E-01  1.7000000000E+00  9.63957E-06  9.90000E+01
  7.6562500000E-01  1.7250000000E+00  7.80685E-06  9.90000E+01
  7.6562500000E-01  1.7500000000E+00  7.21609E-06  9.90000E+01
  7.6562500000E-01  1.7750000000E+00  6.35046E-06  9.90000E+01
  7.6562500000E-01  1.8000000000E+00  1.15649E-05  9.90000E+01
  7.6562500000E-01  1.8250000000E+00  4.58132E-06  9.90000E+01
  7.6562500000E-01  1.8500000000E+00  4.00886E-06  9.90000E+01
  7.6562500000E-01  1.8750000000E+00  5.14980E-06  9.90000E+01
  7.6562500000E-01  1.9000000000E+00  4.92278E-06  9.90000E+01
  7.6562500000E-01  1.9250000000E+00  5.66507E-06  9.90000E+01
  7.6562500000E-01  1.9500000000E+00  5.68211E-06  9.90000E+01
  7.6562500000E-01  1.9750000000E+00  4.82801E-06  9.90000E+01
  7.6562500000E-01  2.0000000000E+00  6.45750E-06  9.90000E+01
  7.6562500000E-01  2.0250000000E+00  3.77644E-06  9.90000E+01
  7.6562500000E-01  2.0500000000E+00  4.89070E-06  9.90000E+01
  7.6562500000E-01  2.0750000000E+00  4.58946E-06  9.90000E+01
  7.6562500000E-01  2.1000000000E+00  6.02239E-06  9.90000E+01
  7.6562500000E-01  2.1250000000E+00  3.98378E-06  9.90000E+01
  7.6562500000E-01  2.1500000000E+00  4.12669E-06  9.90000E+01
  7.6562500000E-01  2.1750000000E+00  4.19051E-06  9.90000E+01
  7.6562500000E-01  2.2000000000E+00  4.15034E-06  9.90000E+01
  7.6562500000E-01  2.2250000000E+00  4.37766E-06  9.90000E+01
  7.6562500000E-01  2.2500000000E+00  2.64803E-06  9.90000E+01
  7.6562500000E-01  2.2750000000E+00  2.93927E-06  9.90000E+01
  7.6562500000E-01  2.3000000000E+00  3.86239E-06  9.90000E+01
  7.6562500000E-01  2.3250000000E+00  2.93548E-06  9.90000E+01
  7.6562500000E-01  2.3500000000E+00  3.66802E-06  9.90000E+01
  7.6562500000E-01  2.3750000000E+00  3.24509E-06  9.90000E+01
  7.6562500000E-01  2.4000000000E+00  3.07126E-06  9.90000E+01
  7.6562500000E-01  2.4250000000E+00  4.32857E-06  9.90000E+01
  7.6562500000E-01  2.4500000000E+00  2.78256E-06  9.90000E+01
  7.6562500000E-01  2.4750000000E+00  3.23025E-06  9.90000E+01
  7.6562500000E-01  2.5000000000E+00  2.68080E-06  9.90000E+01
  7.6562500000E-01  2.5250000000E+00  3.51440E-06  9.90000E+01
  7.6562500000E-01  2.5500000000E+00  2.92755E-06  9.90000E+01
  7.6562500000E-01  2.5750000000E+00  5.63735E-06  9.90000E+01
  7.6562500000E-01  2.6000000000E+00  2.05410E-06  9.90000E+01
  7.6562500000E-01  2.6250000000E+00  2.17216E-06  9.90000E+01
  7.6562500000E-01  2.6500000000E+00  3.09866E-06  9.90000E+01
  7.6562500000E-01  2.6750000000E+00  1.50449E-06  9.90000E+01
  7.6562500000E-01  2.7000000000E+00  1.36650E-06  9.90000E+01
  7.6562500000E-01  2.7250000000E+00  1.56493E-06  9.90000E+01
  7.6562500000E-01  2.7500000000E+00  3.19936E-06  9.90000E+01
  7.6562500000E-01  2.7750000000E+00  2.17756E-06  9.90000E+01
  7.6562500000E-01  2.8000000000E+00  1.46976E-06  9.90000E+01
  7.6562500000E-01  2.8250000000E+00  3.06016E-06  9.90000E+01
  7.6562500000E-01  2.8500000000E+00  5.20613E-06  9.90000E+01
  7.6562500000E-01  2.8750000000E+00  1.79987E-06  9.90000E+01
  7.6562500000E-01  2.9000000000E+00  2.40328E-06  9.90000E+01
  7.6562500000E-01  2.9250000000E+00  1.88636E-06  9.90000E+01
  7.6562500000E-01  2.9500000000E+00  3.10964E-06  9.90000E+01
  7.6562500000E-01  2.9750000000E+00  3.75117E-06  9.90000E+01
  7.6562500000E-01  3.0000000000E+00  3.75117E-06  9.90000E+01

  7.8125000000E-01  0.0000000000E+00  2.72338E+00  9.90000E+01
  7.8125000000E-01  2.5000000000E-02  2.91236E+00  9.90000E+01
  7.8125000000E-01  5.0000000000E-02  3.35602E+00  9.90000E+01
  7.8125000000E-01  7.5000000000E-02  3.05368E+00  9.90000E+01
  7.8125000000E-01  1.0000000000E-01  2.96234E+00  9.90000E+01
  7.8125000000E-01  1.2500000000E-01  3.37219E+00  9.90000E+01
  7.8125000000E-01  1.5000000000E-01  2.72424E+00  9.90000E+01
  7.8125000000E-01  1.7500000000E-01  1.96493E+00  9.90000E+01
  7.8125000000E-01  2.0000000000E-01  1.73031E+00  9.90000E+01
  7.8125000000E-01  2.2500000000E-01  1.53334E+00  9.90000E+01
  7.8125000000E-01  2.5000000000E-01  1.35923E+00  9.90000E+01
  7.8125000000E-01  2.7500000000E-01  1.35873E+00  9.90000E+01
  7.8125000000E-01  3.0000000000E-01  1.14904E+00  9.90000E+01
  7.8125000000E-01  3.2500000000E-01  1.02247E+00  9.90000E+01
  7.8125000000E-01  3.5000000000E-01  7.62219E-01  9.90000E+01
  7.8125000000E-01  3.7500000000E-01  8.30310E-01  9.90000E+01
  7.8125000000E-01  4.0000000000E-01  7.25736E-01  9.90000E+01
  7.8125000000E-01  4.2500000000E-01  4.77412E-01  9.90000E+01
  7.8125000000E-01  4.5000000000E-01  4.44610E-01  9.90000E+01
  7.8125000000E-01  4.7500000000E-01  4.44975E-01  9.90000E+01
  7.8125000000E-01  5.0000000000E-01  5.12823E-05  9.90000E+01
  7.8125000000E-01  5.2500000000E-01  5.98909E-05  9.90000E+01
  7.8125000000E-01  5.5000000000E-01  4.85573E-05  9.90000E+01
  7.8125000000E-01  5.7500000000E-01  5.15085E-05  9.90000E+01
  7.8125000000E-01  6.0000000000E-01  5.09174E-05  9.90000E+01
  7.8125000000E-01  6.2500000000E-01  4.17179E-05  9.90000E+01
  7.8125000000E-01  6.5000000000E-01  4.15952E-05  9.90000E+01
  7.8125000000E-01  6.7500000000E-01  3.83807E-05  9.90000E+01
  7.8125000000E-01  7.0000000000E-01  3.61280E-05  9.90000E+01
  7.8125000000E-01  7.2500000000E-01  3.06334E-05  9.90000E+01
  7.8125000000E-01  7.5000000000E-01  2.33356E-05  9.90000E+01
  7.8125000000E-01  7.7500000000E-01  2.63389E-05  9.90000E+01
  7.8125000000E-01  8.0000000000E-01  3.10751E-05  9.90000E+01
  7.8125000000E-01  8.2500000000E-01  2.82740E-05  9.90000E+01
  7.8125000000E-01  8.5000000000E-01  2.39111E-05  9.90000E+01
  7.8125000000E-01  8.7500000000E-01  2.37162E-05  9.90000E+01
  7.8125000000E-01  9.0000000000E-01  2.22179E-05  9.90000E+01
  7.8125000000E-01  9.2500000000E-01  2.20890E-05  9.90000E+01
  7.8125000000E-01  9.5000000000E-01  1.84982E-05  9.90000E+01
  7.8125000000E-01  9.7500000000E-01  2.04475E-05  9.90000E+01
  7.8125000000E-01  1.0000000000E+00  2.09526E-05  9.90000E+01
  7.8125000000E-01  1.0250000000E+00  1.66746E-05  9.90000E+01
  7.8125000000E-01  1.0500000000E+00  2.07800E-05  9.90000E+01
  7.8125000000E-01  1.0750000000E+00  1.86449E-05  9.90000E+01
  7.8125000000E-01  1.1000000000E+00  1.69662E-05  9.90000E+01
  7.8125000000E-01  1.1250000000E+00  1.24510E-05  9.90000E+01
  7.8125000000E-01  1.1500000000E+00  1.26308E-05  9.90000E+01
  7.8125000000E-01  1.1750000000E+00  1.33525E-05  9.90000E+01
  7.8125000000E-01  1.2000000000E+00  1.37324E-05  9.90000E+01
  7.8125000000E-01  1.2250000000E+00  1.14736E-05  9.90000E+01
  7.8125000000E-01  1.2500000000E+00  1.32978E-05  9.90000E+01
  7.8125000000E-01  1.2750000000E+00  1.54539E-05  9.90000E+01
  7.8125000000E-01  1.3000000000E+00  1.16957E-05  9.90000E+01
  7.8125000000E-01  1.3250000000E+00  1.10653E-05  9.90000E+01
  7.8125000000E-01  1.3500000000E+00  1.23845E-05  9.90000E+01
  7.8125000000E-01  1.3750000000E+00  7.62242E-06  9.90000E+01
  7.8125000000E-01  1.4000000000E+00  1.01944E-05  9.90000E+01
  7.8125000000E-01  1.4250000000E+00  1.39488E-05  9.90000E+01
  7.8125000000E-01  1.4500000000E+00  1.27332E-05  9.90000E+01
  7.8125000000E-01  1.4750000000E+00  8.86367E-06  9.90000E+01
  7.8125000000E-01  1.5000000000E+00  9.59422E-06  9.90000E+01
  7.8125000000E-01  1.5250000000E+00  8.93337E-06  9.90000E+01
  7.8125000000E-01  1.5500000000E+00  9.27583E-06  9.90000E+01
  7.8125000000E-01  1.5750000000E+00  8.24349E-06  9.90000E+01
  7.8125000000E-01  1.6000000000E+00  7.08369E-06  9.90000E+01
  7.8125000000E-01  1.6250000000E+00  6.29084E-06  9.90000E+01
  7.8125000000E-01  1.6500000000E+00  4.59154E-06  9.90000E+01
  7.8125000000E-01  1.6750000000E+00  6.35215E-06  9.90000E+01
  7.8125000000E-01  1.7000000000E+00  6.25480E-06  9.90000E+01
  7.8125000000E-01  1.7250000000E+00  7.80246E-06  9.90000E+01
  7.8125000000E-01  1.7500000000E+00  8.74997E-06  9.90000E+01
  7.8125000000E-01  1.7750000000E+00  6.53042E-06  9.90000E+01
  7.8125000000E-01  1.8000000000E+00  6.15394E-06  9.90000E+01
  7.8125000000E-01  1.8250000000E+00  9.78652E-06  9.90000E+01
  7.8125000000E-01  1.8500000000E+00  6.42169E-06  9.90000E+01
  7.8125000000E-01  1.8750000000E+00  6.13309E-06  9.90000E+01
  7.8125000000E-01  1.9000000000E+00  4.95881E-06  9.90000E+01
  7.8125000000E-01  1.9250000000E+00  4.10145E-06  9.90000E+01
  7.8125000000E-01  1.9500000000E+00  5.67286E-06  9.90000E+01
  7.8125000000E-01  1.9750000000E+00  6.88679E-06  9.90000E+01
  7.8125000000E-01  2.0000000000E+00  3.81364E-06  9.90000E+01
  7.8125000000E-01  2.0250000000E+00  3.54562E-06  9.90000E+01
  7.8125000000E-01  2.0500000000E+00  2.79456E-06  9.90000E+01
  7.8125000000E-01  2.0750000000E+00  3.08479E-06  9.90000E+01
  7.8125000000E-01  2.1000000000E+00  5.97792E-06  9.90000E+01
  7.8125000000E-01  2.1250000000E+00  3.67392E-06  9.90000E+01
  7.8125000000E-01  2.1500000000E+00  3.53087E-06  9.90000E+01
  7.8125000000E-01  2.1750000000E+00  5.34928E-06  9.90000E+01
  7.8125000000E-01  2.2000000000E+00  2.62150E-06  9.90000E+01
  7.8125000000E-01  2.2250000000E+00  3.16054E-06  9.90000E+01
  7.8125000000E-01  2.2500000000E+00  4.28788E-06  9.90000E+01
  7.8125000000E-01  2.2750000000E+00  2.69262E-06  9.90000E+01
  7.8125000000E-01  2.3000000000E+00  4.65882E-06  9.90000E+01
  7.8125000000E-01  2.3250000000E+00  3.12310E-06  9.90000E+01
  7.8125000000E-01  2.3500000000E+00  2.45770E-06  9.90000E+01
  7.8125000000E-01  2.3750000000E+00  2.85582E-06  9.90000E+01
  7.8125000000E-01  2.4000000000E+00  2.95010E-06  9.90000E+01
  7.8125000000E-01  2.4250000000E+00  4.29839E-06  9.90000E+01
  7.8125000000E-01  2.4500000000E+00  2.49353E-06  9.90000E+01
  7.8125000000E-01  2.4750000000E+00  2.86627E-06  9.90000E+01
  7.8125000000E-01  2.5000000000E+00  3.30681E-06  9.90000E+01
  7.8125000000E-01  2.5250000000E+00  2.94647E-06  9.90000E+01
  7.8125000000E-01  2.5500000000E+00  2.34774E-06  9.90000E+01
  7.8125000000E-01  2.5750000000E+00  5.59234E-06  9.90000E+01
  7.8125000000E-01  2.6000000000E+00  2.90570E-05  9.90000E+01
  7.8125000000E-01  2.6250000000E+00  3.06624E-06  9.90000E+01
  7.8125000000E-01  2.6500000000E+00  3.22513E-06  9.90000E+01
  7.8125000000E-01  2.6750000000E+00  1.27831E-06  9.90000E+01
  7.8125000000E-01  2.7000000000E+00  1.60467E-06  9.90000E+01
  7.8125000000E-01  2.7250000000E+00  1.25338E-06  9.90000E+01
  7.8125000000E-01  2.7500000000E+00  2.08999E-06  9.90000E+01
  7.8125000000E-01  2.7750000000E+00  2.00514E-06  9.90000E+01
  7.8125000000E-01  2.8000000000E+00  2.23397E-06  9.90000E+01
  7.8125000000E-01  2.8250000000E+00  2.02666E-06  9.90000E+01
  7.8125000000E-01  2.8500000000E+00  2.01391E-06  9.90000E+01
  7.8125000000E-01  2.8750000000E+00  1.96048E-06  9.90000E+01
  7.8125000000E-01  2.9000000000E+00  2.21300E-06  9.90000E+01
  7.8125000000E-01  2.9250000000E+00  2.34214E-06  9.90000E+01
  7.8125000000E-01  2.9500000000E+00  4.25382E-06  9.90000E+01
  7.8125000000E-01  2.9750000000E+00  2.78171E-06  9.90000E+01
  7.8125000000E-01  3.0000000000E+00  2.78171E-06  9.90000E+01

  7.9687500000E-01  0.0000000000E+00  3.07282E+00  9.90000E+01
  7.9687500000E-01  2.5000000000E-02  2.79790E+00  9.90000E+01
  7.9687500000E-01  5.0000000000E-02  3.57292E+00  9.90000E+01
  7.9687500000E-01  7.5000000000E-02  3.13768E+00  9.90000E+01
  7.9687500000E-01  1.0000000000E-01  3.23697E+00  9.90000E+01
  7.9687500000E-01  1.2500000000E-01  3.32110E+00  9.90000E+01
  7.9687500000E-01  1.5000000000E-01  3.12534E+00  9.90000E+01
  7.9687500000E-01  1.7500000000E-01  2.13001E+00  9.90000E+01
  7.9687500000E-01  2.0000000000E-01  1.76298E+00  9.90000E+01
  7.9687500000E-01  2.2500000000E-01  1.47327E+00  9.90000E+01
  7.9687500000E-01  2.5000000000E-01  1.52167E+00  9.90000E+01
  7.9687500000E-01  2.7500000000E-01  1.44456E+00  9.90000E+01
  7.9687500000E-01  3.0000000000E-01  1.31113E+00  9.90000E+01
  7.9687500000E-01  3.2500000000E-01  9.43775E-01  9.90000E+01
  7.9687500000E-01  3.5000000000E-01  8.12348E-01  9.90000E+01
  7.9687500000E-01  3.7500000000E-01  8.12534E-01  9.90000E+01
  7.9687500000E-01  4.0000000000E-01  6.93819E-01  9.90000E+01
  7.9687500000E-01  4.2500000000E-01  4.89705E-01  9.90000E+01
  7.9687500000E-01  4.5000000000E-01  4.91978E-01  9.90000E+01
  7.9687500000E-01  4.7500000000E-01  4.18983E-01  9.90000E+01
  7.9687500000E-01  5.0000000000E-01  6.36329E-05  9.90000E+01
  7.9687500000E-01  5.2500000000E-01  4.80119E-05  9.90000E+01
  7.9687500000E-01  5.5000000000E-01  5.16396E-05  9.90000E+01
  7.9687500000E-01  5.7500000000E-01  4.23571E-05  9.90000E+01
  7.9687500000E-01  6.0000000000E-01  4.88522E-05  9.90000E+01
  7.9687500000E-01  6.2500000000E-01  4.95528E-05  9.90000E+01
  7.9687500000E-01  6.5000000000E-01  4.67417E-05  9.90000E+01
  7.9687500000E-01  6.7500000000E-01  4.02797E-05  9.90000E+01
  7.9687500000E-01  7.0000000000E-01  3.54097E-05  9.90000E+01
  7.9687500000E-01  7.2500000000E-01  3.49718E-05  9.90000E+01
  7.9687500000E-01  7.5000000000E-01  2.69103E-05  9.90000E+01
  7.9687500000E-01  7.7500000000E-01  3.49732E-05  9.90000E+01
  7.9687500000E-01  8.0000000000E-01  3.24585E-05  9.90000E+01
  7.9687500000E-01  8.2500000000E-01  2.15890E-05  9.90000E+01
  7.9687500000E-01  8.5000000000E-01  2.39285E-05  9.90000E+01
  7.9687500000E-01  8.7500000000E-01  2.46809E-05  9.90000E+01
  7.9687500000E-01  9.0000000000E-01  2.25313E-05  9.90000E+01
  7.9687500000E-01  9.2500000000E-01  2.18212E-05  9.90000E+01
  7.9687500000E-01  9.5000000000E-01  1.61184E-05  9.90000E+01
  7.9687500000E-01  9.7500000000E-01  1.94576E-05  9.90000E+01
  7.9687500000E-01  1.0000000000E+00  1.71000E-05  9.90000E+01
  7.9687500000E-01  1.0250000000E+00  1.89298E-05  9.90000E+01
  7.9687500000E-01  1.0500000000E+00  2.27028E-05  9.90000E+01
  7.9687500000E-01  1.0750000000E+00  1.88611E-05  9.90000E+01
  7.9687500000E-01  1.1000000000E+00  1.43418E-05  9.90000E+01
  7.9687500000E-01  1.1250000000E+00  1.33941E-05  9.90000E+01
  7.9687500000E-01  1.1500000000E+00  1.26559E-05  9.90000E+01
  7.9687500000E-01  1.1750000000E+00  1.26869E-05  9.90000E+01
  7.9687500000E-01  1.2000000000E+00  1.58227E-05  9.90000E+01
  7.9687500000E-01  1.2250000000E+00  1.34849E-05  9.90000E+01
  7.9687500000E-01  1.2500000000E+00  1.39287E-05  9.90000E+01
  7.9687500000E-01  1.2750000000E+00  1.16774E-05  9.90000E+01
  7.9687500000E-01  1.3000000000E+00  1.23722E-05  9.90000E+01
  7.9687500000E-01  1.3250000000E+00  1.19588E-05  9.90000E+01
  7.9687500000E-01  1.3500000000E+00  7.37750E-06  9.90000E+01
  7.9687500000E-01  1.3750000000E+00  1.41613E-05  9.90000E+01
  7.9687500000E-01  1.4000000000E+00  1.63795E-05  9.90000E+01
  7.9687500000E-01  1.4250000000E+00  1.25046E-05  9.90000E+01
  7.9687500000E-01  1.4500000000E+00  1.00753E-05  9.90000E+01
  7.9687500000E-01  1.4750000000E+00  6.31698E-06  9.90000E+01
  7.9687500000E-01  1.5000000000E+00  9.02304E-06  9.90000E+01
  7.9687500000E-01  1.5250000000E+00  5.62126E-06  9.90000E+01
  7.9687500000E-01  1.5500000000E+00  7.20375E-06  9.90000E+01
  7.9687500000E-01  1.5750000000E+00  1.00365E-05  9.90000E+01
  7.9687500000E-01  1.6000000000E+00  5.83989E-06  9.90000E+01
  7.9687500000E-01  1.6250000000E+00  5.39269E-06  9.90000E+01
  7.9687500000E-01  1.6500000000E+00  5.51942E-06  9.90000E+01
  7.9687500000E-01  1.6750000000E+00  5.11858E-06  9.90000E+01
  7.9687500000E-01  1.7000000000E+00  6.82207E-06  9.90000E+01
  7.9687500000E-01  1.7250000000E+00  5.34810E-06  9.90000E+01
  7.9687500000E-01  1.7500000000E+00  7.63127E-06  9.90000E+01
  7.9687500000E-01  1.7750000000E+00  7.51312E-06  9.90000E+01
  7.9687500000E-01  1.8000000000E+00  6.49904E-06  9.90000E+01
  7.9687500000E-01  1.8250000000E+00  6.59494E-06  9.90000E+01
  7.9687500000E-01  1.8500000000E+00  4.93291E-06  9.90000E+01
  7.9687500000E-01  1.8750000000E+00  3.24611E-06  9.90000E+01
  7.9687500000E-01  1.9000000000E+00  5.74533E-06  9.90000E+01
  7.9687500000E-01  1.9250000000E+00  7.28942E-06  9.90000E+01
  7.9687500000E-01  1.9500000000E+00  8.03772E-06  9.90000E+01
  7.9687500000E-01  1.9750000000E+00  4.07690E-06  9.90000E+01
  7.9687500000E-01  2.0000000000E+00  5.05422E-06  9.90000E+01
  7.9687500000E-01  2.0250000000E+00  4.31465E-06  9.90000E+01
  7.9687500000E-01  2.0500000000E+00  4.20969E-06  9.90000E+01
  7.9687500000E-01  2.0750000000E+00  5.42394E-06  9.90000E+01
  7.9687500000E-01  2.1000000000E+00  5.34610E-06  9.90000E+01
  7.9687500000E-01  2.1250000000E+00  4.97716E-06  9.90000E+01
  7.9687500000E-01  2.1500000000E+00  4.01261E-06  9.90000E+01
  7.9687500000E-01  2.1750000000E+00  4.74992E-06  9.90000E+01
  7.9687500000E-01  2.2000000000E+00  2.92091E-06  9.90000E+01
  7.9687500000E-01  2.2250000000E+00  2.17000E-06  9.90000E+01
  7.9687500000E-01  2.2500000000E+00  3.84991E-06  9.90000E+01
  7.9687500000E-01  2.2750000000E+00  6.01266E-06  9.90000E+01
  7.9687500000E-01  2.3000000000E+00  4.40129E-06  9.90000E+01
  7.9687500000E-01  2.3250000000E+00  4.85424E-06  9.90000E+01
  7.9687500000E-01  2.3500000000E+00  3.26371E-06  9.90000E+01
  7.9687500000E-01  2.3750000000E+00  3.29672E-06  9.90000E+01
  7.9687500000E-01  2.4000000000E+00  4.08436E-06  9.90000E+01
  7.9687500000E-01  2.4250000000E+00  6.06305E-06  9.90000E+01
  7.9687500000E-01  2.4500000000E+00  2.13938E-06  9.90000E+01
  7.9687500000E-01  2.4750000000E+00  1.96238E-06  9.90000E+01
  7.9687500000E-01  2.5000000000E+00  2.92568E-06  9.90000E+01
  7.9687500000E-01  2.5250000000E+00  2.92044E-06  9.90000E+01
  7.9687500000E-01  2.5500000000E+00  5.33400E-06  9.90000E+01
  7.9687500000E-01  2.5750000000E+00  5.66535E-06  9.90000E+01
  7.9687500000E-01  2.6000000000E+00  2.44537E-06  9.90000E+01
  7.9687500000E-01  2.6250000000E+00  5.11840E-06  9.90000E+01
  7.9687500000E-01  2.6500000000E+00  3.05670E-06  9.90000E+01
  7.9687500000E-01  2.6750000000E+00  2.50790E-06  9.90000E+01
  7.9687500000E-01  2.7000000000E+00  2.30453E-06  9.90000E+01
  7.9687500000E-01  2.7250000000E+00  2.05184E-06  9.90000E+01
  7.9687500000E-01  2.7500000000E+00  1.62466E-06  9.90000E+01
  7.9687500000E-01  2.7750000000E+00  2.23032E-06  9.90000E+01
  7.9687500000E-01  2.8000000000E+00  2.09905E-06  9.90000E+01
  7.9687500000E-01  2.8250000000E+00  3.53811E-06  9.90000E+01
  7.9687500000E-01  2.8500000000E+00  1.90268E-06  9.90000E+01
  7.9687500000E-01  2.8750000000E+00  1.50434E-06  9.90000E+01
  7.9687500000E-01  2.9000000000E+00  1.60307E-06  9.90000E+01
  7.9687500000E-01  2.9250000000E+00  2.23803E-06  9.90000E+01
  7.9687500000E-01  2.9500000000E+00  3.46054E-06  9.90000E+01
  7.9687500000E-01  2.9750000000E+00  1.92025E-06  9.90000E+01
  7.9687500000E-01  3.0000000000E+00  1.92025E-06  9.90000E+01

  8.1250000000E-01  0.0000000000E+00  3.40518E+00  9.90000E+01
  8.1250000000E-01  2.5000000000E-02  3.09677E+00  9.90000E+01
  8.1250000000E-01  5.0000000000E-02  4.03770E+00  9.90000E+01
  8.1250000000E-01  7.5000000000E-02  3.02937E+00  9.90000E+01
  8.1250000000E-01  1.0000000000E-01  2.55255E+00  9.90000E+01
  8.1250000000E-01  1.2500000000E-01  2.92107E+00  9.90000E+01
  8.1250000000E-01  1.5000000000E-01  3.02728E+00  9.90000E+01
  8.1250000000E-01  1.7500000000E-01  2.12509E+00  9.90000E+01
  8.1250000000E-01  2.0000000000E-01  1.79878E+00  9.90000E+01
  8.1250000000E-01  2.2500000000E-01  1.47978E+00  9.90000E+01
  8.1250000000E-01  2.5000000000E-01  1.46598E+00  9.90000E+01
  8.1250000000E-01  2.7500000000E-01  1.48884E+00  9.90000E+01
  8.1250000000E-01  3.0000000000E-01  1.35055E+00  9.90000E+01
  8.1250000000E-01  3.2500000000E-01  1.07280E+00  9.90000E+01
  8.1250000000E-01  3.5000000000E-01  9.07661E-01  9.90000E+01
  8.1250000000E-01  3.7500000000E-01  8.38709E-01  9.90000E+01
  8.1250000000E-01  4.0000000000E-01  7.90437E-01  9.90000E+01
  8.1250000000E-01  4.2500000000E-01  5.20831E-01  9.90000E+01
  8.1250000000E-01  4.5000000000E-01  4.74354E-01  9.90000E+01
  8.1250000000E-01  4.7500000000E-01  3.83890E-01  9.90000E+01
  8.1250000000E-01  5.0000000000E-01  5.52419E-05  9.90000E+01
  8.1250000000E-01  5.2500000000E-01  5.31718E-05  9.90000E+01
  8.1250000000E-01  5.5000000000E-01  3.97994E-05  9.90000E+01
  8.1250000000E-01  5.7500000000E-01  3.34892E-05  9.90000E+01
  8.1250000000E-01  6.0000000000E-01  3.96696E-05  9.90000E+01
  8.1250000000E-01  6.2500000000E-01  3.74637E-05  9.90000E+01
  8.1250000000E-01  6.5000000000E-01  4.69244E-05  9.90000E+01
  8.1250000000E-01  6.7500000000E-01  3.84869E-05  9.90000E+01
  8.1250000000E-01  7.0000000000E-01  4.66476E-05  9.90000E+01
  8.1250000000E-01  7.2500000000E-01  3.31259E-05  9.90000E+01
  8.1250000000E-01  7.5000000000E-01  2.35500E-05  9.90000E+01
  8.1250000000E-01  7.7500000000E-01  3.12932E-05  9.90000E+01
  8.1250000000E-01  8.0000000000E-01  3.81108E-05  9.90000E+01
  8.1250000000E-01  8.2500000000E-01  2.21804E-05  9.90000E+01
  8.1250000000E-01  8.5000000000E-01  2.46070E-05  9.90000E+01
  8.1250000000E-01  8.7500000000E-01  2.45425E-05  9.90000E+01
  8.1250000000E-01  9.0000000000E-01  2.13860E-05  9.90000E+01
  8.1250000000E-01  9.2500000000E-01  2.47920E-05  9.90000E+01
  8.1250000000E-01  9.5000000000E-01  2.12680E-05  9.90000E+01
  8.1250000000E-01  9.7500000000E-01  1.93812E-05  9.90000E+01
  8.1250000000E-01  1.0000000000E+00  2.05797E-05  9.90000E+01
  8.1250000000E-01  1.0250000000E+00  1.81748E-05  9.90000E+01
  8.1250000000E-01  1.0500000000E+00  1.68518E-05  9.90000E+01
  8.1250000000E-01  1.0750000000E+00  1.95980E-05  9.90000E+01
  8.1250000000E-01  1.1000000000E+00  1.74512E-05  9.90000E+01
  8.1250000000E-01  1.1250000000E+00  1.31000E-05  9.90000E+01
  8.1250000000E-01  1.1500000000E+00  1.32242E-05  9.90000E+01
  8.1250000000E-01  1.1750000000E+00  1.21948E-05  9.90000E+01
  8.1250000000E-01  1.2000000000E+00  1.14725E-05  9.90000E+01
  8.1250000000E-01  1.2250000000E+00  1.50793E-05  9.90000E+01
  8.1250000000E-01  1.2500000000E+00  1.22175E-05  9.90000E+01
  8.1250000000E-01  1.2750000000E+00  1.33394E-05  9.90000E+01
  8.1250000000E-01  1.3000000000E+00  7.02512E-05  9.90000E+01
  8.1250000000E-01  1.3250000000E+00  1.47174E-05  9.90000E+01
  8.1250000000E-01  1.3500000000E+00  1.42557E-05  9.90000E+01
  8.1250000000E-01  1.3750000000E+00  8.01182E-06  9.90000E+01
[truncated: 4,487,008 more chars]
