# Supplementary material for: Dynamical development of strength and stability of asteroid material under 440 GeV proton beam irradiation
Source: Nat Commun. 2025 Nov 28;16:11710. doi: 10.1038/s41467-025-66912-4 (PMC12753701; doi:10.1038/s41467-025-66912-4)
Supplement: Supplementary file 4 — Supplementary Data 2 [file 41467_2025_66912_MOESM4_ESM.xlsx]

## Sheet: Fig2_Source data
	Shot number	Timestamp	Intensity	Material response	Stress in bulk	Energy deposition density
	#	[hh:mm]	High/Low		MPa	GeV/cm^3/primary proton
	01	2024-05-02 11:47:08	Low	Calibration shots, no materials response results	40	2
	02	2024-05-02 11:48:54	Low	Calibration shots, no materials response results	40	2
	03	2024-05-02 11:54:37	Low	Oscillating	40	2
	04	2024-05-02 11:58:34	Low	Oscillating	40	2
	05	2024-05-02 12:26:18	Low	Oscillating	40	2
	06	2024-05-02 12:28:03	Low	Oscillating	40	2
	07	2024-05-02 12:28:56	Low	Oscillating	40	2
	08	2024-05-02 12:29:49	Low	Oscillating	40	2
	09	2024-05-02 12:30:42	Low	Oscillating	40	2
	10	2024-05-02 12:31:34	Low	Oscillating	40	2
	11&12*	2024-05-02 14:34:27	High	Oscillating	120	5.9
	13	2024-05-02 14:49:25	High	Plastic	120	5.9
	14	2024-05-02 15:02:37	High	Plastic	120	5.9
	15	2024-05-02 15:12:44	High	Plastic	120	5.9
	16	2024-05-02 15:28:08	High	Plastic	120	5.9
	17	2024-05-02 15:47:56	Low	Plastic	40	2
	18	2024-05-02 15:55:25	Low	Plastic	40	2
	19	2024-05-02 15:59:49	Low	Plastic	40	2
	20	2024-05-02 16:12:08	High	Plastic	120	5.9
	21	2024-05-02 16:37:13	High	Plastic	120	5.9
	22	2024-05-02 16:38:06	High	Plastic	120	5.9
	23	2024-05-02 16:38:58	High	Oscillating	120	5.9
	24	2024-05-02 16:44:42	High	no clear response	120	5.9
	25	2024-05-02 16:45:34	High	Oscillating	120	5.9
	26	2024-05-02 16:46:27	High	Oscillating	120	5.9
	27	2024-05-02 16:53:56	Low	no clear response	40	2
	*cumulated measurement data, no separate data recording

## Sheet: Fig3a_Source data
											#DIV/0!	#DIV/0!	#DIV/0!	#DIV/0!	#DIV/0!	#DIV/0!
		Shot
	Time	3	4	5	6	7	8	9	10		Mean - StD	Mean + StD	Min	Delta	Mean	StD
	0.000200272	-0.61593	-0.78474	-0.710806	-0.31753	-0.35349	-0.179806	-0.707746	-0.285394		-0.713863	-0.274997	-0.713863	0.438866	-0.49443	0.219433
	0.00043869	-0.655717	-0.715879	-0.776607	-0.294576	-0.434594	-0.248667	-0.7307	-0.345075		-0.728063	-0.32239	-0.728063	0.405673	-0.525227	0.202836
	0.000677109	-0.611339	-0.741893	-0.719987	-0.349666	-0.370323	-0.20735	-0.713867	-0.288455		-0.704949	-0.295771	-0.704949	0.409178	-0.50036	0.204589
	0.000915527	-0.666429	-0.694455	-0.767426	-0.325182	-0.387156	-0.201229	-0.693973	-0.283864		-0.712785	-0.292143	-0.712785	0.420642	-0.502464	0.210321
	0.00115395	-0.663368	-0.673032	-0.787319	-0.31447	-0.425412	-0.219592	-0.703155	-0.296106		-0.716398	-0.304215	-0.716398	0.412183	-0.510307	0.206091
	0.00139236	-0.629702	-0.711288	-0.727639	-0.319061	-0.364202	-0.190517	-0.726109	-0.285394		-0.705533	-0.282945	-0.705533	0.422587	-0.494239	0.211294
	0.0018692	-0.640414	-0.700576	-0.739881	-0.31753	-0.384095	-0.20276	-0.719988	-0.306818		-0.707137	-0.295879	-0.707137	0.411258	-0.501508	0.205629
	0.00210762	-0.635823	-0.700576	-0.73529	-0.329772	-0.384095	-0.20429	-0.724579	-0.303758		-0.706234	-0.298312	-0.706234	0.407922	-0.502273	0.203961
	0.00234604	-0.648065	-0.700576	-0.747532	-0.319061	-0.396337	-0.215002	-0.713867	-0.309879		-0.7093	-0.30328	-0.7093	0.40602	-0.50629	0.20301
	0.00258446	-0.645005	-0.709758	-0.73682	-0.334363	-0.376444	-0.193578	-0.721518	-0.286925		-0.710365	-0.290738	-0.710365	0.419627	-0.500551	0.209814
	0.00282288	-0.632763	-0.702106	-0.73223	-0.343545	-0.376444	-0.20429	-0.724579	-0.294576		-0.705097	-0.297536	-0.705097	0.407562	-0.501316	0.203781
	0.00306129	-0.635823	-0.700576	-0.744472	-0.334363	-0.373383	-0.210411	-0.724579	-0.293046		-0.707935	-0.296228	-0.707935	0.411707	-0.502082	0.205854
	0.00329971	-0.632763	-0.703637	-0.746002	-0.326712	-0.377974	-0.20582	-0.726109	-0.293046		-0.709176	-0.293839	-0.709176	0.415337	-0.501508	0.207668
	0.00353813	-0.640414	-0.700576	-0.747532	-0.323651	-0.377974	-0.211941	-0.721518	-0.297637		-0.708857	-0.296454	-0.708857	0.412402	-0.502655	0.206201
	0.00377655	-0.640414	-0.702106	-0.73682	-0.332833	-0.374913	-0.20429	-0.721518	-0.293046		-0.70677	-0.294715	-0.70677	0.412055	-0.500743	0.206028
	0.00401497	-0.646535	-0.703637	-0.73529	-0.335893	-0.382565	-0.210411	-0.73223	-0.293046		-0.710939	-0.298962	-0.710939	0.411977	-0.504951	0.205989
	0.00425339	-0.640414	-0.708228	-0.73529	-0.332833	-0.377974	-0.20276	-0.723048	-0.291515		-0.708517	-0.294499	-0.708517	0.414018	-0.501508	0.207009
	0.00449181	-0.635823	-0.705167	-0.739881	-0.332833	-0.376444	-0.20276	-0.723048	-0.294576		-0.707951	-0.294682	-0.707951	0.413269	-0.501316	0.206635
	0.00473022	-0.640414	-0.700576	-0.741411	-0.329772	-0.385625	-0.20582	-0.723048	-0.302227		-0.708425	-0.298799	-0.708425	0.409626	-0.503612	0.204813
	0.00496864	-0.645005	-0.702106	-0.744472	-0.331303	-0.387156	-0.20429	-0.721518	-0.296106		-0.71039	-0.297599	-0.71039	0.412791	-0.503994	0.206395
	0.00520706	-0.638884	-0.702106	-0.738351	-0.331303	-0.381034	-0.20582	-0.723048	-0.291515		-0.70745	-0.295565	-0.70745	0.411885	-0.501508	0.205942
	0.00544548	-0.640414	-0.700576	-0.742941	-0.325182	-0.376444	-0.20735	-0.721518	-0.288455		-0.707803	-0.292917	-0.707803	0.414885	-0.50036	0.207443
	0.0056839	-0.640414	-0.703637	-0.742941	-0.329772	-0.382565	-0.208881	-0.721518	-0.299167		-0.708863	-0.298361	-0.708863	0.410502	-0.503612	0.205251
	0.00592232	-0.640414	-0.699046	-0.742941	-0.329772	-0.382565	-0.20735	-0.724579	-0.293046		-0.708615	-0.296313	-0.708615	0.412302	-0.502464	0.206151
	0.00616074	-0.646535	-0.706697	-0.741411	-0.331303	-0.379504	-0.20582	-0.721518	-0.288455		-0.71055	-0.294761	-0.71055	0.415789	-0.502655	0.207894
	0.00639915	-0.638884	-0.697516	-0.742941	-0.334363	-0.379504	-0.208881	-0.724579	-0.297637		-0.707776	-0.2983	-0.707776	0.409475	-0.503038	0.204738
	0.00663757	-0.637354	-0.700576	-0.738351	-0.329772	-0.382565	-0.20735	-0.719988	-0.297637		-0.705918	-0.29748	-0.705918	0.408438	-0.501699	0.204219
	0.00711441	-0.643475	-0.703637	-0.742941	-0.326712	-0.390216	-0.208881	-0.718458	-0.293046		-0.70908	-0.297761	-0.70908	0.411318	-0.503421	0.205659
	0.00735283	-0.637354	-0.706697	-0.741411	-0.328242	-0.379504	-0.208881	-0.715397	-0.297637		-0.706816	-0.296964	-0.706816	0.409852	-0.50189	0.204926
	0.00759125	-0.634293	-0.708228	-0.739881	-0.329772	-0.384095	-0.20582	-0.723048	-0.299167		-0.708556	-0.29752	-0.708556	0.411035	-0.503038	0.205518
	0.00782967	-0.635823	-0.703637	-0.742941	-0.331303	-0.384095	-0.20582	-0.726109	-0.294576		-0.709382	-0.296694	-0.709382	0.412687	-0.503038	0.206344
	0.00806808	-0.637354	-0.706697	-0.749062	-0.334363	-0.382565	-0.201229	-0.726109	-0.300697		-0.712358	-0.297161	-0.712358	0.415198	-0.50476	0.207599
	0.0083065	-0.634293	-0.706697	-0.741411	-0.332833	-0.384095	-0.201229	-0.724579	-0.300697		-0.70931	-0.297149	-0.70931	0.412162	-0.503229	0.206081
	0.00854492	-0.634293	-0.705167	-0.741411	-0.329772	-0.388686	-0.20735	-0.727639	-0.299167		-0.709561	-0.29881	-0.709561	0.410751	-0.504186	0.205376
	0.00878334	-0.640414	-0.708228	-0.741411	-0.332833	-0.379504	-0.20582	-0.719988	-0.296106		-0.70927	-0.296806	-0.70927	0.412464	-0.503038	0.206232
	0.00902176	-0.645005	-0.705167	-0.73529	-0.331303	-0.381034	-0.20735	-0.716927	-0.297637		-0.707005	-0.297923	-0.707005	0.409082	-0.502464	0.204541
	0.00926018	-0.640414	-0.705167	-0.739881	-0.329772	-0.381034	-0.20735	-0.718458	-0.297637		-0.707633	-0.297296	-0.707633	0.410337	-0.502464	0.205168
	0.0094986	-0.640414	-0.706697	-0.742941	-0.329772	-0.382565	-0.20429	-0.721518	-0.294576		-0.709873	-0.295821	-0.709873	0.414052	-0.502847	0.207026
	0.00973701	-0.641944	-0.709758	-0.744472	-0.332833	-0.387156	-0.20429	-0.721518	-0.299167		-0.71167	-0.298615	-0.71167	0.413055	-0.505142	0.206527
	0.00997543	-0.645005	-0.709758	-0.738351	-0.332833	-0.390216	-0.201229	-0.718458	-0.294576		-0.710232	-0.297374	-0.710232	0.412858	-0.503803	0.206429
	0.0102139	-0.638884	-0.708228	-0.741411	-0.334363	-0.385625	-0.20429	-0.724579	-0.299167		-0.710569	-0.298567	-0.710569	0.412002	-0.504568	0.206001
	0.0104523	-0.635823	-0.700576	-0.738351	-0.332833	-0.379504	-0.20735	-0.719988	-0.297637		-0.705507	-0.297509	-0.705507	0.407998	-0.501508	0.203999
	0.0106907	-0.640414	-0.703637	-0.73682	-0.334363	-0.379504	-0.210411	-0.719988	-0.299167		-0.706674	-0.299403	-0.706674	0.407271	-0.503038	0.203636
	0.0109291	-0.638884	-0.706697	-0.742941	-0.334363	-0.384095	-0.20429	-0.726109	-0.297637		-0.710917	-0.297837	-0.710917	0.41308	-0.504377	0.20654
	0.0111675	-0.637354	-0.709758	-0.73682	-0.331303	-0.384095	-0.20429	-0.726109	-0.294576		-0.709658	-0.296418	-0.709658	0.413241	-0.503038	0.20662
	0.0114059	-0.638884	-0.708228	-0.73529	-0.331303	-0.381034	-0.20735	-0.723048	-0.294576		-0.708062	-0.296866	-0.708062	0.411197	-0.502464	0.205598
	0.0116444	-0.641944	-0.708228	-0.73682	-0.332833	-0.382565	-0.20582	-0.723048	-0.299167		-0.709302	-0.298305	-0.709302	0.410997	-0.503803	0.205499
	0.0118828	-0.640414	-0.706697	-0.73529	-0.328242	-0.385625	-0.20582	-0.721518	-0.296106		-0.707866	-0.297062	-0.707866	0.410804	-0.502464	0.205402
	0.0123596	-0.632763	-0.708228	-0.73682	-0.328242	-0.384095	-0.210411	-0.719988	-0.297637		-0.706347	-0.298199	-0.706347	0.408148	-0.502273	0.204074
	0.012598	-0.638884	-0.709758	-0.739881	-0.332833	-0.384095	-0.201229	-0.723048	-0.296106		-0.710205	-0.296253	-0.710205	0.413952	-0.503229	0.206976
	0.0128365	-0.638884	-0.705167	-0.739881	-0.331303	-0.384095	-0.201229	-0.726109	-0.299167		-0.709826	-0.296633	-0.709826	0.413193	-0.503229	0.206597
	0.0130749	-0.640414	-0.703637	-0.742941	-0.332833	-0.377974	-0.20735	-0.721518	-0.297637		-0.708778	-0.297298	-0.708778	0.41148	-0.503038	0.20574
	0.0133133	-0.640414	-0.697516	-0.741411	-0.325182	-0.384095	-0.20429	-0.721518	-0.299167		-0.707195	-0.296203	-0.707195	0.410992	-0.501699	0.205496
	0.0135517	-0.634293	-0.705167	-0.738351	-0.331303	-0.387156	-0.199699	-0.726109	-0.297637		-0.708723	-0.296206	-0.708723	0.412517	-0.502464	0.206258
	0.0137901	-0.634293	-0.703637	-0.73682	-0.337424	-0.387156	-0.20276	-0.727639	-0.291515		-0.708304	-0.297006	-0.708304	0.411298	-0.502655	0.205649
	0.0140285	-0.640414	-0.711288	-0.73682	-0.334363	-0.376444	-0.210411	-0.719988	-0.297637		-0.708438	-0.298403	-0.708438	0.410035	-0.503421	0.205018
	0.014267	-0.638884	-0.705167	-0.742941	-0.334363	-0.382565	-0.20735	-0.723048	-0.300697		-0.709497	-0.299257	-0.709497	0.410239	-0.504377	0.20512
	0.0145054	-0.638884	-0.705167	-0.742941	-0.342014	-0.381034	-0.20735	-0.723048	-0.299167		-0.709599	-0.300303	-0.709599	0.409296	-0.504951	0.204648
	0.0147438	-0.637354	-0.705167	-0.739881	-0.337424	-0.379504	-0.210411	-0.718458	-0.297637		-0.706916	-0.299543	-0.706916	0.407373	-0.503229	0.203687
	0.0149822	-0.645005	-0.706697	-0.738351	-0.329772	-0.382565	-0.20735	-0.726109	-0.297637		-0.710617	-0.297755	-0.710617	0.412862	-0.504186	0.206431
	0.0152206	-0.645005	-0.705167	-0.742941	-0.329772	-0.387156	-0.20735	-0.724579	-0.299167		-0.711314	-0.298971	-0.711314	0.412343	-0.505142	0.206172
	0.0154591	-0.643475	-0.705167	-0.742941	-0.331303	-0.385625	-0.20429	-0.719988	-0.296106		-0.709933	-0.297291	-0.709933	0.412642	-0.503612	0.206321
	0.0156975	-0.638884	-0.703637	-0.73682	-0.335893	-0.384095	-0.20735	-0.724579	-0.299167		-0.707979	-0.299627	-0.707979	0.408352	-0.503803	0.204176
	0.0159359	-0.638884	-0.705167	-0.746002	-0.331303	-0.387156	-0.20735	-0.724579	-0.293046		-0.710904	-0.297467	-0.710904	0.413437	-0.504186	0.206719
	0.0161743	-0.643475	-0.709758	-0.744472	-0.331303	-0.379504	-0.20582	-0.721518	-0.289985		-0.711485	-0.294974	-0.711485	0.416511	-0.503229	0.208255
	0.0164127	-0.635823	-0.702106	-0.738351	-0.325182	-0.381034	-0.20582	-0.723048	-0.299167		-0.706692	-0.295941	-0.706692	0.410751	-0.501316	0.205376
	0.0166512	-0.637354	-0.703637	-0.742941	-0.329772	-0.384095	-0.208881	-0.726109	-0.296106		-0.709497	-0.297727	-0.709497	0.41177	-0.503612	0.205885
	0.0168896	-0.641944	-0.706697	-0.741411	-0.334363	-0.390216	-0.210411	-0.729169	-0.299167		-0.711915	-0.301429	-0.711915	0.410486	-0.506672	0.205243
	0.0173664	-0.640414	-0.708228	-0.738351	-0.334363	-0.388686	-0.20582	-0.727639	-0.296106		-0.710939	-0.298962	-0.710939	0.411977	-0.504951	0.205989
	0.0176048	-0.637354	-0.708228	-0.744472	-0.331303	-0.391746	-0.20429	-0.724579	-0.299167		-0.711349	-0.298935	-0.711349	0.412414	-0.505142	0.206207
	0.0178432	-0.643475	-0.706697	-0.742941	-0.334363	-0.388686	-0.20735	-0.718458	-0.296106		-0.709977	-0.299542	-0.709977	0.410436	-0.50476	0.205218
	0.0180817	-0.643475	-0.699046	-0.742941	-0.337424	-0.379504	-0.208881	-0.723048	-0.294576		-0.708786	-0.298438	-0.708786	0.410348	-0.503612	0.205174
	0.0183201	-0.640414	-0.702106	-0.738351	-0.332833	-0.384095	-0.208881	-0.724579	-0.296106		-0.708182	-0.298659	-0.708182	0.409523	-0.503421	0.204761
	0.0185585	-0.637354	-0.705167	-0.742941	-0.334363	-0.387156	-0.20276	-0.723048	-0.294576		-0.709684	-0.297157	-0.709684	0.412527	-0.503421	0.206264
	0.0187969	-0.638884	-0.695985	-0.742941	-0.334363	-0.384095	-0.201229	-0.721518	-0.300697		-0.70728	-0.297648	-0.70728	0.409632	-0.502464	0.204816
	0.0190353	-0.641944	-0.700576	-0.738351	-0.334363	-0.390216	-0.201229	-0.719988	-0.302227		-0.70774	-0.299484	-0.70774	0.408256	-0.503612	0.204128
	0.0192738	-0.641944	-0.703637	-0.741411	-0.338954	-0.384095	-0.201229	-0.723048	-0.297637		-0.709878	-0.298111	-0.709878	0.411766	-0.503994	0.205883
	0.0195122	-0.641944	-0.699046	-0.742941	-0.337424	-0.387156	-0.201229	-0.723048	-0.291515		-0.709302	-0.296774	-0.709302	0.412528	-0.503038	0.206264
	0.0197506	-0.648065	-0.702106	-0.742941	-0.334363	-0.388686	-0.20582	-0.719988	-0.296106		-0.710291	-0.299228	-0.710291	0.411063	-0.50476	0.205531
	0.019989	-0.640414	-0.702106	-0.739881	-0.334363	-0.387156	-0.20429	-0.727639	-0.299167		-0.70984	-0.298914	-0.70984	0.410926	-0.504377	0.205463
	0.0202274	-0.637354	-0.705167	-0.741411	-0.334363	-0.381034	-0.201229	-0.727639	-0.293046		-0.710226	-0.295085	-0.710226	0.415141	-0.502655	0.207571
	0.0204659	-0.643475	-0.700576	-0.744472	-0.335893	-0.391746	-0.20429	-0.723048	-0.293046		-0.710448	-0.298689	-0.710448	0.411759	-0.504568	0.205879
	0.0207043	-0.643475	-0.705167	-0.746002	-0.335893	-0.387156	-0.20429	-0.721518	-0.294576		-0.711337	-0.298182	-0.711337	0.413154	-0.50476	0.206577
	0.0209427	-0.645005	-0.705167	-0.747532	-0.331303	-0.388686	-0.20276	-0.721518	-0.296106		-0.712141	-0.297378	-0.712141	0.414762	-0.50476	0.207381
	0.0211811	-0.641944	-0.703637	-0.742941	-0.332833	-0.393277	-0.20582	-0.724579	-0.297637		-0.710782	-0.299885	-0.710782	0.410897	-0.505333	0.205448
	0.0214195	-0.638884	-0.700576	-0.739881	-0.328242	-0.384095	-0.20276	-0.724579	-0.297637		-0.708146	-0.296017	-0.708146	0.412129	-0.502082	0.206065
	0.0216579	-0.640414	-0.705167	-0.742941	-0.338954	-0.390216	-0.20429	-0.721518	-0.302227		-0.710101	-0.301331	-0.710101	0.40877	-0.505716	0.204385
	0.0218964	-0.652656	-0.715879	-0.761304	-0.355787	-0.408579	-0.218062	-0.736821	-0.316		-0.72477	-0.316502	-0.72477	0.408268	-0.520636	0.204134
	0.0221348	-0.671019	-0.732712	-0.788849	-0.394044	-0.436124	-0.245607	-0.753654	-0.340484		-0.74538	-0.345243	-0.74538	0.400137	-0.545311	0.200069
	0.0226116	-0.730699	-0.78321	-0.85006	-0.458315	-0.494274	-0.312938	-0.799561	-0.398634		-0.799393	-0.40753	-0.799393	0.391863	-0.603461	0.195931
	0.02285	-0.798031	-0.858193	-0.918921	-0.511874	-0.566196	-0.38027	-0.873014	-0.470556		-0.87039	-0.473874	-0.87039	0.396515	-0.672132	0.198258
	0.0230885	-0.824045	-0.90104	-0.937284	-0.502692	-0.579968	-0.389451	-0.915861	-0.475147		-0.902331	-0.479042	-0.902331	0.423289	-0.690686	0.211645
	0.0233269	-0.799561	-0.865844	-0.892907	-0.453724	-0.538651	-0.348134	-0.900559	-0.427709		-0.871935	-0.434838	-0.871935	0.437097	-0.653386	0.218549
	0.0235653	-0.738351	-0.807694	-0.840878	-0.403225	-0.478971	-0.289984	-0.845469	-0.37568		-0.815564	-0.3795	-0.815564	0.436064	-0.597532	0.218032
	0.0238037	-0.687852	-0.754135	-0.7965	-0.364968	-0.434594	-0.242546	-0.79191	-0.338954		-0.76549	-0.337375	-0.76549	0.428115	-0.551433	0.214057
	0.0240421	-0.663368	-0.714349	-0.768956	-0.349666	-0.400928	-0.218062	-0.742942	-0.312939		-0.729735	-0.313067	-0.729735	0.416668	-0.521401	0.208334
	0.0242805	-0.664898	-0.714349	-0.779668	-0.366499	-0.41164	-0.221123	-0.738351	-0.31906		-0.732647	-0.32125	-0.732647	0.411396	-0.526948	0.205698
	0.024519	-0.700094	-0.748014	-0.811803	-0.398634	-0.448366	-0.251728	-0.765896	-0.348135		-0.764992	-0.353175	-0.764992	0.411817	-0.559084	0.205908
	0.0247574	-0.727639	-0.78321	-0.836287	-0.415467	-0.478971	-0.282333	-0.798031	-0.37721		-0.794421	-0.380366	-0.794421	0.414054	-0.587394	0.207027
	0.0249958	-0.739881	-0.796983	-0.85006	-0.421588	-0.483562	-0.293045	-0.817925	-0.386392		-0.808922	-0.388437	-0.808922	0.420484	-0.598679	0.210242
	0.0252342	-0.73376	-0.790862	-0.837817	-0.412407	-0.477441	-0.277742	-0.822515	-0.37568		-0.804373	-0.377683	-0.804373	0.426689	-0.591028	0.213345
	0.0254726	-0.719988	-0.777089	-0.834757	-0.410876	-0.469789	-0.271621	-0.808743	-0.371089		-0.793673	-0.372316	-0.793673	0.421357	-0.582994	0.210679
	0.0257111	-0.739881	-0.796983	-0.857711	-0.438421	-0.491213	-0.293045	-0.808743	-0.392513		-0.809536	-0.395091	-0.809536	0.414445	-0.602314	0.207222
	0.0259495	-0.753653	-0.813815	-0.866892	-0.426179	-0.497334	-0.303757	-0.830167	-0.400164		-0.8239	-0.399091	-0.8239	0.424809	-0.611495	0.212405
	0.0261879	-0.724578	-0.789331	-0.825575	-0.381801	-0.465199	-0.268561	-0.817925	-0.360377		-0.796919	-0.361418	-0.796919	0.435501	-0.579169	0.217751
	0.0264263	-0.671019	-0.735772	-0.762835	-0.328242	-0.403988	-0.215002	-0.773547	-0.303758		-0.742928	-0.305613	-0.742928	0.437314	-0.52427	0.218657
	0.0266647	-0.628172	-0.689864	-0.724578	-0.305288	-0.361141	-0.176745	-0.713867	-0.270092		-0.696167	-0.27127	-0.696167	0.424898	-0.483718	0.212449
	0.0269032	-0.631233	-0.674562	-0.741411	-0.332833	-0.376444	-0.185927	-0.697034	-0.286925		-0.694319	-0.287273	-0.694319	0.407045	-0.490796	0.203523
	0.0271416	-0.681731	-0.718939	-0.782728	-0.383332	-0.422351	-0.237956	-0.73529	-0.335893		-0.737396	-0.337159	-0.737396	0.400237	-0.537278	0.200119
	0.0276184	-0.726109	-0.766377	-0.820985	-0.410876	-0.463668	-0.274682	-0.78885	-0.361908		-0.783021	-0.370343	-0.783021	0.412679	-0.576682	0.206339
	0.0278568	-0.727639	-0.778619	-0.825575	-0.392513	-0.460608	-0.268561	-0.808743	-0.358847		-0.792447	-0.36283	-0.792447	0.429617	-0.577638	0.214809
	0.0280952	-0.697034	-0.749545	-0.79344	-0.361908	-0.425412	-0.237956	-0.782729	-0.332833		-0.762738	-0.332476	-0.762738	0.430262	-0.547607	0.215131
	0.0283337	-0.669489	-0.715879	-0.761304	-0.338954	-0.396337	-0.216532	-0.741412	-0.308348		-0.728564	-0.3085	-0.728564	0.420065	-0.518532	0.210032
	0.0285721	-0.671019	-0.709758	-0.765895	-0.361908	-0.402458	-0.218062	-0.727639	-0.309879		-0.725923	-0.315731	-0.725923	0.410192	-0.520827	0.205096
	0.0288105	-0.704685	-0.744954	-0.810273	-0.404755	-0.446836	-0.2655	-0.762835	-0.349666		-0.763298	-0.359078	-0.763298	0.404219	-0.561188	0.20211
	0.0290489	-0.746002	-0.790862	-0.848529	-0.423119	-0.482032	-0.297636	-0.808743	-0.381801		-0.805687	-0.388994	-0.805687	0.416694	-0.59734	0.208347
	0.0292873	-0.746002	-0.786271	-0.840878	-0.398634	-0.47438	-0.282333	-0.824046	-0.37568		-0.80642	-0.375636	-0.80642	0.430783	-0.591028	0.215392
	0.0295258	-0.715397	-0.758726	-0.813333	-0.383332	-0.449896	-0.26091	-0.79344	-0.351196		-0.777449	-0.354109	-0.777449	0.42334	-0.565779	0.21167
	0.0297642	-0.701625	-0.751075	-0.804152	-0.381801	-0.440715	-0.250198	-0.772017	-0.340484		-0.764751	-0.345766	-0.764751	0.418985	-0.555258	0.209493
	0.0300026	-0.698564	-0.749545	-0.802621	-0.380271	-0.439184	-0.248667	-0.772017	-0.343544		-0.763276	-0.345327	-0.763276	0.417949	-0.554302	0.208975
	0.030241	-0.692443	-0.741893	-0.790379	-0.358847	-0.428473	-0.237956	-0.772017	-0.334363		-0.756421	-0.332671	-0.756421	0.42375	-0.544546	0.211875
	0.0304794	-0.664898	-0.700576	-0.752123	-0.319061	-0.385625	-0.20276	-0.742942	-0.296106		-0.721682	-0.294341	-0.721682	0.427341	-0.508011	0.213671
	0.0307178	-0.622051	-0.666911	-0.718457	-0.296107	-0.350429	-0.167564	-0.703155	-0.26244		-0.684629	-0.262149	-0.684629	0.42248	-0.473389	0.21124
	0.0309563	-0.611339	-0.654668	-0.709276	-0.293046	-0.339717	-0.156852	-0.684792	-0.25785		-0.672153	-0.254732	-0.672153	0.41742	-0.463442	0.20871
	0.0311947	-0.620521	-0.659259	-0.721518	-0.311409	-0.35196	-0.172154	-0.678671	-0.267031		-0.677208	-0.268423	-0.677208	0.408785	-0.472815	0.204392
	0.0314331	-0.652656	-0.694455	-0.756714	-0.354257	-0.391746	-0.208881	-0.703155	-0.302227		-0.709444	-0.306578	-0.709444	0.402866	-0.508011	0.201433
	0.0316715	-0.693973	-0.729651	-0.79344	-0.383332	-0.430003	-0.245607	-0.753654	-0.338954		-0.750096	-0.342057	-0.750096	0.408039	-0.546077	0.204019
	0.0319099	-0.709276	-0.751075	-0.805682	-0.387922	-0.448366	-0.26091	-0.778138	-0.352726		-0.768281	-0.355242	-0.768281	0.413039	-0.561762	0.206519
	0.0321484	-0.706215	-0.752605	-0.810273	-0.380271	-0.449896	-0.26091	-0.785789	-0.354256		-0.771169	-0.353885	-0.771169	0.417284	-0.562527	0.208642
	0.0323868	-0.692443	-0.735772	-0.785789	-0.360378	-0.425412	-0.237956	-0.784259	-0.334363		-0.756792	-0.3323	-0.756792	0.424492	-0.544546	0.212246
	0.0328636	-0.667959	-0.711288	-0.755183	-0.345075	-0.405519	-0.215002	-0.752123	-0.312939		-0.728985	-0.312287	-0.728985	0.416698	-0.520636	0.208349
	0.033102	-0.660307	-0.700576	-0.755183	-0.342014	-0.403988	-0.211941	-0.7307	-0.312939		-0.719245	-0.310168	-0.719245	0.409077	-0.514706	0.204538
	0.0333405	-0.655717	-0.697516	-0.746002	-0.329772	-0.388686	-0.201229	-0.739881	-0.309879		-0.717004	-0.300166	-0.717004	0.416839	-0.508585	0.208419
	0.0335789	-0.641944	-0.686804	-0.738351	-0.322121	-0.367262	-0.185927	-0.716927	-0.285394		-0.702999	-0.283184	-0.702999	0.419814	-0.493091	0.209907
	0.0338173	-0.643475	-0.692925	-0.73376	-0.323651	-0.371853	-0.198169	-0.706216	-0.285394		-0.700405	-0.288456	-0.700405	0.411949	-0.49443	0.205974
	0.0340557	-0.641944	-0.688334	-0.723048	-0.311409	-0.365732	-0.185927	-0.707746	-0.276213		-0.69659	-0.278498	-0.69659	0.418092	-0.487544	0.209046
	0.0342941	-0.632763	-0.676092	-0.710806	-0.300697	-0.35349	-0.173685	-0.700094	-0.274683		-0.686236	-0.269342	-0.686236	0.416894	-0.477789	0.208447
	0.0345325	-0.629702	-0.676092	-0.710806	-0.312939	-0.358081	-0.176745	-0.692443	-0.273152		-0.683921	-0.273569	-0.683921	0.410352	-0.478745	0.205176
	0.034771	-0.643475	-0.682213	-0.73223	-0.331303	-0.368792	-0.188987	-0.701625	-0.286925		-0.696777	-0.28711	-0.696777	0.409667	-0.491944	0.204834
	0.0350094	-0.669489	-0.699046	-0.758244	-0.352726	-0.396337	-0.215002	-0.724579	-0.309879		-0.719781	-0.311544	-0.719781	0.408237	-0.515663	0.204118
	0.0352478	-0.689382	-0.722	-0.778137	-0.380271	-0.423882	-0.234895	-0.758244	-0.335893		-0.744521	-0.336156	-0.744521	0.408365	-0.540338	0.204182
	0.0354862	-0.698564	-0.743423	-0.787319	-0.366499	-0.431533	-0.245607	-0.770486	-0.342014		-0.756751	-0.33961	-0.756751	0.41714	-0.548181	0.20857
	0.0357246	-0.661838	-0.714349	-0.738351	-0.308349	-0.385625	-0.20735	-0.753654	-0.300697		-0.723209	-0.294344	-0.723209	0.428864	-0.508776	0.214432
	0.0359631	-0.612869	-0.660789	-0.67714	-0.274683	-0.333596	-0.155321	-0.706216	-0.25938		-0.67061	-0.249389	-0.67061	0.421222	-0.459999	0.210611
	0.0362015	-0.591446	-0.639366	-0.655717	-0.270092	-0.318294	-0.141549	-0.663368	-0.239486		-0.643651	-0.236178	-0.643651	0.407473	-0.439915	0.203737
	0.0364399	-0.597567	-0.640896	-0.666428	-0.293046	-0.330536	-0.153791	-0.657247	-0.247138		-0.64701	-0.249652	-0.64701	0.397358	-0.448331	0.198679
	0.0366783	-0.645005	-0.677622	-0.713866	-0.346605	-0.371853	-0.196639	-0.692443	-0.285394		-0.688904	-0.293453	-0.688904	0.39545	-0.491178	0.197725
	0.0369167	-0.698564	-0.731181	-0.781198	-0.395574	-0.431533	-0.242546	-0.744472	-0.335893		-0.746438	-0.343802	-0.746438	0.402635	-0.54512	0.201318
	0.0371552	-0.738351	-0.778619	-0.828636	-0.423119	-0.465199	-0.282333	-0.78885	-0.378741		-0.79061	-0.380352	-0.79061	0.410259	-0.585481	0.205129
	0.0373936	-0.753653	-0.801573	-0.843939	-0.427709	-0.485092	-0.297636	-0.827106	-0.390983		-0.813589	-0.393334	-0.813589	0.420255	-0.603461	0.210128
	0.037632	-0.753653	-0.803104	-0.840878	-0.424649	-0.492743	-0.302227	-0.833227	-0.389452		-0.814852	-0.395132	-0.814852	0.41972	-0.604992	0.20986
	0.0381088	-0.749063	-0.793922	-0.834757	-0.413937	-0.491213	-0.293045	-0.825576	-0.389452		-0.808279	-0.389462	-0.808279	0.418818	-0.598871	0.209409
	0.0383472	-0.742942	-0.787801	-0.814864	-0.398634	-0.469789	-0.274682	-0.822515	-0.381801		-0.799024	-0.374233	-0.799024	0.424792	-0.586629	0.212396
	0.0385857	-0.716927	-0.766377	-0.775077	-0.354257	-0.436124	-0.247137	-0.796501	-0.343544		-0.770009	-0.338977	-0.770009	0.431032	-0.554493	0.215516
	0.0388241	-0.664898	-0.722	-0.713866	-0.305288	-0.382565	-0.198169	-0.747533	-0.291515		-0.718193	-0.288266	-0.718193	0.429927	-0.503229	0.214964
	0.0390625	-0.61593	-0.674562	-0.663368	-0.285395	-0.335127	-0.161443	-0.692443	-0.253259		-0.667464	-0.252917	-0.667464	0.414547	-0.460191	0.207273
	0.0393009	-0.628172	-0.66232	-0.683261	-0.328242	-0.35502	-0.179806	-0.67408	-0.273152		-0.668371	-0.277642	-0.668371	0.39073	-0.473007	0.195365
	0.0395393	-0.697034	-0.728121	-0.762835	-0.395574	-0.430003	-0.247137	-0.7307	-0.342014		-0.736605	-0.34675	-0.736605	0.389855	-0.541677	0.194927
	0.0397778	-0.752123	-0.78321	-0.807212	-0.412407	-0.47132	-0.283863	-0.801092	-0.380271		-0.792163	-0.380712	-0.792163	0.411451	-0.586437	0.205725
	0.0400162	-0.755184	-0.798513	-0.817924	-0.421588	-0.477441	-0.289984	-0.819455	-0.383331		-0.804258	-0.386598	-0.804258	0.41766	-0.595428	0.20883
	0.0402546	-0.770486	-0.812285	-0.839348	-0.446073	-0.497334	-0.308348	-0.824046	-0.394043		-0.818338	-0.404653	-0.818338	0.413685	-0.611495	0.206842
	0.040493	-0.811803	-0.852072	-0.885256	-0.495041	-0.538651	-0.349665	-0.85159	-0.441481		-0.857219	-0.449171	-0.857219	0.408049	-0.653195	0.204024
	0.0407314	-0.843939	-0.890328	-0.91127	-0.505753	-0.569256	-0.37874	-0.889847	-0.473617		-0.890373	-0.475314	-0.890373	0.415059	-0.682844	0.20753
	0.0409698	-0.824045	-0.879617	-0.903619	-0.475148	-0.561605	-0.357316	-0.905149	-0.455254		-0.88561	-0.454828	-0.88561	0.430782	-0.670219	0.215391
	0.0412083	-0.781198	-0.84136	-0.859241	-0.42924	-0.520288	-0.317529	-0.880665	-0.415467		-0.848258	-0.412989	-0.848258	0.43527	-0.630624	0.217635
	0.0414467	-0.716927	-0.78168	-0.784258	-0.363438	-0.449896	-0.256319	-0.825576	-0.354256		-0.784363	-0.348725	-0.784363	0.435638	-0.566544	0.217819
	0.0416851	-0.67408	-0.737302	-0.739881	-0.346605	-0.408579	-0.219592	-0.764365	-0.31906		-0.735891	-0.316475	-0.735891	0.419416	-0.526183	0.209708
	0.0419235	-0.681731	-0.732712	-0.747532	-0.366499	-0.422351	-0.227244	-0.741412	-0.325181		-0.733086	-0.32808	-0.733086	0.405006	-0.530583	0.202503
	0.0421619	-0.698564	-0.754135	-0.768956	-0.392513	-0.440715	-0.251728	-0.765896	-0.348135		-0.754044	-0.351116	-0.754044	0.402929	-0.55258	0.201464
	0.0424004	-0.742942	-0.786271	-0.814864	-0.43383	-0.483562	-0.294575	-0.796501	-0.384862		-0.792225	-0.392127	-0.792225	0.400098	-0.592176	0.200049
	0.0426388	-0.785789	-0.832179	-0.860771	-0.472087	-0.523349	-0.335892	-0.834757	-0.426179		-0.835296	-0.432455	-0.835296	0.40284	-0.633875	0.20142
	0.0431156	-0.820985	-0.873496	-0.903619	-0.499632	-0.566196	-0.3818	-0.877605	-0.458314		-0.875652	-0.46976	-0.875652	0.405892	-0.672706	0.202946
	0.043354	-0.837818	-0.896449	-0.91433	-0.498102	-0.581498	-0.389451	-0.905149	-0.467496		-0.895275	-0.477298	-0.895275	0.417977	-0.686287	0.208989
	0.0435925	-0.822515	-0.885738	-0.902088	-0.478208	-0.566196	-0.366498	-0.90821	-0.453724		-0.887021	-0.458773	-0.887021	0.428249	-0.672897	0.214124
	0.0438309	-0.787319	-0.858193	-0.876074	-0.450663	-0.53406	-0.340483	-0.885256	-0.43077		-0.859105	-0.431599	-0.859105	0.427506	-0.645352	0.213753
	0.0440693	-0.750593	-0.830648	-0.831696	-0.412407	-0.501925	-0.309878	-0.85006	-0.398634		-0.823068	-0.398393	-0.823068	0.424675	-0.61073	0.212338
	0.0443077	-0.724578	-0.786271	-0.79344	-0.381801	-0.460608	-0.271621	-0.816394	-0.360377		-0.786962	-0.361811	-0.786962	0.425151	-0.574386	0.212575
	0.0445461	-0.692443	-0.754135	-0.759774	-0.346605	-0.426942	-0.234895	-0.781198	-0.331302		-0.753747	-0.328077	-0.753747	0.425671	-0.540912	0.212835
	0.0447845	-0.667959	-0.729651	-0.738351	-0.337424	-0.397867	-0.218062	-0.742942	-0.312939		-0.725962	-0.310337	-0.725962	0.415626	-0.518149	0.207813
	0.045023	-0.683261	-0.741893	-0.756714	-0.378741	-0.420821	-0.241016	-0.736821	-0.328242		-0.736344	-0.335534	-0.736344	0.40081	-0.535939	0.200405
	0.0452614	-0.741411	-0.787801	-0.817924	-0.443012	-0.489683	-0.305287	-0.784259	-0.384862		-0.789984	-0.398575	-0.789984	0.391409	-0.59428	0.195705
	0.0454998	-0.79191	-0.83983	-0.868423	-0.479738	-0.541712	-0.357316	-0.85159	-0.4323		-0.844764	-0.44594	-0.844764	0.398824	-0.645352	0.199412
	0.0457382	-0.805682	-0.864314	-0.880665	-0.475148	-0.560075	-0.363437	-0.883726	-0.449133		-0.865906	-0.454638	-0.865906	0.411268	-0.660272	0.205634
	0.0459766	-0.799561	-0.862784	-0.869953	-0.461375	-0.544772	-0.351195	-0.882196	-0.4323		-0.860656	-0.440378	-0.860656	0.420278	-0.650517	0.210139
	0.0462151	-0.788849	-0.850542	-0.866892	-0.464436	-0.537121	-0.338953	-0.865363	-0.427709		-0.850391	-0.434575	-0.850391	0.415817	-0.642483	0.207908
	0.0464535	-0.787319	-0.852072	-0.868423	-0.462905	-0.53406	-0.334362	-0.869953	-0.426179		-0.852095	-0.431724	-0.852095	0.420371	-0.641909	0.210185
	0.0466919	-0.787319	-0.853602	-0.873013	-0.462905	-0.535591	-0.337423	-0.869953	-0.426179		-0.853592	-0.432905	-0.853592	0.420687	-0.643248	0.210343
	0.0469303	-0.79497	-0.849011	-0.879134	-0.465966	-0.53253	-0.340483	-0.865363	-0.4323		-0.854184	-0.435755	-0.854184	0.418429	-0.64497	0.209214
	0.0471687	-0.79191	-0.852072	-0.891377	-0.475148	-0.541712	-0.349665	-0.869953	-0.438421		-0.858908	-0.443656	-0.858908	0.415251	-0.651282	0.207626
	0.0474072	-0.798031	-0.858193	-0.892907	-0.465966	-0.547833	-0.349665	-0.883726	-0.438421		-0.865888	-0.442797	-0.865888	0.423091	-0.654343	0.211545
	0.0476456	-0.787319	-0.847481	-0.876074	-0.447603	-0.53253	-0.337423	-0.879135	-0.427709		-0.854872	-0.428946	-0.854872	0.425926	-0.641909	0.212963
	0.047884	-0.756714	-0.824527	-0.85312	-0.410876	-0.504985	-0.309878	-0.85159	-0.395573		-0.828947	-0.397869	-0.828947	0.431079	-0.613408	0.215539
	0.0483608	-0.721518	-0.789331	-0.808743	-0.377211	-0.463668	-0.276212	-0.814864	-0.354256		-0.790519	-0.360932	-0.790519	0.429586	-0.575725	0.214793
	0.0485992	-0.693973	-0.752605	-0.773547	-0.364968	-0.437654	-0.248667	-0.781198	-0.338954		-0.757331	-0.340561	-0.757331	0.41677	-0.548946	0.208385
	0.0488377	-0.689382	-0.749545	-0.773547	-0.366499	-0.434594	-0.241016	-0.767426	-0.337423		-0.752275	-0.337583	-0.752275	0.414691	-0.544929	0.207346
	0.0490761	-0.681731	-0.743423	-0.765895	-0.348136	-0.426942	-0.228774	-0.765896	-0.323651		-0.746693	-0.324419	-0.746693	0.422274	-0.535556	0.211137
	0.0493145	-0.654186	-0.72506	-0.749062	-0.338954	-0.405519	-0.213471	-0.738351	-0.312939		-0.724213	-0.310173	-0.724213	0.414039	-0.517193	0.20702
	0.0495529	-0.67561	-0.732712	-0.767426	-0.37262	-0.422351	-0.233365	-0.736821	-0.325181		-0.735639	-0.330883	-0.735639	0.404756	-0.533261	0.202378
	0.0497913	-0.719988	-0.774029	-0.819454	-0.418528	-0.47285	-0.283863	-0.775077	-0.37262		-0.77983	-0.379272	-0.77983	0.400558	-0.579551	0.200279
	0.0500298	-0.753653	-0.809225	-0.846999	-0.42924	-0.504985	-0.308348	-0.820985	-0.403225		-0.815271	-0.403894	-0.815271	0.411376	-0.609582	0.205688
	0.0502682	-0.73529	-0.798513	-0.822515	-0.392513	-0.47285	-0.282333	-0.834757	-0.380271		-0.804917	-0.374844	-0.804917	0.430074	-0.58988	0.215037
	0.0505066	-0.671019	-0.749545	-0.767426	-0.340484	-0.419291	-0.225713	-0.79038	-0.332833		-0.752577	-0.321595	-0.752577	0.430982	-0.537086	0.215491
	0.050745	-0.646535	-0.708228	-0.726108	-0.323651	-0.377974	-0.187457	-0.726109	-0.297637		-0.708885	-0.28954	-0.708885	0.419345	-0.499212	0.209672
	0.0509834	-0.658777	-0.706697	-0.744472	-0.346605	-0.391746	-0.198169	-0.704685	-0.297637		-0.711221	-0.300976	-0.711221	0.410244	-0.506099	0.205122
	0.0512218	-0.681731	-0.729651	-0.770486	-0.360378	-0.425412	-0.219592	-0.7307	-0.316		-0.736262	-0.322226	-0.736262	0.414036	-0.529244	0.207018
	0.0514603	-0.692443	-0.751075	-0.779668	-0.37568	-0.436124	-0.241016	-0.750593	-0.329772		-0.750942	-0.33815	-0.750942	0.412792	-0.544546	0.206396
	0.0516987	-0.704685	-0.767908	-0.808743	-0.395574	-0.456017	-0.26091	-0.768956	-0.352726		-0.770535	-0.358344	-0.770535	0.412191	-0.56444	0.206096
	0.0519371	-0.707746	-0.775559	-0.814864	-0.390983	-0.463668	-0.271621	-0.796501	-0.363438		-0.781454	-0.364641	-0.781454	0.416813	-0.573047	0.208406
	0.0521755	-0.680201	-0.758726	-0.79344	-0.363438	-0.437654	-0.248667	-0.785789	-0.346605		-0.762454	-0.341176	-0.762454	0.421278	-0.551815	0.210639
	0.0524139	-0.652656	-0.729651	-0.765895	-0.340484	-0.41317	-0.218062	-0.755184	-0.328242		-0.734185	-0.316651	-0.734185	0.417534	-0.525418	0.208767
	0.0526524	-0.631233	-0.711288	-0.724578	-0.305288	-0.387156	-0.196639	-0.727639	-0.300697		-0.706177	-0.289952	-0.706177	0.416225	-0.498065	0.208112
	0.0528908	-0.583794	-0.653138	-0.660307	-0.242547	-0.318294	-0.143079	-0.692443	-0.237956		-0.653911	-0.228979	-0.653911	0.424932	-0.441445	0.212466
	0.0533676	-0.531766	-0.60264	-0.606748	-0.204291	-0.261674	-0.0849295	-0.622051	-0.185927		-0.597194	-0.177813	-0.597194	0.41938	-0.387503	0.20969
	0.053606	-0.530235	-0.590398	-0.606748	-0.207351	-0.255553	-0.081869	-0.591446	-0.181336		-0.58574	-0.175494	-0.58574	0.410246	-0.380617	0.205123
	0.0538445	-0.542477	-0.598049	-0.61899	-0.219593	-0.264735	-0.0895203	-0.591446	-0.182867		-0.593842	-0.183078	-0.593842	0.410764	-0.38846	0.205382
	0.0540829	-0.55778	-0.608761	-0.634293	-0.228775	-0.273916	-0.101762	-0.596037	-0.195109		-0.605084	-0.194025	-0.605084	0.411059	-0.399554	0.205529
	0.0543213	-0.553189	-0.611821	-0.632763	-0.211942	-0.269326	-0.0956413	-0.602158	-0.188988		-0.60574	-0.185717	-0.60574	0.420022	-0.395728	0.210011
	0.0545597	-0.522584	-0.587337	-0.605218	-0.193579	-0.247902	-0.0757479	-0.589916	-0.169094		-0.582208	-0.165636	-0.582208	0.416572	-0.373922	0.208286
	0.0547981	-0.522584	-0.575095	-0.600627	-0.216533	-0.249432	-0.0833992	-0.577674	-0.170625		-0.574958	-0.174034	-0.574958	0.400924	-0.374496	0.200462
	0.0550365	-0.547068	-0.598049	-0.632763	-0.245608	-0.286158	-0.109414	-0.600628	-0.1997		-0.601356	-0.203491	-0.601356	0.397865	-0.402423	0.198932
	0.055275	-0.563901	-0.624063	-0.652656	-0.248668	-0.302991	-0.124716	-0.634293	-0.224184		-0.625328	-0.21854	-0.625328	0.406787	-0.421934	0.203394
	0.0555134	-0.560841	-0.622533	-0.646535	-0.239487	-0.29381	-0.114004	-0.632763	-0.216533		-0.622224	-0.209402	-0.622224	0.412821	-0.415813	0.206411
	0.0557518	-0.550129	-0.613351	-0.652656	-0.227245	-0.286158	-0.104823	-0.620521	-0.207351		-0.616072	-0.199487	-0.616072	0.416585	-0.407779	0.208292
	0.0559902	-0.536356	-0.60723	-0.631232	-0.205821	-0.266265	-0.0971716	-0.609809	-0.195109		-0.602184	-0.185065	-0.602184	0.417119	-0.393624	0.20856
	0.0562286	-0.519524	-0.581216	-0.599097	-0.188988	-0.243311	-0.0772782	-0.591446	-0.166034		-0.578404	-0.163319	-0.578404	0.415085	-0.370862	0.207542
	0.0564671	-0.504221	-0.564383	-0.586855	-0.182867	-0.228009	-0.0635058	-0.565432	-0.150731		-0.56087	-0.150631	-0.56087	0.41024	-0.35575	0.20512
	0.0567055	-0.505751	-0.565913	-0.596036	-0.196639	-0.244841	-0.0680966	-0.562371	-0.164504		-0.564145	-0.161893	-0.564145	0.402252	-0.363019	0.201126
	0.0569439	-0.504221	-0.568974	-0.591446	-0.188988	-0.252493	-0.0742176	-0.583795	-0.169094		-0.568732	-0.164575	-0.568732	0.404157	-0.366653	0.202079
	0.0571823	-0.475146	-0.54755	-0.563901	-0.153792	-0.218827	-0.046673	-0.571553	-0.14614		-0.546016	-0.134879	-0.546016	0.411137	-0.340448	0.205568
	0.0574207	-0.44301	-0.523066	-0.544008	-0.138489	-0.189752	-0.0191283	-0.534826	-0.117065		-0.517994	-0.109342	-0.517994	0.408652	-0.313668	0.204326
	0.0576591	-0.43842	-0.513885	-0.545538	-0.14614	-0.189752	-0.0221888	-0.514933	-0.121656		-0.510038	-0.11309	-0.510038	0.396948	-0.311564	0.198474
	0.0578976	-0.462904	-0.529187	-0.577673	-0.172155	-0.215767	-0.0497335	-0.527175	-0.140019		-0.531182	-0.137472	-0.531182	0.39371	-0.334327	0.196855
	0.058136	-0.488918	-0.555202	-0.602157	-0.190518	-0.23719	-0.0665663	-0.560841	-0.161443		-0.558789	-0.15692	-0.558789	0.40187	-0.357854	0.200935
	0.0586128	-0.487388	-0.558262	-0.600627	-0.181337	-0.231069	-0.0619756	-0.571553	-0.159913		-0.561299	-0.151732	-0.561299	0.409568	-0.356515	0.204784
	0.0588512	-0.464434	-0.539899	-0.583794	-0.147671	-0.205055	-0.0390216	-0.550129	-0.133898		-0.541226	-0.124749	-0.541226	0.416477	-0.332988	0.208239
	0.0590897	-0.444541	-0.512354	-0.55625	-0.133898	-0.17598	-0.0191283	-0.522584	-0.107884		-0.515021	-0.103133	-0.515021	0.411888	-0.309077	0.205944
	0.0593281	-0.433829	-0.497052	-0.540947	-0.129308	-0.166798	-0.0114769	-0.501161	-0.092581		-0.499226	-0.0940615	-0.499226	0.405165	-0.296644	0.202582
	0.0595665	-0.429238	-0.498582	-0.540947	-0.121656	-0.165268	-0.00841643	-0.4981	-0.100232		-0.497835	-0.092775	-0.497835	0.40506	-0.295305	0.20253
	0.0598049	-0.423117	-0.48787	-0.537887	-0.0956417	-0.156086	0.0130072	-0.4981	-0.0910508		-0.493308	-0.0758785	-0.493308	0.417429	-0.284593	0.208715
	0.0600433	-0.392512	-0.463386	-0.504221	-0.0818693	-0.123951	0.0313704	-0.473616	-0.0527942		-0.464451	-0.0507932	-0.464451	0.413658	-0.257622	0.206829
	0.0602818	-0.389451	-0.454204	-0.502691	-0.107884	-0.125481	0.0221888	-0.456783	-0.0604455		-0.457074	-0.0616133	-0.457074	0.395461	-0.259344	0.197731
	0.0605202	-0.43842	-0.48634	-0.551659	-0.155322	-0.17904	-0.0114769	-0.476676	-0.104823		-0.495832	-0.105108	-0.495832	0.390724	-0.30047	0.195362
	0.0607586	-0.481267	-0.539899	-0.600627	-0.185927	-0.223418	-0.0573848	-0.524114	-0.14614		-0.543699	-0.145996	-0.543699	0.397703	-0.344847	0.198852
	0.060997	-0.507281	-0.576625	-0.629702	-0.195109	-0.23872	-0.0726874	-0.565432	-0.175215		-0.576656	-0.163537	-0.576656	0.41312	-0.370097	0.20656
	0.0612354	-0.504221	-0.575095	-0.626642	-0.178276	-0.23566	-0.0665663	-0.576143	-0.169094		-0.577288	-0.155637	-0.577288	0.421651	-0.366462	0.210826
	0.0614738	-0.472085	-0.541429	-0.588385	-0.149201	-0.195873	-0.0329006	-0.547068	-0.123186		-0.543539	-0.118993	-0.543539	0.424545	-0.331266	0.212273
	0.0617123	-0.452192	-0.518475	-0.574613	-0.135429	-0.169859	-0.0145375	-0.505751	-0.0971718		-0.519071	-0.0979359	-0.519071	0.421135	-0.308504	0.210568
	0.0619507	-0.452192	-0.520006	-0.576143	-0.135429	-0.17751	-0.00841643	-0.504221	-0.101763		-0.520178	-0.0987419	-0.520178	0.421436	-0.30946	0.210718
	0.0621891	-0.465964	-0.523066	-0.574613	-0.14308	-0.17751	-0.0191283	-0.502691	-0.109414		-0.522691	-0.106175	-0.522691	0.416516	-0.314433	0.208258
	0.0624275	-0.462904	-0.526127	-0.577673	-0.140019	-0.180571	-0.0191283	-0.514933	-0.112474		-0.526682	-0.106775	-0.526682	0.419906	-0.316729	0.209953
	0.0626659	-0.462904	-0.524596	-0.580734	-0.150731	-0.180571	-0.0206585	-0.517993	-0.117065		-0.528076	-0.110738	-0.528076	0.417338	-0.319407	0.208669
	0.0629044	-0.481267	-0.533778	-0.596036	-0.167564	-0.197403	-0.0374914	-0.513403	-0.129307		-0.537759	-0.126303	-0.537759	0.411456	-0.332031	0.205728
	0.0631428	-0.517993	-0.570504	-0.631232	-0.215002	-0.23872	-0.0711571	-0.542478	-0.159913		-0.57294	-0.16381	-0.57294	0.409131	-0.368375	0.204565
	0.0633812	-0.55472	-0.625593	-0.680201	-0.25938	-0.29687	-0.114004	-0.600628	-0.210411		-0.623647	-0.211805	-0.623647	0.411842	-0.417726	0.205921
	0.063858	-0.576143	-0.648547	-0.704685	-0.247138	-0.319824	-0.132368	-0.637354	-0.228775		-0.649529	-0.224179	-0.649529	0.425351	-0.436854	0.212675
	0.0640965	-0.55472	-0.637836	-0.686322	-0.224184	-0.287689	-0.112474	-0.635824	-0.216533		-0.635933	-0.202962	-0.635933	0.432971	-0.419447	0.216485
	0.0643349	-0.530235	-0.611821	-0.663368	-0.205821	-0.247902	-0.0864597	-0.600628	-0.188988		-0.608291	-0.175514	-0.608291	0.432777	-0.391903	0.216389
	0.0645733	-0.516463	-0.582746	-0.651126	-0.198169	-0.23566	-0.0742176	-0.579204	-0.172155		-0.58935	-0.163085	-0.58935	0.426265	-0.376218	0.213133
	0.0648117	-0.516463	-0.579686	-0.648065	-0.208881	-0.247902	-0.0726874	-0.573083	-0.169094		-0.587107	-0.166859	-0.587107	0.420248	-0.376983	0.210124
	0.0650501	-0.525645	-0.598049	-0.669489	-0.216533	-0.258614	-0.0910505	-0.585325	-0.188988		-0.602382	-0.181041	-0.602382	0.421341	-0.391711	0.21067
	0.0652885	-0.530235	-0.6057	-0.67867	-0.213472	-0.263205	-0.0910505	-0.606749	-0.20276		-0.613318	-0.184642	-0.613318	0.428676	-0.39898	0.214338
	0.065527	-0.517993	-0.588867	-0.658777	-0.196639	-0.243311	-0.0772782	-0.596037	-0.181336		-0.597709	-0.16735	-0.597709	0.430359	-0.38253	0.215179
	0.0657654	-0.505751	-0.581216	-0.646535	-0.184397	-0.23566	-0.0619756	-0.571553	-0.162973		-0.58392	-0.153595	-0.58392	0.430324	-0.368758	0.215162
	0.0660038	-0.508812	-0.582746	-0.657247	-0.210412	-0.240251	-0.0665663	-0.563901	-0.166034		-0.586762	-0.16223	-0.586762	0.424531	-0.374496	0.212266
	0.0662422	-0.537887	-0.608761	-0.692443	-0.241017	-0.278507	-0.0987018	-0.589916	-0.198169		-0.616471	-0.194879	-0.616471	0.421592	-0.405675	0.210796
	0.0664806	-0.566962	-0.645487	-0.721518	-0.254789	-0.312173	-0.124716	-0.622051	-0.219593		-0.648184	-0.218639	-0.648184	0.429545	-0.433411	0.214772
	0.0667191	-0.571552	-0.66385	-0.742941	-0.262441	-0.324415	-0.132368	-0.641945	-0.227244		-0.665072	-0.226617	-0.665072	0.438456	-0.445844	0.219228
	0.0669575	-0.568492	-0.66385	-0.746002	-0.271622	-0.330536	-0.138489	-0.655717	-0.242547		-0.668905	-0.235409	-0.668905	0.433496	-0.452157	0.216748
	0.0671959	-0.55778	-0.657729	-0.73529	-0.263971	-0.322885	-0.141549	-0.654187	-0.237956		-0.661074	-0.231762	-0.661074	0.429312	-0.446418	0.214656
	0.0674343	-0.531766	-0.634775	-0.709276	-0.242547	-0.29687	-0.118595	-0.638884	-0.225714		-0.638482	-0.211125	-0.638482	0.427357	-0.424803	0.213679
	0.0676727	-0.521054	-0.617942	-0.700094	-0.233366	-0.280037	-0.106353	-0.625112	-0.218063		-0.625788	-0.199718	-0.625788	0.42607	-0.412753	0.213035
	0.0679111	-0.517993	-0.617942	-0.698564	-0.231835	-0.278507	-0.106353	-0.61593	-0.216533		-0.622366	-0.198549	-0.622366	0.423817	-0.410457	0.211908
	0.0681496	-0.513402	-0.616412	-0.683261	-0.210412	-0.267795	-0.0971716	-0.6144	-0.20276		-0.615738	-0.185665	-0.615738	0.430073	-0.400702	0.215036
	0.068388	-0.508812	-0.60723	-0.684791	-0.205821	-0.254023	-0.0788084	-0.594506	-0.181336		-0.608168	-0.170664	-0.608168	0.437504	-0.389416	0.218752
	0.0688648	-0.510342	-0.608761	-0.687852	-0.213472	-0.247902	-0.0726874	-0.579204	-0.181336		-0.606324	-0.169065	-0.606324	0.437259	-0.387695	0.21863
	0.0691032	-0.522584	-0.630184	-0.706215	-0.239487	-0.267795	-0.0925808	-0.586855	-0.195109		-0.621958	-0.188244	-0.621958	0.433714	-0.405101	0.216857
	0.0693417	-0.548598	-0.653138	-0.741411	-0.274683	-0.313703	-0.130837	-0.622051	-0.230305		-0.652661	-0.226021	-0.652661	0.42664	-0.439341	0.21332
	0.0695801	-0.583794	-0.686804	-0.787319	-0.306818	-0.35655	-0.161443	-0.666429	-0.268562		-0.69346	-0.260969	-0.69346	0.432491	-0.477215	0.216245
	0.0698185	-0.611339	-0.717409	-0.817924	-0.340484	-0.390216	-0.196639	-0.703155	-0.300697		-0.724936	-0.294529	-0.724936	0.430407	-0.509733	0.215204
	0.0700569	-0.631233	-0.738833	-0.842408	-0.360378	-0.41623	-0.228774	-0.73223	-0.329772		-0.748494	-0.32147	-0.748494	0.427025	-0.534982	0.213512
	0.0702953	-0.635823	-0.748014	-0.85465	-0.357317	-0.423882	-0.234895	-0.755184	-0.337423		-0.760956	-0.325841	-0.760956	0.435116	-0.543399	0.217558
	0.0705338	-0.61593	-0.734242	-0.825575	-0.316	-0.402458	-0.213471	-0.753654	-0.31753		-0.744116	-0.300599	-0.744116	0.443517	-0.522358	0.221758
	0.0707722	-0.579204	-0.689864	-0.773547	-0.267031	-0.344308	-0.164503	-0.719988	-0.279273		-0.701152	-0.253277	-0.701152	0.447875	-0.477215	0.223937
	0.0710106	-0.547068	-0.647017	-0.73529	-0.228775	-0.287689	-0.109414	-0.658777	-0.224184		-0.656774	-0.202779	-0.656774	0.453995	-0.429777	0.226997
	0.071249	-0.525645	-0.616412	-0.703155	-0.20276	-0.254023	-0.0833992	-0.603688	-0.184397		-0.621089	-0.172281	-0.621089	0.448808	-0.396685	0.224404
	0.0714874	-0.524114	-0.614882	-0.689382	-0.1997	-0.243311	-0.0696269	-0.576143	-0.169094		-0.609909	-0.161654	-0.609909	0.448255	-0.385782	0.224128
	0.0717258	-0.527175	-0.622533	-0.693973	-0.215002	-0.246372	-0.0696269	-0.576143	-0.176746		-0.614357	-0.167535	-0.614357	0.446822	-0.390946	0.223411
	0.0719643	-0.544008	-0.628654	-0.712336	-0.234896	-0.275447	-0.0864597	-0.585325	-0.193579		-0.627858	-0.187318	-0.627858	0.440539	-0.407588	0.22027
	0.0722027	-0.565431	-0.650078	-0.742941	-0.263971	-0.301461	-0.117065	-0.609809	-0.216533		-0.652652	-0.214171	-0.652652	0.438481	-0.433411	0.21924
	0.0724411	-0.600627	-0.685274	-0.782728	-0.299167	-0.336657	-0.156852	-0.641945	-0.251729		-0.6883	-0.250444	-0.6883	0.437856	-0.469372	0.218928
	0.0726795	-0.622051	-0.706697	-0.814864	-0.326712	-0.368792	-0.182866	-0.681731	-0.282334		-0.717618	-0.278894	-0.717618	0.438724	-0.498256	0.219362
	0.0729179	-0.646535	-0.732712	-0.842408	-0.346605	-0.397867	-0.201229	-0.709276	-0.308348		-0.74458	-0.301666	-0.74458	0.442914	-0.523123	0.221457
	0.0731564	-0.652656	-0.740363	-0.845469	-0.334363	-0.399398	-0.20735	-0.727639	-0.311409		-0.752341	-0.30232	-0.752341	0.450021	-0.527331	0.22501
	0.0733948	-0.638884	-0.726591	-0.827106	-0.312939	-0.377974	-0.190517	-0.713867	-0.297637		-0.736816	-0.284562	-0.736816	0.452254	-0.510689	0.226127
	0.0736332	-0.631233	-0.717409	-0.819454	-0.311409	-0.370323	-0.175215	-0.706216	-0.294576		-0.729351	-0.277108	-0.729351	0.452243	-0.503229	0.226122
	0.07411	-0.625112	-0.712818	-0.819454	-0.303758	-0.361141	-0.172154	-0.701625	-0.289985		-0.725469	-0.271043	-0.725469	0.454426	-0.498256	0.227213
	0.0743484	-0.603688	-0.694455	-0.790379	-0.277743	-0.339717	-0.14767	-0.686322	-0.26091		-0.703976	-0.246246	-0.703976	0.45773	-0.475111	0.228865
	0.0745869	-0.585325	-0.671501	-0.764365	-0.26091	-0.312173	-0.130837	-0.655717	-0.231835		-0.678715	-0.224451	-0.678715	0.454264	-0.451583	0.227132
	0.0748253	-0.580734	-0.669971	-0.764365	-0.263971	-0.302991	-0.127777	-0.637354	-0.233365		-0.672936	-0.222196	-0.672936	0.450741	-0.447566	0.22537
	0.0750637	-0.596037	-0.679153	-0.782728	-0.286925	-0.327475	-0.14767	-0.646535	-0.247138		-0.686615	-0.241801	-0.686615	0.444814	-0.464208	0.222407
	0.0753021	-0.61746	-0.695985	-0.807212	-0.308349	-0.359611	-0.170624	-0.669489	-0.274683		-0.708676	-0.267177	-0.708676	0.441499	-0.487927	0.22075
	0.0755405	-0.626642	-0.705167	-0.817924	-0.299167	-0.371853	-0.181336	-0.692443	-0.294576		-0.721329	-0.275948	-0.721329	0.445381	-0.498638	0.22269
	0.075779	-0.600627	-0.694455	-0.788849	-0.280804	-0.345839	-0.162973	-0.687852	-0.270092		-0.702926	-0.254947	-0.702926	0.447978	-0.478936	0.223989
	0.0760174	-0.583794	-0.66538	-0.770486	-0.270092	-0.322885	-0.136958	-0.664898	-0.245608		-0.681406	-0.233619	-0.681406	0.447788	-0.457513	0.223894
	0.0762558	-0.586855	-0.66538	-0.779668	-0.276213	-0.318294	-0.136958	-0.648066	-0.241017		-0.680694	-0.232418	-0.680694	0.448276	-0.456556	0.224138
	0.0764942	-0.583794	-0.66385	-0.779668	-0.270092	-0.312173	-0.138489	-0.646535	-0.247138		-0.678902	-0.231533	-0.678902	0.447369	-0.455217	0.223684
	0.0767326	-0.568492	-0.648547	-0.758244	-0.244077	-0.29534	-0.123186	-0.643475	-0.230305		-0.664327	-0.213589	-0.664327	0.450738	-0.438958	0.225369
	0.0769711	-0.547068	-0.631715	-0.73376	-0.225714	-0.286158	-0.0956413	-0.620521	-0.216533		-0.643773	-0.195504	-0.643773	0.448269	-0.419639	0.224135
	0.0772095	-0.513402	-0.60264	-0.703155	-0.196639	-0.255553	-0.0757479	-0.600628	-0.188988		-0.614991	-0.169197	-0.614991	0.445793	-0.392094	0.222897
	0.0774479	-0.476676	-0.565913	-0.667959	-0.167564	-0.217297	-0.0497335	-0.565432	-0.155322		-0.57863	-0.137844	-0.57863	0.440785	-0.358237	0.220393
	0.0776863	-0.458313	-0.535308	-0.645005	-0.155322	-0.197403	-0.0283098	-0.536357	-0.14155		-0.553598	-0.120794	-0.553598	0.432803	-0.337196	0.216402
	0.0779247	-0.458313	-0.533778	-0.640414	-0.159913	-0.191282	-0.0267796	-0.527175	-0.138489		-0.549533	-0.119503	-0.549533	0.430031	-0.334518	0.215015
	0.0781631	-0.470555	-0.536838	-0.641944	-0.166034	-0.191282	-0.0298401	-0.527175	-0.138489		-0.55316	-0.12238	-0.55316	0.43078	-0.33777	0.21539
	0.0784016	-0.495039	-0.562853	-0.667959	-0.187458	-0.220357	-0.0482032	-0.540947	-0.158382		-0.576397	-0.143903	-0.576397	0.432495	-0.36015	0.216247
	0.07864	-0.514933	-0.582746	-0.693973	-0.20123	-0.241781	-0.0650361	-0.566962	-0.176746		-0.599635	-0.161216	-0.599635	0.438419	-0.380426	0.21921
	0.0791168	-0.505751	-0.579686	-0.692443	-0.195109	-0.23872	-0.0635058	-0.570022	-0.175215		-0.597107	-0.158006	-0.597107	0.439101	-0.377557	0.21955
	0.0793552	-0.49963	-0.575095	-0.683261	-0.195109	-0.231069	-0.0711571	-0.563901	-0.170625		-0.589784	-0.157677	-0.589784	0.432107	-0.373731	0.216054
	0.0795937	-0.505751	-0.570504	-0.67867	-0.190518	-0.228009	-0.0680966	-0.562371	-0.173685		-0.58811	-0.156291	-0.58811	0.431819	-0.372201	0.21591
	0.0798321	-0.482797	-0.555202	-0.660307	-0.172155	-0.215767	-0.0482032	-0.55625	-0.156852		-0.57283	-0.139053	-0.57283	0.433777	-0.355942	0.216888
	0.0800705	-0.464434	-0.535308	-0.648065	-0.156852	-0.205055	-0.0405519	-0.539417	-0.14308		-0.556211	-0.126979	-0.556211	0.429232	-0.341595	0.214616
	0.0803089	-0.459843	-0.530717	-0.635823	-0.162973	-0.200464	-0.0313703	-0.528705	-0.138489		-0.548298	-0.123799	-0.548298	0.424499	-0.336048	0.21225
	0.0805473	-0.462904	-0.526127	-0.645005	-0.167564	-0.205055	-0.0451427	-0.521054	-0.14461		-0.548434	-0.130931	-0.548434	0.417504	-0.339683	0.208752
	0.0807858	-0.467495	-0.524596	-0.640414	-0.155322	-0.201994	-0.0482032	-0.528705	-0.150731		-0.54894	-0.130426	-0.54894	0.418514	-0.339683	0.209257
	0.0810242	-0.452192	-0.509294	-0.620521	-0.136959	-0.192813	-0.0221888	-0.528705	-0.138489		-0.536771	-0.113519	-0.536771	0.423252	-0.325145	0.211626
	0.0812626	-0.44148	-0.48787	-0.603688	-0.121656	-0.169859	-0.00994669	-0.514933	-0.120126		-0.520343	-0.097047	-0.520343	0.423296	-0.308695	0.211648
	0.081501	-0.423117	-0.466446	-0.570022	-0.0910509	-0.146905	0.00688618	-0.49963	-0.103293		-0.497108	-0.0762866	-0.497108	0.420821	-0.286697	0.210411
	0.0817394	-0.387921	-0.43125	-0.539417	-0.0604455	-0.107118	0.0420822	-0.465965	-0.057385		-0.463362	-0.0384926	-0.463362	0.42487	-0.250927	0.212435
	0.0819778	-0.372619	-0.403706	-0.522584	-0.0482034	-0.0872248	0.0665664	-0.430769	-0.0329007		-0.440073	-0.0177865	-0.440073	0.422287	-0.22893	0.211143
	0.0822163	-0.37874	-0.406766	-0.524114	-0.0558547	-0.0902853	0.0665664	-0.413936	-0.0329007		-0.438773	-0.0202343	-0.438773	0.418539	-0.229504	0.20927
	0.0824547	-0.386391	-0.415948	-0.531765	-0.0635061	-0.0964063	0.0558545	-0.418526	-0.0420823		-0.445853	-0.0288395	-0.445853	0.417014	-0.237346	0.208507
	0.0826931	-0.387921	-0.415948	-0.527175	-0.0543245	-0.0918155	0.0512638	-0.433829	-0.0420823		-0.447871	-0.0275873	-0.447871	0.420283	-0.237729	0.210142
	0.0829315	-0.38027	-0.408297	-0.525644	-0.057385	-0.0918155	0.0512638	-0.432299	-0.040552		-0.443693	-0.0275567	-0.443693	0.416136	-0.235625	0.208068
	0.0831699	-0.401693	-0.412887	-0.539417	-0.0849298	-0.107118	0.0405519	-0.435359	-0.057385		-0.454977	-0.0445825	-0.454977	0.410395	-0.24978	0.205197
	0.0834084	-0.444541	-0.457265	-0.583794	-0.133898	-0.153026	0.00994671	-0.458313	-0.0941113		-0.494915	-0.0838358	-0.494915	0.411079	-0.289375	0.205539
	0.0836468	-0.485858	-0.493991	-0.61746	-0.164504	-0.192813	-0.0313703	-0.49963	-0.133898		-0.532497	-0.122384	-0.532497	0.410113	-0.327441	0.205056
	0.0838852	-0.510342	-0.521536	-0.635823	-0.176746	-0.214236	-0.046673	-0.539417	-0.153792		-0.559481	-0.14016	-0.559481	0.419322	-0.349821	0.209661
	0.084362	-0.504221	-0.529187	-0.632763	-0.155322	-0.201994	-0.0420822	-0.545538	-0.14155		-0.559684	-0.128481	-0.559684	0.431203	-0.344082	0.215601
	0.0846004	-0.479737	-0.512354	-0.611339	-0.138489	-0.182101	-0.0191283	-0.524114	-0.124717		-0.538925	-0.10907	-0.538925	0.429855	-0.323997	0.214928
	0.0848389	-0.470555	-0.493991	-0.588385	-0.127777	-0.166798	-0.00841643	-0.502691	-0.109414		-0.520382	-0.096625	-0.520382	0.423757	-0.308504	0.211879
	0.0850773	-0.459843	-0.477158	-0.576143	-0.118596	-0.160677	0.00076514	-0.491979	-0.104823		-0.507991	-0.0891227	-0.507991	0.418868	-0.298557	0.209434
	0.0853157	-0.446071	-0.466446	-0.56084	-0.100232	-0.146905	0.0160677	-0.479737	-0.0895205		-0.494845	-0.073576	-0.494845	0.421269	-0.284211	0.210635
	0.0855541	-0.426178	-0.451144	-0.553189	-0.0895206	-0.139254	0.0191283	-0.469025	-0.0818692		-0.481711	-0.0660512	-0.481711	0.41566	-0.273881	0.20783
	0.0857925	-0.410875	-0.432781	-0.533296	-0.0757482	-0.11783	0.0267796	-0.456783	-0.0726876		-0.464553	-0.0537523	-0.464553	0.410801	-0.259153	0.2054
	0.086031	-0.394042	-0.409827	-0.516463	-0.0604455	-0.0979366	0.0482032	-0.446071	-0.0543244		-0.447946	-0.0347808	-0.447946	0.413165	-0.241363	0.206583
	0.0862694	-0.389451	-0.411357	-0.517993	-0.0696271	-0.102527	0.046673	-0.43689	-0.0543244		-0.445744	-0.0381305	-0.445744	0.407613	-0.241937	0.203807
	0.0865078	-0.413936	-0.42819	-0.531765	-0.0895206	-0.11783	0.0374914	-0.443011	-0.0742179		-0.461209	-0.0540358	-0.461209	0.407173	-0.257622	0.203587
	0.0867462	-0.43995	-0.443493	-0.55778	-0.110944	-0.142314	0.017598	-0.462904	-0.0895205		-0.483389	-0.0739382	-0.483389	0.40945	-0.278663	0.204725
	0.0869846	-0.464434	-0.471037	-0.577673	-0.132368	-0.168328	-0.00229538	-0.487388	-0.106353		-0.507409	-0.0950608	-0.507409	0.412348	-0.301235	0.206174
	0.0872231	-0.473616	-0.493991	-0.586855	-0.14155	-0.17751	-0.023719	-0.501161	-0.120126		-0.520232	-0.1094	-0.520232	0.410832	-0.314816	0.205416
	0.0874615	-0.472085	-0.493991	-0.586855	-0.14155	-0.17598	-0.0206585	-0.505751	-0.129307		-0.521177	-0.110367	-0.521177	0.41081	-0.315772	0.205405
	0.0876999	-0.455253	-0.483279	-0.579204	-0.127777	-0.168328	-0.017598	-0.504221	-0.120126		-0.511934	-0.102013	-0.511934	0.409921	-0.306973	0.20496
	0.0879383	-0.43842	-0.464916	-0.563901	-0.117065	-0.154556	-0.00382564	-0.485858	-0.106353		-0.494917	-0.0888066	-0.494917	0.406111	-0.291862	0.203055
	0.0881767	-0.424647	-0.443493	-0.548598	-0.0925811	-0.140784	0.00841644	-0.479737	-0.0956416		-0.480636	-0.0736307	-0.480636	0.407005	-0.277133	0.203502
	0.0884151	-0.398633	-0.419008	-0.519523	-0.0650363	-0.1163	0.0359611	-0.464434	-0.0650363		-0.456847	-0.0461555	-0.456847	0.410692	-0.251501	0.205346
	0.0886536	-0.389451	-0.402176	-0.510342	-0.0635061	-0.100997	0.052794	-0.43995	-0.0466731		-0.442241	-0.0328341	-0.442241	0.409407	-0.237538	0.204704
	0.088892	-0.404754	-0.406766	-0.517993	-0.080339	-0.105588	0.0420822	-0.429238	-0.0527942		-0.44631	-0.0425376	-0.44631	0.403772	-0.244424	0.201886
	0.0893688	-0.435359	-0.435841	-0.547068	-0.107884	-0.130072	0.0237191	-0.443011	-0.0772784		-0.472451	-0.065748	-0.472451	0.406703	-0.269099	0.203351
	0.0896072	-0.473616	-0.467977	-0.577673	-0.135429	-0.166798	-0.00994669	-0.479737	-0.112474		-0.506616	-0.0992962	-0.506616	0.40732	-0.302956	0.20366
	0.0898457	-0.493509	-0.495521	-0.596036	-0.158383	-0.188222	-0.0283098	-0.507282	-0.136959		-0.52986	-0.121196	-0.52986	0.408664	-0.325528	0.204332
	0.0900841	-0.511872	-0.504703	-0.608278	-0.176746	-0.208115	-0.046673	-0.530236	-0.150731		-0.545486	-0.138853	-0.545486	0.406633	-0.342169	0.203317
	0.0903225	-0.521054	-0.515415	-0.623581	-0.184397	-0.226478	-0.0619756	-0.548599	-0.167564		-0.55909	-0.153176	-0.55909	0.405913	-0.356133	0.202957
	0.0905609	-0.524114	-0.527657	-0.634293	-0.185927	-0.229539	-0.0680966	-0.565432	-0.178276		-0.569683	-0.158651	-0.569683	0.411032	-0.364167	0.205516
	0.0907993	-0.519524	-0.532248	-0.632763	-0.181337	-0.226478	-0.0650361	-0.560841	-0.176746		-0.568075	-0.155668	-0.568075	0.412408	-0.361871	0.206204
	0.0910378	-0.49657	-0.520006	-0.61593	-0.155322	-0.209645	-0.0497335	-0.550129	-0.166034		-0.55236	-0.138482	-0.55236	0.413878	-0.345421	0.206939
	0.0912762	-0.461374	-0.48787	-0.580734	-0.120126	-0.17445	-0.0221888	-0.524114	-0.136959		-0.519875	-0.107079	-0.519875	0.412796	-0.313477	0.206398
	0.0915146	-0.43995	-0.457265	-0.553189	-0.110944	-0.151496	0.0022954	-0.49504	-0.107884		-0.492781	-0.0855869	-0.492781	0.407194	-0.289184	0.203597
	0.091753	-0.452192	-0.463386	-0.566961	-0.129308	-0.162207	-0.00229538	-0.481267	-0.110944		-0.498046	-0.0940946	-0.498046	0.403951	-0.29607	0.201976
	0.0919914	-0.495039	-0.497052	-0.606748	-0.173685	-0.195873	-0.0344309	-0.505751	-0.14308		-0.533735	-0.12918	-0.533735	0.404555	-0.331457	0.202278
	0.0922298	-0.534826	-0.520006	-0.628172	-0.192048	-0.226478	-0.0650361	-0.542478	-0.173685		-0.563175	-0.157507	-0.563175	0.405667	-0.360341	0.202834
	0.0924683	-0.545538	-0.523066	-0.635823	-0.188988	-0.23566	-0.0726874	-0.560841	-0.182867		-0.572978	-0.16339	-0.572978	0.409588	-0.368184	0.204794
	0.0927067	-0.542477	-0.527657	-0.640414	-0.193579	-0.240251	-0.0665663	-0.566962	-0.184397		-0.576746	-0.163829	-0.576746	0.412917	-0.370288	0.206459
	0.0929451	-0.547068	-0.535308	-0.657247	-0.20276	-0.244841	-0.0742176	-0.568492	-0.188988		-0.584742	-0.169988	-0.584742	0.414754	-0.377365	0.207377
	0.0931835	-0.548598	-0.536838	-0.654186	-0.20123	-0.247902	-0.0803387	-0.576143	-0.188988		-0.586148	-0.172408	-0.586148	0.41374	-0.379278	0.20687
	0.0934219	-0.548598	-0.54449	-0.652656	-0.204291	-0.249432	-0.0772782	-0.577674	-0.195109		-0.588143	-0.174239	-0.588143	0.413905	-0.381191	0.206952
	0.0936604	-0.55625	-0.549081	-0.655717	-0.210412	-0.246372	-0.081869	-0.577674	-0.190518		-0.591468	-0.175504	-0.591468	0.415964	-0.383486	0.207982
	0.0938988	-0.55931	-0.553671	-0.669489	-0.211942	-0.250962	-0.08799	-0.579204	-0.196639		-0.597513	-0.179789	-0.597513	0.417724	-0.388651	0.208862
	0.0941372	-0.562371	-0.550611	-0.666428	-0.213472	-0.255553	-0.094111	-0.588385	-0.20276		-0.598805	-0.184618	-0.598805	0.414186	-0.391711	0.207093
	0.094614	-0.55625	-0.54602	-0.660307	-0.208881	-0.255553	-0.0864597	-0.583795	-0.198169		-0.593794	-0.180065	-0.593794	0.413729	-0.386929	0.206865
	0.0948524	-0.553189	-0.54449	-0.657247	-0.216533	-0.249432	-0.081869	-0.580734	-0.1997		-0.591293	-0.179505	-0.591293	0.411788	-0.385399	0.205894
	0.0950909	-0.563901	-0.558262	-0.671019	-0.222654	-0.263205	-0.0895203	-0.586855	-0.20276		-0.602595	-0.186949	-0.602595	0.415646	-0.394772	0.207823
	0.0953293	-0.573083	-0.562853	-0.681731	-0.230305	-0.272386	-0.103293	-0.592976	-0.207351		-0.610135	-0.195859	-0.610135	0.414276	-0.402997	0.207138
	0.0955677	-0.576143	-0.568974	-0.687852	-0.233366	-0.280037	-0.106353	-0.600628	-0.215002		-0.616124	-0.200964	-0.616124	0.41516	-0.408544	0.20758
	0.0958061	-0.582264	-0.575095	-0.698564	-0.244077	-0.289219	-0.114004	-0.608279	-0.224184		-0.62414	-0.209781	-0.62414	0.414359	-0.416961	0.207179
	0.0960445	-0.592976	-0.596519	-0.712336	-0.26091	-0.302991	-0.124716	-0.622051	-0.239486		-0.639189	-0.223807	-0.639189	0.415382	-0.431498	0.207691
	0.096283	-0.591446	-0.596519	-0.719987	-0.262441	-0.312173	-0.138489	-0.632763	-0.250198		-0.643475	-0.232529	-0.643475	0.410946	-0.438002	0.205473
	0.0965214	-0.586855	-0.585807	-0.710806	-0.253259	-0.304522	-0.130837	-0.634293	-0.248668		-0.637672	-0.22609	-0.637672	0.411583	-0.431881	0.205791
	0.0967598	-0.568492	-0.578155	-0.697034	-0.237956	-0.29381	-0.124716	-0.625112	-0.241017		-0.625166	-0.216407	-0.625166	0.408759	-0.420786	0.204379
	0.0969982	-0.551659	-0.561323	-0.684791	-0.230305	-0.283098	-0.114004	-0.618991	-0.222654		-0.612448	-0.204258	-0.612448	0.40819	-0.408353	0.204095
	0.0972366	-0.547068	-0.54755	-0.672549	-0.228775	-0.266265	-0.0971716	-0.602158	-0.215002		-0.600665	-0.19347	-0.600665	0.407194	-0.397067	0.203597
	0.0974751	-0.562371	-0.556732	-0.689382	-0.242547	-0.276977	-0.106353	-0.600628	-0.219593		-0.610922	-0.202724	-0.610922	0.408198	-0.406823	0.204099
	0.0977135	-0.582264	-0.578155	-0.707745	-0.248668	-0.29687	-0.118595	-0.6144	-0.236426		-0.629326	-0.216455	-0.629326	0.412871	-0.422891	0.206435
	0.0979519	-0.583794	-0.584276	-0.710806	-0.248668	-0.302991	-0.123186	-0.620521	-0.237956		-0.633448	-0.219602	-0.633448	0.413845	-0.426525	0.206923
	0.0981903	-0.574613	-0.575095	-0.704685	-0.247138	-0.29534	-0.121656	-0.620521	-0.239486		-0.627313	-0.217321	-0.627313	0.409992	-0.422317	0.204996
	0.0984287	-0.568492	-0.570504	-0.697034	-0.237956	-0.289219	-0.112474	-0.618991	-0.231835		-0.62231	-0.209316	-0.62231	0.412994	-0.415813	0.206497
	0.0986671	-0.560841	-0.559792	-0.687852	-0.239487	-0.283098	-0.106353	-0.6144	-0.224184		-0.614463	-0.204538	-0.614463	0.409925	-0.409501	0.204963
	0.0989056	-0.566962	-0.562853	-0.695503	-0.245608	-0.29687	-0.115535	-0.61593	-0.228775		-0.619415	-0.212594	-0.619415	0.406822	-0.416004	0.203411
	0.099144	-0.55931	-0.561323	-0.693973	-0.241017	-0.29381	-0.118595	-0.623581	-0.236426		-0.61857	-0.213439	-0.61857	0.405131	-0.416004	0.202565
	0.0993824	-0.542477	-0.542959	-0.666428	-0.213472	-0.272386	-0.101762	-0.620521	-0.221123		-0.601457	-0.193826	-0.601457	0.407631	-0.397641	0.203816
	0.0998592	-0.522584	-0.521536	-0.646535	-0.204291	-0.249432	-0.0788084	-0.589916	-0.196639		-0.578583	-0.173853	-0.578583	0.40473	-0.376218	0.202365
	0.100098	-0.533296	-0.524596	-0.655717	-0.208881	-0.241781	-0.0711571	-0.571553	-0.192048		-0.579819	-0.169938	-0.579819	0.409882	-0.374879	0.204941
	0.100336	-0.548598	-0.549081	-0.67867	-0.234896	-0.260144	-0.0925808	-0.577674	-0.210411		-0.597266	-0.190748	-0.597266	0.406518	-0.394007	0.203259
	0.100574	-0.570022	-0.565913	-0.693973	-0.247138	-0.284628	-0.107883	-0.606749	-0.228775		-0.617936	-0.208334	-0.617936	0.409602	-0.413135	0.204801
	0.100813	-0.577673	-0.576625	-0.698564	-0.239487	-0.287689	-0.114004	-0.620521	-0.231835		-0.626358	-0.210241	-0.626358	0.416117	-0.4183	0.208058
	0.101051	-0.566962	-0.578155	-0.703155	-0.237956	-0.283098	-0.115535	-0.61746	-0.228775		-0.6246	-0.208174	-0.6246	0.416426	-0.416387	0.208213
	0.10129	-0.565431	-0.564383	-0.690913	-0.233366	-0.276977	-0.112474	-0.609809	-0.227244		-0.615515	-0.204635	-0.615515	0.41088	-0.410075	0.20544
	0.101528	-0.570022	-0.561323	-0.692443	-0.237956	-0.287689	-0.112474	-0.611339	-0.233365		-0.617351	-0.209302	-0.617351	0.40805	-0.413326	0.204025
	0.101767	-0.574613	-0.564383	-0.703155	-0.237956	-0.29381	-0.115535	-0.620521	-0.237956		-0.624653	-0.212329	-0.624653	0.412324	-0.418491	0.206162
	0.102005	-0.568492	-0.567444	-0.704685	-0.241017	-0.29381	-0.118595	-0.628172	-0.234896		-0.626169	-0.213109	-0.626169	0.41306	-0.419639	0.20653
	0.102243	-0.563901	-0.565913	-0.704685	-0.239487	-0.289219	-0.123186	-0.622051	-0.230305		-0.622765	-0.211922	-0.622765	0.410843	-0.417343	0.205421
	0.102482	-0.560841	-0.567444	-0.697034	-0.236426	-0.284628	-0.117065	-0.618991	-0.228775		-0.619444	-0.208357	-0.619444	0.411087	-0.4139	0.205543
	0.10272	-0.55472	-0.564383	-0.697034	-0.234896	-0.283098	-0.114004	-0.618991	-0.231835		-0.617589	-0.207151	-0.617589	0.410439	-0.41237	0.205219
	0.102959	-0.544008	-0.561323	-0.689382	-0.224184	-0.278507	-0.101762	-0.6144	-0.230305		-0.611532	-0.199436	-0.611532	0.412096	-0.405484	0.206048
	0.103197	-0.540947	-0.550611	-0.686322	-0.208881	-0.266265	-0.0910505	-0.600628	-0.218063		-0.603784	-0.186908	-0.603784	0.416875	-0.395346	0.208438
	0.103436	-0.534826	-0.54602	-0.667959	-0.20123	-0.250962	-0.0849295	-0.580734	-0.192048		-0.590217	-0.174461	-0.590217	0.415756	-0.382339	0.207878
	0.103674	-0.528705	-0.54602	-0.669489	-0.198169	-0.241781	-0.0742176	-0.566962	-0.188988		-0.586108	-0.167475	-0.586108	0.418633	-0.376791	0.209317
	0.103912	-0.524114	-0.533778	-0.658777	-0.185927	-0.231069	-0.0635058	-0.568492	-0.181336		-0.579344	-0.157406	-0.579344	0.421937	-0.368375	0.210969
	0.104151	-0.524114	-0.521536	-0.655717	-0.192048	-0.231069	-0.0635058	-0.55472	-0.170625		-0.57239	-0.155944	-0.57239	0.416446	-0.364167	0.208223
	0.104389	-0.530235	-0.533778	-0.669489	-0.20123	-0.241781	-0.0680966	-0.560841	-0.181336		-0.582569	-0.164128	-0.582569	0.418441	-0.373348	0.20922
	0.104866	-0.537887	-0.54602	-0.681731	-0.213472	-0.252493	-0.0742176	-0.571553	-0.193579		-0.593735	-0.174003	-0.593735	0.419732	-0.383869	0.209866
	0.105104	-0.544008	-0.553671	-0.686322	-0.221123	-0.260144	-0.0849295	-0.580734	-0.1997		-0.600297	-0.18236	-0.600297	0.417937	-0.391329	0.208969
	0.105343	-0.540947	-0.564383	-0.692443	-0.219593	-0.266265	-0.0910505	-0.599097	-0.208881		-0.608314	-0.187351	-0.608314	0.420964	-0.397833	0.210482
	0.105581	-0.514933	-0.541429	-0.67408	-0.198169	-0.254023	-0.0757479	-0.596037	-0.205821		-0.591459	-0.173601	-0.591459	0.417858	-0.38253	0.208929
	0.10582	-0.490449	-0.520006	-0.643474	-0.170625	-0.221888	-0.0558545	-0.565432	-0.185927		-0.56372	-0.149694	-0.56372	0.414026	-0.356707	0.207013
	0.106058	-0.481267	-0.503173	-0.628172	-0.161443	-0.208115	-0.0405519	-0.547068	-0.164504		-0.548614	-0.134959	-0.548614	0.413655	-0.341787	0.206827
	0.106297	-0.465964	-0.490931	-0.61746	-0.147671	-0.194343	-0.0283098	-0.533296	-0.14614		-0.535615	-0.120414	-0.535615	0.415201	-0.328014	0.207601
	0.106535	-0.449132	-0.469507	-0.603688	-0.135429	-0.183631	-0.017598	-0.519524	-0.133898		-0.519531	-0.108571	-0.519531	0.41096	-0.314051	0.20548
	0.106773	-0.43842	-0.455735	-0.586855	-0.118596	-0.165268	-0.00688616	-0.505751	-0.117065		-0.505013	-0.093631	-0.505013	0.411382	-0.299322	0.205691
	0.107012	-0.426178	-0.438902	-0.580734	-0.103293	-0.148435	0.011477	-0.484328	-0.101763		-0.491366	-0.0766727	-0.491366	0.414693	-0.284019	0.207347
	0.10725	-0.420057	-0.435841	-0.573082	-0.103293	-0.139254	0.0237191	-0.473616	-0.0895205		-0.484558	-0.0681782	-0.484558	0.41638	-0.276368	0.20819
	0.107489	-0.432299	-0.448083	-0.582264	-0.121656	-0.145375	0.0145375	-0.467495	-0.092581		-0.49143	-0.0773739	-0.49143	0.414056	-0.284402	0.207028
	0.107727	-0.446071	-0.467977	-0.602157	-0.14308	-0.162207	-0.00688616	-0.479737	-0.118596		-0.508126	-0.0985518	-0.508126	0.409574	-0.303339	0.204787
	0.107965	-0.453722	-0.472568	-0.605218	-0.138489	-0.17598	-0.0145375	-0.501161	-0.130838		-0.516971	-0.106157	-0.516971	0.410813	-0.311564	0.205407
	0.108204	-0.444541	-0.474098	-0.596036	-0.130838	-0.166798	-0.00841643	-0.502691	-0.121656		-0.512653	-0.0986152	-0.512653	0.414038	-0.305634	0.207019
	0.108442	-0.424647	-0.454204	-0.582264	-0.114005	-0.154556	0.00841644	-0.488918	-0.106353		-0.49638	-0.0827526	-0.49638	0.413628	-0.289567	0.206814
	0.108681	-0.404754	-0.435841	-0.568492	-0.0987022	-0.136193	0.0191283	-0.476676	-0.0895205		-0.48027	-0.067493	-0.48027	0.412777	-0.273881	0.206388
	0.108919	-0.398633	-0.425129	-0.55931	-0.0956417	-0.133133	0.0267796	-0.456783	-0.0849297		-0.46911	-0.0625852	-0.46911	0.406525	-0.265847	0.203262
	0.109158	-0.389451	-0.417478	-0.554719	-0.0833995	-0.136193	0.0252493	-0.458313	-0.0803389		-0.464278	-0.0593833	-0.464278	0.404894	-0.261831	0.202447
	0.109396	-0.364967	-0.403706	-0.544008	-0.0696271	-0.12089	0.0329006	-0.456783	-0.0818692		-0.452221	-0.0500165	-0.452221	0.402205	-0.251119	0.201102
	0.109634	-0.345074	-0.385343	-0.524114	-0.0635061	-0.107118	0.0482032	-0.443011	-0.0619757		-0.434453	-0.0360315	-0.434453	0.398422	-0.235242	0.199211
	0.110111	-0.338953	-0.37157	-0.517993	-0.0589153	-0.0933458	0.052794	-0.432299	-0.0589152		-0.425172	-0.0296276	-0.425172	0.395544	-0.2274	0.197772
	0.11035	-0.346604	-0.374631	-0.517993	-0.0619758	-0.0948761	0.0512638	-0.433829	-0.0604455		-0.427797	-0.0319755	-0.427797	0.395822	-0.229886	0.197911
	0.110588	-0.346604	-0.373101	-0.516463	-0.0482034	-0.0933458	0.0558545	-0.432299	-0.0589152		-0.426533	-0.0267356	-0.426533	0.399798	-0.226635	0.199899
	0.110826	-0.319059	-0.354738	-0.491979	-0.0206586	-0.0719222	0.0726874	-0.424648	-0.0374915		-0.406876	-0.00507618	-0.406876	0.4018	-0.205976	0.2009
	0.111065	-0.288454	-0.322602	-0.473616	0.00688618	-0.0459078	0.106353	-0.403224	-0.0068862		-0.38245	0.0255879	-0.38245	0.408038	-0.178431	0.204019
	0.111303	-0.276212	-0.301178	-0.452192	0.0313704	-0.0260144	0.130837	-0.374149	0.0237191		-0.36085	0.0498951	-0.36085	0.410745	-0.155477	0.205372
	0.111542	-0.26397	-0.287406	-0.436889	0.034431	-0.0107118	0.143079	-0.352725	0.0420823		-0.344893	0.0618651	-0.344893	0.406758	-0.141514	0.203379
	0.11178	-0.26397	-0.284346	-0.427708	0.0359612	0.00153026	0.14614	-0.340483	0.0420823		-0.337933	0.0652353	-0.337933	0.403169	-0.136349	0.201584
	0.112019	-0.268561	-0.287406	-0.43842	0.0252494	-0.0076513	0.141549	-0.343544	0.0329007		-0.34406	0.0575896	-0.34406	0.40165	-0.143235	0.200825
	0.112257	-0.274682	-0.291997	-0.446071	0.0252494	-0.0137723	0.130837	-0.351195	0.0298402		-0.350319	0.0523717	-0.350319	0.402691	-0.148974	0.201345
	0.112495	-0.276212	-0.299648	-0.44148	0.0130072	-0.0198934	0.127777	-0.355786	0.0267796		-0.352387	0.0460232	-0.352387	0.39841	-0.153182	0.199205
	0.112734	-0.285394	-0.31342	-0.455252	-0.000765149	-0.0275447	0.118595	-0.360377	0.0191283		-0.36285	0.0365931	-0.36285	0.399444	-0.163129	0.199722
	0.112972	-0.309878	-0.328723	-0.467495	-0.0130073	-0.047438	0.100232	-0.364967	0.00994671		-0.376374	0.0210416	-0.376374	0.397416	-0.177666	0.198708
	0.113211	-0.32212	-0.340965	-0.476676	-0.0283099	-0.0673314	0.0849295	-0.390982	-0.0130073		-0.391405	0.00278945	-0.391405	0.394194	-0.194308	0.197097
	0.113449	-0.32518	-0.345556	-0.481267	-0.0252494	-0.0673314	0.081869	-0.406284	-0.0206586		-0.398163	0.000748186	-0.398163	0.398911	-0.198707	0.199455
	0.113688	-0.314469	-0.337905	-0.472085	-0.00841648	-0.0612104	0.08799	-0.409345	-0.0237191		-0.392237	0.00744681	-0.392237	0.399683	-0.192395	0.199842
	0.113926	-0.274682	-0.307299	-0.43995	0.0283099	-0.0336657	0.109414	-0.389451	0.00229539		-0.361917	0.0356599	-0.361917	0.397577	-0.163129	0.198789
	0.114164	-0.236425	-0.256801	-0.403224	0.0650363	-3.25416e-09	0.14461	-0.361907	0.0359612		-0.324595	0.0714078	-0.324595	0.396003	-0.126594	0.198001
	0.114403	-0.231835	-0.232317	-0.390982	0.0757482	0.0183631	0.170624	-0.329771	0.0680968		-0.30601	0.0929921	-0.30601	0.399002	-0.106509	0.199501
	0.114641	-0.242546	-0.243029	-0.395572	0.0680968	0.0214236	0.169094	-0.314469	0.0726876		-0.30768	0.0916017	-0.30768	0.399282	-0.108039	0.199641
	0.115118	-0.259379	-0.262922	-0.406284	0.0390218	0.00459077	0.152261	-0.325181	0.0543244		-0.321978	0.0710863	-0.321978	0.393065	-0.125446	0.196532
	0.115356	-0.276212	-0.285876	-0.420056	0.0252494	-0.0183631	0.135428	-0.348134	0.0329007		-0.341007	0.0522415	-0.341007	0.393249	-0.144383	0.196625
	0.115595	-0.285394	-0.290467	-0.421587	0.0237191	-0.0260144	0.130837	-0.358846	0.0252494		-0.347344	0.0467185	-0.347344	0.394062	-0.150313	0.197031
	0.115833	-0.277742	-0.290467	-0.416996	0.0329007	-0.0214236	0.130837	-0.354255	0.034431		-0.342745	0.0520661	-0.342745	0.394811	-0.145339	0.197405
	0.116072	-0.283863	-0.293527	-0.418526	0.0221888	-0.0198934	0.127777	-0.355786	0.034431		-0.345474	0.0486739	-0.345474	0.394148	-0.1484	0.197074
	0.11631	-0.302227	-0.31036	-0.436889	0.00535592	-0.0260144	0.120125	-0.361907	0.0145375		-0.360434	0.0360893	-0.360434	0.396523	-0.162172	0.198262
	0.116549	-0.312938	-0.322602	-0.44148	-0.00535595	-0.0382565	0.107883	-0.372619	0.00841645		-0.369589	0.0253507	-0.369589	0.394939	-0.172119	0.19747
	0.116787	-0.315999	-0.330253	-0.44148	-0.00229541	-0.041317	0.104823	-0.37874	0.00841645		-0.373397	0.024186	-0.373397	0.397583	-0.174606	0.198792
	0.117025	-0.317529	-0.331784	-0.43995	-0.0145375	-0.0504986	0.0971716	-0.3818	0.000765123		-0.374673	0.0151329	-0.374673	0.389806	-0.17977	0.194903
	0.117264	-0.326711	-0.331784	-0.450662	-0.0221889	-0.0612104	0.0864598	-0.392512	-0.0130073		-0.382679	0.00477574	-0.382679	0.387455	-0.188952	0.193728
	0.117502	-0.332832	-0.340965	-0.450662	-0.0267797	-0.0673314	0.0833992	-0.401694	-0.0175981		-0.388588	-2.71478e-05	-0.388588	0.388561	-0.194308	0.194281
	0.117741	-0.32518	-0.345556	-0.453722	-0.0283099	-0.0673314	0.0803387	-0.400163	-0.0221889		-0.388397	-0.00213126	-0.388397	0.386266	-0.195264	0.193133
	0.117979	-0.334362	-0.342495	-0.452192	-0.0329007	-0.0703919	0.0757479	-0.409345	-0.0283099		-0.39164	-0.00692245	-0.39164	0.384717	-0.199281	0.192359
	0.118217	-0.337423	-0.347086	-0.452192	-0.0390218	-0.0673314	0.0788084	-0.412405	-0.0298402		-0.394278	-0.00734487	-0.394278	0.386933	-0.200811	0.193467
	0.118456	-0.340483	-0.351677	-0.455252	-0.0512639	-0.0795735	0.0680966	-0.413936	-0.034431		-0.39743	-0.0172001	-0.39743	0.38023	-0.207315	0.190115
	0.118694	-0.351195	-0.37004	-0.473616	-0.0650363	-0.0902853	0.0497335	-0.416996	-0.0466731		-0.409752	-0.0312754	-0.409752	0.378476	-0.220513	0.189238
	0.118933	-0.369558	-0.392994	-0.490448	-0.0726877	-0.102527	0.0451427	-0.433829	-0.0696271		-0.42868	-0.0429522	-0.42868	0.385728	-0.235816	0.192864
	0.119171	-0.37874	-0.394524	-0.4981	-0.0742179	-0.1163	0.0359611	-0.450662	-0.0742179		-0.437636	-0.0500635	-0.437636	0.387573	-0.24385	0.193786
	0.11941	-0.375679	-0.406766	-0.507281	-0.0895206	-0.127011	0.0252493	-0.458313	-0.0803389		-0.444596	-0.0603192	-0.444596	0.384277	-0.252458	0.192138
	0.119648	-0.38027	-0.415948	-0.516463	-0.0941114	-0.134663	0.0145375	-0.465965	-0.101763		-0.452419	-0.0712424	-0.452419	0.381176	-0.261831	0.190588
	0.119886	-0.377209	-0.415948	-0.504221	-0.0925811	-0.137723	0.017598	-0.479737	-0.0987021		-0.452127	-0.0700042	-0.452127	0.382122	-0.261065	0.191061
	0.120363	-0.369558	-0.403706	-0.49963	-0.0818693	-0.127011	0.0206585	-0.473616	-0.0956416		-0.444388	-0.0632055	-0.444388	0.381182	-0.253797	0.190591
	0.120602	-0.351195	-0.385343	-0.484327	-0.0543245	-0.11783	0.0359611	-0.464434	-0.08646		-0.429762	-0.0472262	-0.429762	0.382536	-0.238494	0.191268
	0.12084	-0.338953	-0.36698	-0.462904	-0.0436126	-0.0948761	0.0482032	-0.450662	-0.063506		-0.412426	-0.0308964	-0.412426	0.38153	-0.221661	0.190765
	0.121078	-0.329771	-0.359328	-0.458313	-0.0390218	-0.0795735	0.052794	-0.432299	-0.0512639		-0.401895	-0.0222987	-0.401895	0.379597	-0.212097	0.189798
	0.121317	-0.338953	-0.365449	-0.456783	-0.0420823	-0.0856945	0.0573848	-0.423117	-0.0512639		-0.402774	-0.0237158	-0.402774	0.379058	-0.213245	0.189529
	0.121555	-0.355786	-0.374631	-0.472085	-0.0650363	-0.0994668	0.046673	-0.427708	-0.0619757		-0.414452	-0.0380521	-0.414452	0.3764	-0.226252	0.1882
	0.121794	-0.3818	-0.402176	-0.490448	-0.0818693	-0.111709	0.0329006	-0.444541	-0.0803389		-0.436113	-0.0538825	-0.436113	0.38223	-0.244998	0.191115
	0.122032	-0.392512	-0.419008	-0.50116	-0.0910509	-0.122421	0.0298401	-0.453722	-0.0879903		-0.448201	-0.0613054	-0.448201	0.386895	-0.254753	0.193448
	0.122271	-0.406284	-0.42819	-0.514933	-0.103293	-0.131602	0.0237191	-0.458313	-0.0910508		-0.458672	-0.0688149	-0.458672	0.389857	-0.263743	0.194929
	0.122509	-0.412405	-0.441962	-0.525644	-0.109414	-0.142314	0.011477	-0.473616	-0.100232		-0.470051	-0.078477	-0.470051	0.391574	-0.274264	0.195787
	0.122747	-0.410875	-0.449614	-0.533296	-0.120126	-0.160677	-0.0053559	-0.484328	-0.117065		-0.476663	-0.0936707	-0.476663	0.382993	-0.285167	0.191496
	0.122986	-0.415466	-0.457265	-0.545538	-0.132368	-0.166798	-0.0130072	-0.4981	-0.127777		-0.486643	-0.102437	-0.486643	0.384205	-0.29454	0.192103
	0.123224	-0.410875	-0.446553	-0.537887	-0.120126	-0.165268	-0.0130072	-0.511872	-0.135428		-0.484582	-0.100673	-0.484582	0.383909	-0.292627	0.191954
	0.123463	-0.389451	-0.43125	-0.522584	-0.0987022	-0.143844	0.00841644	-0.505751	-0.115535		-0.470444	-0.0792317	-0.470444	0.391212	-0.274838	0.195606
	0.123701	-0.363437	-0.409827	-0.4981	-0.0680969	-0.114769	0.0313704	-0.478207	-0.0833995		-0.445008	-0.0511079	-0.445008	0.393901	-0.248058	0.19695
	0.12394	-0.358846	-0.397585	-0.476676	-0.0558547	-0.0964063	0.046673	-0.444541	-0.0589152		-0.425702	-0.0348354	-0.425702	0.390867	-0.230269	0.195434
	0.124178	-0.374149	-0.403706	-0.487388	-0.0772785	-0.0994668	0.046673	-0.427708	-0.0558547		-0.429583	-0.0401362	-0.429583	0.389447	-0.23486	0.194724
	0.124416	-0.400163	-0.432781	-0.516463	-0.103293	-0.122421	0.0267796	-0.44148	-0.0772784		-0.454379	-0.062396	-0.454379	0.391983	-0.258387	0.195991
	0.124655	-0.421587	-0.452674	-0.534826	-0.115535	-0.142314	0.00382566	-0.465965	-0.103293		-0.474994	-0.0830985	-0.474994	0.391895	-0.279046	0.195948
	0.124893	-0.433829	-0.463386	-0.550129	-0.129308	-0.154556	-0.00841643	-0.487388	-0.118596		-0.490093	-0.0963087	-0.490093	0.393784	-0.293201	0.196892
	0.125132	-0.43842	-0.472568	-0.56084	-0.147671	-0.166798	-0.0252493	-0.502691	-0.135428		-0.500267	-0.112149	-0.500267	0.388118	-0.306208	0.194059
	0.125608	-0.429238	-0.480219	-0.562371	-0.14155	-0.17904	-0.0298401	-0.522584	-0.149201		-0.506024	-0.117487	-0.506024	0.388537	-0.311755	0.194269
	0.125847	-0.427708	-0.466446	-0.554719	-0.124717	-0.171389	-0.0191283	-0.525645	-0.136959		-0.500968	-0.10571	-0.500968	0.395258	-0.303339	0.197629
	0.126085	-0.423117	-0.460325	-0.544008	-0.114005	-0.156086	-0.00688616	-0.502691	-0.120126		-0.489148	-0.0926634	-0.489148	0.396484	-0.290906	0.198242
	0.126324	-0.430768	-0.455735	-0.540947	-0.109414	-0.143844	-0.000765121	-0.482797	-0.114005		-0.483472	-0.0860965	-0.483472	0.397376	-0.284784	0.198688
	0.126562	-0.427708	-0.458795	-0.544008	-0.118596	-0.140784	0.00535592	-0.479737	-0.104823		-0.483893	-0.0833801	-0.483893	0.400513	-0.283637	0.200257
	0.126801	-0.44301	-0.469507	-0.55625	-0.135429	-0.146905	-0.00229538	-0.479737	-0.106353		-0.493478	-0.0913932	-0.493478	0.402085	-0.292436	0.201043
	0.127039	-0.469025	-0.495521	-0.577673	-0.153792	-0.166798	-0.0206585	-0.49504	-0.126247		-0.515551	-0.110637	-0.515551	0.404914	-0.313094	0.202457
	0.127277	-0.481267	-0.510824	-0.594506	-0.170625	-0.191282	-0.0420822	-0.511872	-0.147671		-0.531076	-0.131457	-0.531076	0.399619	-0.331266	0.19981
	0.127516	-0.485858	-0.526127	-0.603688	-0.178276	-0.206585	-0.052794	-0.536357	-0.167564		-0.544658	-0.144654	-0.544658	0.400004	-0.344656	0.200002
	0.127754	-0.475146	-0.520006	-0.599097	-0.175215	-0.209645	-0.058915	-0.547068	-0.172155		-0.542086	-0.147226	-0.542086	0.39486	-0.344656	0.19743
	0.127993	-0.450662	-0.498582	-0.582264	-0.155322	-0.198934	-0.0482032	-0.539417	-0.162973		-0.524951	-0.134139	-0.524951	0.390812	-0.329545	0.195406
	0.128231	-0.44301	-0.4894	-0.568492	-0.14461	-0.17598	-0.0329006	-0.531766	-0.150731		-0.514891	-0.119331	-0.514891	0.39556	-0.317111	0.19778
	0.128469	-0.44148	-0.481749	-0.573082	-0.14461	-0.169859	-0.0252493	-0.511872	-0.133898		-0.50892	-0.11153	-0.50892	0.39739	-0.310225	0.198695
	0.128708	-0.44148	-0.483279	-0.580734	-0.14308	-0.17598	-0.0283098	-0.510342	-0.136959		-0.511207	-0.113834	-0.511207	0.397374	-0.31252	0.198687
	0.128946	-0.44301	-0.48634	-0.577673	-0.140019	-0.17751	-0.0283098	-0.513403	-0.14155		-0.512187	-0.114767	-0.512187	0.397419	-0.313477	0.19871
	0.129185	-0.436889	-0.48481	-0.571552	-0.136959	-0.166798	-0.0221888	-0.517993	-0.135428		-0.509728	-0.108427	-0.509728	0.4013	-0.309077	0.20065
	0.129423	-0.436889	-0.483279	-0.574613	-0.14614	-0.168328	-0.0206585	-0.505751	-0.133898		-0.507473	-0.109916	-0.507473	0.397557	-0.308695	0.198778
	0.129662	-0.452192	-0.493991	-0.591446	-0.164504	-0.182101	-0.0359611	-0.505751	-0.14308		-0.518327	-0.12393	-0.518327	0.394397	-0.321128	0.197198
	0.1299	-0.473616	-0.512354	-0.612869	-0.182867	-0.197403	-0.052794	-0.528705	-0.169094		-0.539435	-0.142991	-0.539435	0.396444	-0.341213	0.198222
	0.130138	-0.473616	-0.524596	-0.620521	-0.184397	-0.220357	-0.0680966	-0.55472	-0.192048		-0.551429	-0.158159	-0.551429	0.39327	-0.354794	0.196635
	0.130615	-0.456783	-0.516945	-0.608278	-0.176746	-0.214236	-0.0650361	-0.55625	-0.187457		-0.542829	-0.152604	-0.542829	0.390225	-0.347716	0.195113
	0.130854	-0.44301	-0.500112	-0.596036	-0.159913	-0.198934	-0.0512637	-0.551659	-0.175215		-0.531119	-0.137917	-0.531119	0.393201	-0.334518	0.196601
	0.131092	-0.432299	-0.48787	-0.588385	-0.147671	-0.185161	-0.0344309	-0.537887	-0.159913		-0.520237	-0.123167	-0.520237	0.39707	-0.321702	0.198535
	0.13133	-0.423117	-0.475628	-0.579204	-0.132368	-0.17445	-0.0252493	-0.530236	-0.147671		-0.510538	-0.111442	-0.510538	0.399096	-0.31099	0.199548
	0.131569	-0.401693	-0.460325	-0.56084	-0.120126	-0.160677	-0.0145375	-0.514933	-0.140019		-0.493188	-0.1001	-0.493188	0.393089	-0.296644	0.196544
	0.131807	-0.403224	-0.452674	-0.551659	-0.118596	-0.148435	-0.00229538	-0.493509	-0.124717		-0.483293	-0.0904837	-0.483293	0.39281	-0.286889	0.196405
	0.132046	-0.413936	-0.455735	-0.56084	-0.123186	-0.159147	-0.00688616	-0.488918	-0.120126		-0.487852	-0.0943414	-0.487852	0.393511	-0.291097	0.196755
	0.132284	-0.423117	-0.466446	-0.565431	-0.126247	-0.157617	-0.00994669	-0.49504	-0.129307		-0.495074	-0.0982138	-0.495074	0.39686	-0.296644	0.19843
	0.132523	-0.421587	-0.467977	-0.568492	-0.126247	-0.156086	-0.0145375	-0.491979	-0.130838		-0.494983	-0.0994531	-0.494983	0.39553	-0.297218	0.197765
	0.132761	-0.418526	-0.471037	-0.571552	-0.135429	-0.157617	-0.0114769	-0.49963	-0.124717		-0.498188	-0.0993085	-0.498188	0.398879	-0.298748	0.19944
	0.132999	-0.426178	-0.472568	-0.566961	-0.129308	-0.156086	-0.0130072	-0.491979	-0.132368		-0.496711	-0.100403	-0.496711	0.396308	-0.298557	0.198154
	0.133238	-0.423117	-0.463386	-0.565431	-0.130838	-0.159147	-0.0145375	-0.49657	-0.124717		-0.49456	-0.0998752	-0.49456	0.394685	-0.297218	0.197343
	0.133476	-0.424647	-0.464916	-0.568492	-0.130838	-0.154556	-0.0145375	-0.49963	-0.126247		-0.496758	-0.0992084	-0.496758	0.397549	-0.297983	0.198775
	0.133715	-0.420057	-0.478689	-0.573082	-0.130838	-0.159147	-0.0145375	-0.4981	-0.127777		-0.500205	-0.100352	-0.500205	0.399853	-0.300278	0.199927
	0.133953	-0.418526	-0.478689	-0.573082	-0.129308	-0.165268	-0.0160677	-0.49504	-0.127777		-0.499265	-0.101674	-0.499265	0.397591	-0.30047	0.198796
	0.134192	-0.420057	-0.477158	-0.571552	-0.130838	-0.159147	-0.0160677	-0.49963	-0.127777		-0.499691	-0.100865	-0.499691	0.398826	-0.300278	0.199413
	0.13443	-0.409345	-0.466446	-0.56084	-0.117065	-0.156086	-0.0114769	-0.49657	-0.129307		-0.491049	-0.0957351	-0.491049	0.395314	-0.293392	0.197657
	0.134668	-0.387921	-0.454204	-0.551659	-0.103293	-0.149965	-0.00382564	-0.487388	-0.112474		-0.478591	-0.0840917	-0.478591	0.394499	-0.281341	0.19725
	0.134907	-0.374149	-0.437372	-0.536356	-0.0864601	-0.128542	0.0130072	-0.472086	-0.104823		-0.463199	-0.0684962	-0.463199	0.394703	-0.265847	0.197351
	0.135145	-0.364967	-0.42819	-0.537887	-0.0864601	-0.122421	0.0160677	-0.464434	-0.100232		-0.457628	-0.0645029	-0.457628	0.393125	-0.261065	0.196562
	0.135384	-0.357316	-0.423599	-0.537887	-0.0788087	-0.123951	0.0221888	-0.461374	-0.0910508		-0.454408	-0.058541	-0.454408	0.395867	-0.256475	0.197934
	0.13586	-0.348134	-0.412887	-0.522584	-0.0680969	-0.11936	0.0344309	-0.459844	-0.0803389		-0.445304	-0.0488995	-0.445304	0.396404	-0.247102	0.198202
	0.136099	-0.354255	-0.409827	-0.511872	-0.0619758	-0.102527	0.0482032	-0.450662	-0.0619757		-0.439824	-0.0363986	-0.439824	0.403426	-0.238111	0.201713
	0.136337	-0.361907	-0.411357	-0.508812	-0.0619758	-0.0948761	0.0543243	-0.432299	-0.0497336		-0.436026	-0.0306324	-0.436026	0.405394	-0.233329	0.202697
	0.136576	-0.375679	-0.420539	-0.519523	-0.0788087	-0.0979366	0.052794	-0.429238	-0.0512639		-0.443881	-0.0361672	-0.443881	0.407714	-0.240024	0.203857
	0.136814	-0.410875	-0.445023	-0.542477	-0.106354	-0.114769	0.0283098	-0.433829	-0.0711573		-0.465263	-0.0587802	-0.465263	0.406483	-0.262022	0.203242
	0.137053	-0.435359	-0.469507	-0.566961	-0.124717	-0.146905	0.00535592	-0.456783	-0.0987021		-0.489618	-0.0837768	-0.489618	0.405841	-0.286697	0.20292
	0.137291	-0.426178	-0.478689	-0.574613	-0.129308	-0.156086	-0.0130072	-0.482797	-0.123186		-0.49802	-0.0979455	-0.49802	0.400075	-0.297983	0.200037
	0.137529	-0.413936	-0.478689	-0.573082	-0.118596	-0.157617	-0.0114769	-0.487388	-0.124717		-0.496187	-0.0951879	-0.496187	0.400999	-0.295688	0.2005
	0.137768	-0.398633	-0.461856	-0.563901	-0.112475	-0.148435	-0.000765121	-0.490449	-0.121656		-0.48728	-0.0872619	-0.48728	0.400019	-0.287271	0.200009
	0.138006	-0.38027	-0.445023	-0.548598	-0.106354	-0.140784	0.00994671	-0.481267	-0.110944		-0.472882	-0.0779417	-0.472882	0.39494	-0.275412	0.19747
	0.138245	-0.366497	-0.432781	-0.531765	-0.0895206	-0.128542	0.0221888	-0.473616	-0.100232		-0.460121	-0.0650704	-0.460121	0.395051	-0.262596	0.197525
	0.138483	-0.337423	-0.405236	-0.514933	-0.0635061	-0.108648	0.0390217	-0.459844	-0.0772784		-0.43892	-0.0430413	-0.43892	0.395879	-0.240981	0.197939
	0.138721	-0.32059	-0.380752	-0.490448	-0.0451429	-0.0872248	0.0573848	-0.43995	-0.0558547		-0.417036	-0.0236088	-0.417036	0.393427	-0.220322	0.196713
	0.13896	-0.315999	-0.380752	-0.484327	-0.0420823	-0.0749827	0.0726874	-0.421587	-0.0451428		-0.409612	-0.0134342	-0.409612	0.396178	-0.211523	0.198089
	0.139198	-0.326711	-0.394524	-0.487388	-0.0497337	-0.0749827	0.0726874	-0.413936	-0.0390218		-0.413927	-0.0144751	-0.413927	0.399452	-0.214201	0.199726
	0.139437	-0.335892	-0.391464	-0.485858	-0.0420823	-0.0841642	0.0665664	-0.416996	-0.040552		-0.415252	-0.0173589	-0.415252	0.397893	-0.216305	0.198946
	0.139675	-0.315999	-0.382282	-0.475146	-0.0298402	-0.0734524	0.0742177	-0.412405	-0.034431		-0.404528	-0.00780631	-0.404528	0.396722	-0.206167	0.198361
	0.139914	-0.302227	-0.36698	-0.465964	-0.0160678	-0.0658011	0.0788084	-0.416996	-0.0237191		-0.39635	0.00161378	-0.39635	0.397964	-0.197368	0.198982
	0.140152	-0.285394	-0.342495	-0.456783	-0.00229541	-0.0550893	0.101762	-0.400163	-0.00841647		-0.38067	0.0184515	-0.38067	0.399121	-0.181109	0.199561
	0.14039	-0.277742	-0.328723	-0.43995	0.00841645	-0.0397867	0.120125	-0.38333	0.00535592		-0.366585	0.0326767	-0.366585	0.399262	-0.166954	0.199631
	0.140867	-0.270091	-0.327193	-0.429238	0.011477	-0.0336657	0.120125	-0.372619	0.011477		-0.358382	0.0359506	-0.358382	0.394333	-0.161216	0.197166
	0.141106	-0.282333	-0.328723	-0.43995	0.00535592	-0.0306052	0.118595	-0.368028	0.00841645		-0.363081	0.0337635	-0.363081	0.396845	-0.164659	0.198422
	0.141344	-0.291515	-0.331784	-0.44148	0.00382565	-0.035196	0.112474	-0.371088	0.00688618		-0.366767	0.0297978	-0.366767	0.396565	-0.168485	0.198282
	0.141582	-0.289984	-0.331784	-0.436889	0.000765118	-0.041317	0.114004	-0.37874	0.00688618		-0.367445	0.0281803	-0.367445	0.395625	-0.169632	0.197813
	0.141821	-0.299166	-0.340965	-0.43995	-0.00382568	-0.0382565	0.110944	-0.371088	0.00535592		-0.370183	0.0259454	-0.370183	0.396129	-0.172119	0.198064
	0.142059	-0.306817	-0.345556	-0.449131	-0.011477	-0.0489683	0.109414	-0.377209	0.00382565		-0.377586	0.0211062	-0.377586	0.398692	-0.17824	0.199346
	0.142298	-0.312938	-0.351677	-0.452192	-0.0145375	-0.0581498	0.100232	-0.38333	-0.00382567		-0.382733	0.0136282	-0.382733	0.396361	-0.184552	0.198181
	0.142536	-0.311408	-0.353207	-0.446071	-0.0191283	-0.0566196	0.0910505	-0.389451	-0.0160678		-0.3822	0.00697433	-0.3822	0.389174	-0.187613	0.194587
	0.142775	-0.294575	-0.344026	-0.43842	-0.00535595	-0.0535591	0.0956413	-0.394042	-0.0145375		-0.375551	0.0133325	-0.375551	0.388883	-0.181109	0.194442
	0.143013	-0.260909	-0.321072	-0.415466	0.0206586	-0.0443775	0.110944	-0.386391	-0.00229541		-0.355005	0.0302777	-0.355005	0.385282	-0.162364	0.192641
	0.143251	-0.225713	-0.281285	-0.38486	0.0558547	-0.0107118	0.14614	-0.371088	0.0267796		-0.32578	0.0645584	-0.32578	0.390338	-0.130611	0.195169
	0.14349	-0.196639	-0.244559	-0.355786	0.0818692	0.0153026	0.176745	-0.334362	0.063506		-0.292979	0.0944982	-0.292979	0.387477	-0.0992402	0.193738
	0.143728	-0.184396	-0.229256	-0.338953	0.0895206	0.0290749	0.192048	-0.312938	0.0803389		-0.27625	0.10761	-0.27625	0.38386	-0.0843202	0.19193
	0.143967	-0.190517	-0.226196	-0.335892	0.0941114	0.0367262	0.201229	-0.305287	0.0895205		-0.273699	0.114623	-0.273699	0.388322	-0.0795381	0.194161
	0.144205	-0.196639	-0.230786	-0.335892	0.0941114	0.0397867	0.199699	-0.299166	0.0987021		-0.273925	0.116379	-0.273925	0.390303	-0.078773	0.195152
	0.144444	-0.211941	-0.241498	-0.342013	0.080339	0.035196	0.193578	-0.297636	0.0956416		-0.280942	0.108858	-0.280942	0.3898	-0.0860417	0.1949
	0.144682	-0.233365	-0.25374	-0.357316	0.0665666	0.0198934	0.182866	-0.302227	0.08646		-0.294248	0.0965324	-0.294248	0.39078	-0.0988577	0.19539
	0.14492	-0.242546	-0.272103	-0.371088	0.057385	0.0137723	0.173685	-0.32059	0.0696271		-0.309101	0.0861359	-0.309101	0.395236	-0.111482	0.197618
	0.145159	-0.241016	-0.276694	-0.371088	0.0497336	0.00918155	0.167564	-0.331302	0.0650363		-0.312668	0.0805219	-0.312668	0.39319	-0.116073	0.196595
	0.145397	-0.231835	-0.267513	-0.366497	0.0604455	0.00459077	0.164503	-0.332832	0.0589152		-0.307766	0.0802106	-0.307766	0.387977	-0.113778	0.193988
	0.145636	-0.224183	-0.261392	-0.364967	0.0680968	0.00306051	0.164503	-0.329771	0.063506		-0.303541	0.0832546	-0.303541	0.386796	-0.110143	0.193398
	0.146112	-0.20735	-0.247619	-0.352725	0.0711574	0.0107118	0.173685	-0.328241	0.0711573		-0.293188	0.0908817	-0.293188	0.38407	-0.101153	0.192035
	0.146351	-0.196639	-0.244559	-0.342013	0.080339	0.0229539	0.175215	-0.32059	0.0696271		-0.284648	0.0957316	-0.284648	0.38038	-0.0944582	0.19019
	0.146589	-0.198169	-0.227726	-0.331301	0.0925811	0.0306052	0.190517	-0.319059	0.0818692		-0.277855	0.107684	-0.277855	0.385539	-0.0850853	0.19277
	0.146828	-0.20276	-0.223135	-0.326711	0.0987022	0.0382565	0.198169	-0.306817	0.0941113		-0.272896	0.11535	-0.272896	0.388246	-0.078773	0.194123
	0.147066	-0.20735	-0.227726	-0.32518	0.0910508	0.0382565	0.20429	-0.293045	0.0987021		-0.271112	0.115861	-0.271112	0.386973	-0.0776253	0.193486
	0.147305	-0.230304	-0.238438	-0.342013	0.0742179	0.0321354	0.193578	-0.296106	0.0941113		-0.284006	0.105802	-0.284006	0.389808	-0.0891023	0.194904
	0.147543	-0.250198	-0.259861	-0.351195	0.0527942	0.0198934	0.176745	-0.306817	0.0895205		-0.29861	0.0913306	-0.29861	0.389941	-0.10364	0.19497
	0.147781	-0.270091	-0.285876	-0.369558	0.034431	-0.00306052	0.162973	-0.32212	0.0665665		-0.318755	0.0720708	-0.318755	0.390825	-0.123342	0.195413
	0.14802	-0.286924	-0.304239	-0.390982	0.0160678	-0.0214236	0.132368	-0.337423	0.0359612		-0.336253	0.0471042	-0.336253	0.383357	-0.144574	0.191678
	0.148258	-0.286924	-0.31036	-0.403224	0.00229538	-0.035196	0.107883	-0.364967	0.0160678		-0.347903	0.0292972	-0.347903	0.377201	-0.159303	0.1886
	0.148497	-0.274682	-0.31036	-0.398633	0.017598	-0.0397867	0.107883	-0.377209	0.00994671		-0.347395	0.0310846	-0.347395	0.37848	-0.158155	0.18924
	0.148735	-0.247137	-0.291997	-0.38333	0.034431	-0.0244841	0.132368	-0.37874	0.017598		-0.334209	0.0488857	-0.334209	0.383094	-0.142661	0.191547
	0.148973	-0.241016	-0.275164	-0.374149	0.0451428	-0.0137723	0.140019	-0.357316	0.0329007		-0.320257	0.0594186	-0.320257	0.379676	-0.130419	0.189838
	0.149212	-0.241016	-0.269043	-0.369558	0.0527942	-0.0076513	0.14461	-0.349665	0.0436125		-0.315209	0.0662294	-0.315209	0.381438	-0.12449	0.190719
	0.14945	-0.245607	-0.272103	-0.368028	0.040552	-0.0107118	0.14461	-0.343544	0.0420823		-0.315029	0.061842	-0.315029	0.376871	-0.126594	0.188436
	0.149689	-0.254788	-0.278225	-0.375679	0.034431	-0.0153026	0.140019	-0.345074	0.0359612		-0.320999	0.0563344	-0.320999	0.377333	-0.132332	0.188667
	0.149927	-0.259379	-0.288936	-0.377209	0.0313704	-0.0214236	0.133898	-0.352725	0.0359612		-0.326813	0.0522024	-0.326813	0.379016	-0.137306	0.189508
	0.150166	-0.26397	-0.296588	-0.387921	0.0267796	-0.0275447	0.133898	-0.355786	0.0374915		-0.333694	0.050284	-0.333694	0.383978	-0.141705	0.191989
	0.150404	-0.285394	-0.301178	-0.395572	0.0160678	-0.0244841	0.132368	-0.358846	0.0252494		-0.34226	0.0443126	-0.34226	0.386573	-0.148974	0.193286
	0.150642	-0.285394	-0.30883	-0.407814	0.00688618	-0.0306052	0.120125	-0.364967	0.0160678		-0.348936	0.0353036	-0.348936	0.38424	-0.156816	0.19212
	0.150881	-0.273152	-0.316481	-0.403224	0.00841645	-0.035196	0.120125	-0.371088	0.0145375		-0.348648	0.0346326	-0.348648	0.38328	-0.157008	0.19164
	0.151358	-0.257849	-0.301178	-0.395572	0.0191283	-0.0367262	0.123186	-0.369558	0.0130072		-0.33965	0.0382595	-0.33965	0.37791	-0.150695	0.188955
	0.151596	-0.256319	-0.285876	-0.392512	0.0283099	-0.0321354	0.129307	-0.366498	0.0191283		-0.334152	0.0450032	-0.334152	0.379155	-0.144574	0.189577
	0.151834	-0.257849	-0.291997	-0.392512	0.0252494	-0.0214236	0.130837	-0.361907	0.0206586		-0.334151	0.0469154	-0.334151	0.381066	-0.143618	0.190533
	0.152073	-0.259379	-0.295057	-0.386391	0.0206586	-0.0260144	0.124716	-0.361907	0.0160678		-0.333397	0.0415705	-0.333397	0.374967	-0.145913	0.187484
	0.152311	-0.26397	-0.295057	-0.389451	0.0206586	-0.0306052	0.123186	-0.364967	0.0191283		-0.336098	0.0408289	-0.336098	0.376927	-0.147635	0.188464
	0.15255	-0.256319	-0.290467	-0.389451	0.0191283	-0.0290749	0.127777	-0.368028	0.017598		-0.334606	0.042397	-0.334606	0.377003	-0.146105	0.188501
	0.152788	-0.259379	-0.291997	-0.395572	0.017598	-0.0306052	0.127777	-0.364967	0.0160678		-0.336606	0.0413366	-0.336606	0.377943	-0.147635	0.188971
	0.153027	-0.253258	-0.290467	-0.386391	0.0359612	-0.0275447	0.130837	-0.364967	0.0160678		-0.332225	0.047285	-0.332225	0.37951	-0.14247	0.189755
	0.153265	-0.237956	-0.270573	-0.366497	0.0589152	-0.0137723	0.14614	-0.363437	0.0359612		-0.318343	0.0655383	-0.318343	0.383881	-0.126402	0.191941
	0.153503	-0.218062	-0.24915	-0.357316	0.080339	0.0107118	0.167564	-0.343544	0.0604455		-0.300909	0.0886559	-0.300909	0.389565	-0.106126	0.194782
	0.153742	-0.213471	-0.241498	-0.349665	0.08646	0.0198934	0.182866	-0.319059	0.0742179		-0.289495	0.0994308	-0.289495	0.388926	-0.095032	0.194463
	0.15398	-0.218062	-0.241498	-0.351195	0.0818692	0.0214236	0.185927	-0.308348	0.0818692		-0.288046	0.101043	-0.288046	0.389089	-0.0935018	0.194545
	0.154219	-0.227244	-0.24915	-0.355786	0.080339	0.0244841	0.182866	-0.312938	0.0757481		-0.293951	0.0985305	-0.293951	0.392481	-0.09771	0.196241
	0.154457	-0.230304	-0.25068	-0.363437	0.0788087	0.0183631	0.188987	-0.312938	0.0726876		-0.297849	0.0982207	-0.297849	0.396069	-0.0998141	0.198035
	0.154696	-0.234895	-0.25374	-0.368028	0.0742179	0.0183631	0.188987	-0.309878	0.0788086		-0.300008	0.0984666	-0.300008	0.398474	-0.100771	0.199237
	0.154934	-0.239486	-0.259861	-0.372618	0.0680968	0.0183631	0.176745	-0.311408	0.0711573		-0.303571	0.0913182	-0.303571	0.394889	-0.106126	0.197445
	0.155172	-0.241016	-0.265982	-0.38027	0.0604455	0.0107118	0.169094	-0.312938	0.0680968		-0.307997	0.0850319	-0.307997	0.393028	-0.111482	0.196514
	0.155411	-0.244077	-0.258331	-0.38333	0.0558547	0.00765129	0.161443	-0.32212	0.0650363		-0.310045	0.0805772	-0.310045	0.390623	-0.114734	0.195311
	0.155649	-0.244077	-0.265982	-0.38027	0.0604455	0.00612103	0.162973	-0.334362	0.0589152		-0.314158	0.0800992	-0.314158	0.394258	-0.11703	0.197129
	0.155888	-0.233365	-0.258331	-0.366497	0.0742179	0.0137723	0.173685	-0.328241	0.063506		-0.304645	0.0893313	-0.304645	0.393976	-0.107657	0.196988
	0.156364	-0.213471	-0.230786	-0.352725	0.106353	0.0290749	0.198169	-0.317529	0.0833994		-0.287701	0.113322	-0.287701	0.401023	-0.0871894	0.200512
	0.156603	-0.192048	-0.206302	-0.334362	0.123186	0.0489683	0.222653	-0.291515	0.109414		-0.265481	0.13548	-0.265481	0.400961	-0.0650006	0.200481
	0.156841	-0.181336	-0.19406	-0.319059	0.135429	0.0658011	0.233365	-0.274682	0.130838		-0.250983	0.150057	-0.250983	0.401041	-0.0504631	0.20052
	0.15708	-0.170624	-0.181818	-0.315999	0.140019	0.0719222	0.241016	-0.26091	0.140019		-0.241555	0.157462	-0.241555	0.399017	-0.0420467	0.199508
	0.157318	-0.172154	-0.184879	-0.32212	0.135429	0.0795735	0.250198	-0.256319	0.14614		-0.24324	0.162207	-0.24324	0.405447	-0.0405164	0.202723
	0.157557	-0.173685	-0.184879	-0.319059	0.136959	0.0795735	0.242546	-0.256319	0.138489		-0.242296	0.158203	-0.242296	0.400499	-0.0420467	0.200249
	0.157795	-0.170624	-0.184879	-0.317529	0.135429	0.0780432	0.239486	-0.250198	0.140019		-0.239547	0.156984	-0.239547	0.396531	-0.0412816	0.198265
	0.158033	-0.173685	-0.183348	-0.32212	0.130838	0.0765129	0.237956	-0.254789	0.138489		-0.242486	0.15495	-0.242486	0.397436	-0.0437683	0.198718
	0.158272	-0.178275	-0.187939	-0.32365	0.135429	0.0719222	0.239486	-0.26244	0.132368		-0.247173	0.153898	-0.247173	0.401071	-0.0466375	0.200535
	0.15851	-0.175215	-0.186409	-0.32212	0.135429	0.0765129	0.239486	-0.259379	0.138489		-0.244657	0.156355	-0.244657	0.401012	-0.0441508	0.200506
	0.158749	-0.170624	-0.180288	-0.319059	0.14461	0.0795735	0.244077	-0.257849	0.14614		-0.240981	0.162626	-0.240981	0.403607	-0.0391775	0.201803
	0.158987	-0.164503	-0.172637	-0.312938	0.149201	0.0872248	0.257849	-0.247137	0.152261		-0.233682	0.171012	-0.233682	0.404695	-0.0313349	0.202347
	0.159225	-0.162973	-0.175697	-0.312938	0.159913	0.0948761	0.2655	-0.236425	0.159913		-0.231068	0.179111	-0.231068	0.410179	-0.025979	0.20509
	0.159464	-0.162973	-0.172637	-0.312938	0.152261	0.0964063	0.2655	-0.234895	0.167564		-0.229979	0.179551	-0.229979	0.40953	-0.0252138	0.204765
	0.159702	-0.159912	-0.169576	-0.312938	0.14461	0.0933458	0.26397	-0.236425	0.161443		-0.229334	0.175463	-0.229334	0.404797	-0.0269354	0.202398
	0.159941	-0.169094	-0.171106	-0.315999	0.14155	0.0933458	0.257849	-0.231835	0.155322		-0.231129	0.171137	-0.231129	0.402266	-0.0299959	0.201133
	0.160179	-0.176745	-0.177227	-0.32365	0.138489	0.0795735	0.247137	-0.245607	0.150731		-0.240038	0.163214	-0.240038	0.403252	-0.0384123	0.201626
	0.160418	-0.178275	-0.184879	-0.331301	0.132368	0.0749827	0.242546	-0.254789	0.140019		-0.246806	0.156975	-0.246806	0.403781	-0.044916	0.201891
	0.160656	-0.172154	-0.183348	-0.326711	0.127777	0.0765129	0.239486	-0.254789	0.138489		-0.243683	0.154999	-0.243683	0.398682	-0.0443421	0.199341
	0.160894	-0.158382	-0.175697	-0.32518	0.127777	0.0734524	0.233365	-0.26091	0.133898		-0.240308	0.152389	-0.240308	0.392696	-0.0439595	0.196348
	0.161133	-0.152261	-0.171106	-0.315999	0.14614	0.0795735	0.239486	-0.26091	0.138489		-0.235068	0.160922	-0.235068	0.39599	-0.0370734	0.197995
	0.16161	-0.129307	-0.155804	-0.302226	0.167564	0.0948761	0.257849	-0.250198	0.153792		-0.22006	0.179197	-0.22006	0.399257	-0.0204318	0.199629
	0.161848	-0.112474	-0.13438	-0.286924	0.181337	0.113239	0.279273	-0.230304	0.166034		-0.202169	0.196119	-0.202169	0.398288	-0.00302504	0.199144
	0.162086	-0.101762	-0.13285	-0.282333	0.188988	0.122421	0.294575	-0.219593	0.184397		-0.195462	0.208923	-0.195462	0.404385	0.00673038	0.202193
	0.162325	-0.109414	-0.13132	-0.286924	0.179806	0.127011	0.296105	-0.20429	0.192048		-0.193927	0.209683	-0.193927	0.40361	0.00787808	0.201805
	0.162563	-0.114004	-0.13438	-0.291515	0.173685	0.122421	0.288454	-0.208881	0.184397		-0.198095	0.203139	-0.198095	0.401234	0.00252216	0.200617
	0.162802	-0.109414	-0.138971	-0.289984	0.172155	0.113239	0.282333	-0.218062	0.172155		-0.200406	0.196269	-0.200406	0.396675	-0.00206863	0.198337
	0.16304	-0.114004	-0.140501	-0.285394	0.170625	0.113239	0.279273	-0.225714	0.172155		-0.202091	0.19451	-0.202091	0.396601	-0.00379017	0.198301
	0.163279	-0.106353	-0.13438	-0.289984	0.178276	0.1163	0.279273	-0.222653	0.173685		-0.199632	0.198173	-0.199632	0.397805	-0.000729646	0.198903
	0.163517	-0.104823	-0.13438	-0.285394	0.169094	0.114769	0.276212	-0.221123	0.169094		-0.197647	0.19351	-0.197647	0.391157	-0.00206863	0.195578
	0.163755	-0.106353	-0.13285	-0.285394	0.167564	0.105588	0.273152	-0.224183	0.164504		-0.198843	0.18935	-0.198843	0.388193	-0.00474659	0.194096
	0.163994	-0.0941111	-0.128259	-0.276212	0.178276	0.111709	0.279273	-0.225714	0.164504		-0.193063	0.195429	-0.193063	0.388492	0.00118318	0.194246
	0.164232	-0.0803387	-0.109896	-0.254788	0.204291	0.130072	0.294575	-0.221123	0.182867		-0.178185	0.2146	-0.178185	0.392785	0.0182073	0.196392
	0.164471	-0.0680966	-0.0930631	-0.239486	0.218063	0.146905	0.32212	-0.199699	0.207351		-0.161861	0.235384	-0.161861	0.397245	0.0367618	0.198623
	0.164709	-0.0665664	-0.0854118	-0.236425	0.218063	0.162207	0.334362	-0.179806	0.225714		-0.153248	0.246283	-0.153248	0.399531	0.0465172	0.199765
	0.164948	-0.0757479	-0.0915328	-0.245607	0.211942	0.163738	0.335892	-0.169094	0.230305		-0.156394	0.246368	-0.156394	0.402762	0.0449869	0.201381
	0.165186	-0.0803387	-0.108366	-0.256319	0.204291	0.154556	0.332832	-0.172154	0.224184		-0.16547	0.240141	-0.16547	0.405611	0.0373356	0.202805
	0.165424	-0.0864597	-0.117547	-0.2655	0.1997	0.145375	0.32059	-0.178275	0.216533		-0.17299	0.231593	-0.17299	0.404583	0.0293017	0.202291
	0.165663	-0.0833992	-0.114487	-0.260909	0.20123	0.136193	0.315999	-0.187457	0.210411		-0.172968	0.227363	-0.172968	0.400331	0.0271976	0.200165
	0.165901	-0.0726874	-0.106835	-0.254788	0.20123	0.137723	0.317529	-0.192048	0.207351		-0.168661	0.22803	-0.168661	0.396691	0.0296843	0.198346
	0.16614	-0.0680966	-0.105305	-0.245607	0.210412	0.148435	0.315999	-0.192048	0.213472		-0.163791	0.233106	-0.163791	0.396897	0.0346577	0.198448
	0.166616	-0.0589151	-0.0930631	-0.245607	0.211942	0.153026	0.32059	-0.184396	0.210411		-0.157449	0.235946	-0.157449	0.393395	0.0392484	0.196698
	0.166855	-0.052794	-0.0854118	-0.239486	0.228775	0.159147	0.32365	-0.190518	0.213472		-0.154079	0.243288	-0.154079	0.397367	0.0446044	0.198684
	0.167093	-0.0329006	-0.0670486	-0.221123	0.245608	0.17445	0.335892	-0.179806	0.221123		-0.137622	0.256671	-0.137622	0.394292	0.0595244	0.197146
	0.167332	-0.011477	-0.0502158	-0.198169	0.25938	0.194343	0.355786	-0.162973	0.239487		-0.11809	0.27463	-0.11809	0.392721	0.0782701	0.19636
	0.16757	0.000765123	-0.0364434	-0.172154	0.282334	0.205055	0.38027	-0.140019	0.256319		-0.0989878	0.293019	-0.0989878	0.392007	0.0970158	0.196004
	0.167809	0.00688617	-0.0242014	-0.164503	0.291516	0.217297	0.394042	-0.124716	0.274683		-0.0883988	0.30615	-0.0883988	0.394548	0.108875	0.197274
	0.168047	0.00382564	-0.0226711	-0.162973	0.285395	0.223418	0.398633	-0.110944	0.283864		-0.0843178	0.308955	-0.0843178	0.393273	0.112318	0.196636
	0.168285	-0.0099467	-0.0242014	-0.159912	0.285395	0.220357	0.392512	-0.110944	0.283864		-0.0862705	0.305551	-0.0862705	0.391822	0.10964	0.195911
	0.168524	-0.011477	-0.0257316	-0.164503	0.289985	0.218827	0.392512	-0.112474	0.273152		-0.088884	0.303957	-0.088884	0.392841	0.107536	0.19642
	0.168762	-0.0099467	-0.0226711	-0.161442	0.289985	0.217297	0.394042	-0.117065	0.276213		-0.0883642	0.304967	-0.0883642	0.393332	0.108302	0.196666
	0.169001	-0.000765139	-0.0150198	-0.150731	0.296107	0.228009	0.400163	-0.115535	0.283864		-0.0809187	0.312442	-0.0809187	0.39336	0.115762	0.19668
	0.169239	0.00994669	-0.00736849	-0.143079	0.300697	0.23566	0.406284	-0.103293	0.296106		-0.0712876	0.320026	-0.0712876	0.391314	0.124369	0.195657
	0.169477	0.00994669	-0.00430797	-0.143079	0.300697	0.23872	0.409345	-0.0971716	0.300697		-0.0689374	0.322649	-0.0689374	0.391587	0.126856	0.195793
	0.169716	0.0114769	-0.00277771	-0.14614	0.297637	0.23566	0.407815	-0.0956413	0.297637		-0.0689859	0.320402	-0.0689859	0.389388	0.125708	0.194694
	0.169954	0.0145375	0.000282806	-0.138489	0.302228	0.231069	0.412405	-0.0971716	0.296106		-0.0663594	0.321602	-0.0663594	0.387961	0.127621	0.19398
	0.170193	0.0160677	-0.00736849	-0.135428	0.300697	0.232599	0.409345	-0.0987019	0.299167		-0.066877	0.320971	-0.066877	0.387848	0.127047	0.193924
	0.170431	0.0191283	0.00181307	-0.136958	0.297637	0.23719	0.410875	-0.0910506	0.299167		-0.0626137	0.322064	-0.0626137	0.384678	0.129725	0.192339
	0.17067	0.0160677	0.00334333	-0.130837	0.305288	0.240251	0.412405	-0.0910506	0.297637		-0.0609225	0.324198	-0.0609225	0.385121	0.131638	0.192561
	0.170908	0.0191283	0.00640385	-0.123186	0.300697	0.23872	0.406284	-0.101762	0.299167		-0.0601357	0.321499	-0.0601357	0.381635	0.130682	0.190817
	0.171146	0.0160677	0.00946437	-0.120125	0.297637	0.243311	0.410875	-0.0971716	0.297637		-0.0580427	0.322466	-0.0580427	0.380509	0.132212	0.190255
	0.171385	0.0160677	0.00487359	-0.117065	0.302228	0.243311	0.407815	-0.0925808	0.291516		-0.0567113	0.320752	-0.0567113	0.377464	0.132021	0.188732
	0.171862	0.0267796	0.00946437	-0.106353	0.308349	0.244841	0.410875	-0.101762	0.294576		-0.0530517	0.324744	-0.0530517	0.377796	0.135846	0.188898
	0.1721	0.0512637	0.0217064	-0.08799	0.331303	0.258614	0.423117	-0.0895203	0.309879		-0.0364483	0.341041	-0.0364483	0.37749	0.152297	0.188745
	0.172338	0.0619756	0.0415998	-0.0711571	0.343545	0.273916	0.433829	-0.0757479	0.31753		-0.0210097	0.352382	-0.0210097	0.373392	0.165686	0.186696
	0.172577	0.0757479	0.0584327	-0.0543243	0.348136	0.284628	0.449132	-0.0635059	0.328242		-0.0065712	0.363193	-0.0065712	0.369764	0.178311	0.184882
	0.172815	0.08799	0.0691445	-0.0420822	0.355787	0.299931	0.461374	-0.0436125	0.338954		0.00761795	0.374253	0.00761795	0.366635	0.190936	0.183318
	0.173054	0.0895203	0.0676142	-0.0482032	0.355787	0.301461	0.464434	-0.0405519	0.345075		0.00675292	0.377031	0.00675292	0.370278	0.191892	0.185139
	0.173292	0.081869	0.0676142	-0.052794	0.355787	0.290749	0.458313	-0.0420822	0.346605		0.00332181	0.373194	0.00332181	0.369872	0.188258	0.184936
	0.173531	0.0803387	0.0614932	-0.0482032	0.351196	0.289219	0.450662	-0.0374914	0.345075		0.00461647	0.368456	0.00461647	0.363839	0.186536	0.18192
	0.173769	0.0803387	0.0599629	-0.046673	0.355787	0.289219	0.450662	-0.0451427	0.338954		0.00251798	0.368259	0.00251798	0.365741	0.185388	0.18287
	0.174007	0.0849295	0.0691445	-0.0374914	0.368029	0.299931	0.461374	-0.0420822	0.340484		0.00890166	0.377178	0.00890166	0.368276	0.19304	0.184138
	0.174246	0.100232	0.0767958	-0.0221888	0.381801	0.321354	0.475146	-0.0359612	0.360377		0.0204565	0.393933	0.0204565	0.373476	0.207195	0.186738
	0.174484	0.100232	0.0905682	-0.0130072	0.378741	0.325945	0.484328	-0.0191283	0.371089		0.0306317	0.39906	0.0306317	0.368429	0.214846	0.184214
	0.174723	0.101762	0.0859774	-0.0130072	0.377211	0.316764	0.487388	-0.0130072	0.366499		0.0309259	0.396471	0.0309259	0.365545	0.213698	0.182772
	0.174961	0.0956413	0.0829169	-0.023719	0.37568	0.319824	0.481267	-0.011477	0.366499		0.0269513	0.394707	0.0269513	0.367755	0.210829	0.183878
	0.1752	0.0971716	0.0875076	-0.0252493	0.37568	0.319824	0.476676	-0.017598	0.363438		0.0262939	0.393069	0.0262939	0.366775	0.209681	0.183387
	0.175438	0.103293	0.0859774	-0.0191283	0.37568	0.319824	0.478207	-0.0191283	0.361908		0.0283858	0.393272	0.0283858	0.364886	0.210829	0.182443
	0.175676	0.109414	0.0890379	-0.0099467	0.389453	0.313703	0.481267	-0.0191283	0.357317		0.0323164	0.395463	0.0323164	0.363146	0.21389	0.181573
	0.175915	0.118595	0.105871	0.000765124	0.386392	0.318294	0.482797	-0.0206585	0.358847		0.0403385	0.397387	0.0403385	0.357049	0.218863	0.178524
	0.176153	0.133898	0.119643	0.0160677	0.400165	0.333596	0.493509	-0.017598	0.37262		0.0519277	0.411047	0.0519277	0.35912	0.231488	0.17956
	0.176392	0.14614	0.131885	0.0313703	0.415467	0.35349	0.508812	-0.00382566	0.383331		0.0656686	0.425999	0.0656686	0.36033	0.245834	0.180165
	0.176868	0.138489	0.138006	0.0466729	0.420058	0.359611	0.514933	0.0145375	0.394043		0.0752674	0.43132	0.0752674	0.356053	0.253294	0.178026
	0.177107	0.14614	0.144127	0.0436124	0.420058	0.358081	0.519524	0.0191283	0.401695		0.0784283	0.434663	0.0784283	0.356235	0.256546	0.178117
	0.177345	0.14767	0.145658	0.0482032	0.420058	0.361141	0.531766	0.023719	0.401695		0.0810471	0.43893	0.0810471	0.357883	0.259989	0.178942
	0.177584	0.14614	0.142597	0.0451427	0.421588	0.361141	0.528705	0.0252493	0.401695		0.0799262	0.438138	0.0799262	0.358212	0.259032	0.179106
	0.177822	0.1492	0.138006	0.0436124	0.413937	0.35502	0.527175	0.0267796	0.409346		0.0794362	0.436333	0.0794362	0.356897	0.257885	0.178448
	0.178061	0.138489	0.128825	0.0405519	0.407816	0.35655	0.517993	0.023719	0.401695		0.0740328	0.429877	0.0740328	0.355844	0.251955	0.177922
	0.178299	0.126247	0.128825	0.0359611	0.410877	0.35655	0.514933	0.0206585	0.398634		0.0695314	0.42864	0.0695314	0.359108	0.249086	0.179554
	0.178537	0.124716	0.130355	0.0344309	0.407816	0.35196	0.511872	0.0160677	0.398634		0.067711	0.426252	0.067711	0.358541	0.246981	0.17927
	0.178776	0.126247	0.131885	0.0283098	0.400165	0.347369	0.510342	0.00841643	0.395574		0.0641502	0.422927	0.0641502	0.358776	0.243538	0.179388
	0.179014	0.123186	0.127294	0.0359611	0.407816	0.347369	0.49657	0.000765122	0.386392		0.0631309	0.418207	0.0631309	0.355076	0.240669	0.177538
	0.179253	0.133898	0.127294	0.0420822	0.407816	0.342778	0.49657	0.00535591	0.387922		0.068124	0.417805	0.068124	0.349681	0.242965	0.174841
	0.179491	0.132368	0.128825	0.0482032	0.410877	0.344308	0.508812	0.011477	0.390983		0.0710205	0.422942	0.0710205	0.351922	0.246981	0.175961
	0.179729	0.133898	0.136476	0.0497335	0.412407	0.35655	0.510342	0.00841643	0.395574		0.0731064	0.427743	0.0731064	0.354636	0.250425	0.177318
	0.179968	0.130837	0.141067	0.0573848	0.415467	0.35502	0.511872	0.00994669	0.403225		0.0759095	0.430296	0.0759095	0.354386	0.253103	0.177193
	0.180206	0.126247	0.139536	0.0558545	0.412407	0.35196	0.508812	0.011477	0.403225		0.0746519	0.427727	0.0746519	0.353076	0.25119	0.176538
	0.180445	0.130837	0.139536	0.0497335	0.400165	0.347369	0.507281	0.00994669	0.392513		0.0730305	0.421315	0.0730305	0.348284	0.247173	0.174142
	0.180683	0.115535	0.127294	0.0390216	0.390983	0.332066	0.491979	0.000765122	0.386392		0.0616316	0.409377	0.0616316	0.347746	0.235505	0.173873
	0.180922	0.100232	0.115052	0.0283098	0.378741	0.318294	0.478207	-0.0130072	0.37262		0.0486767	0.395935	0.0486767	0.347259	0.222306	0.173629
	0.18116	0.094111	0.10128	0.0145375	0.360378	0.298401	0.465964	-0.0221888	0.351196		0.0372201	0.3787	0.0372201	0.341479	0.20796	0.17074
	0.181398	0.0849295	0.0982195	0.00535591	0.351196	0.287689	0.450662	-0.0420822	0.337423		0.0262818	0.367066	0.0262818	0.340785	0.196674	0.170392
	0.181637	0.08799	0.0951589	0.00841643	0.358847	0.286158	0.449132	-0.0497335	0.334363		0.0248	0.367783	0.0248	0.342983	0.196292	0.171492
	0.182114	0.0987018	0.0997497	0.017598	0.37109	0.29381	0.453722	-0.0543243	0.337423		0.0291767	0.375266	0.0291767	0.346089	0.202221	0.173045
	0.182352	0.100232	0.113522	0.0252493	0.381801	0.307582	0.465964	-0.046673	0.346605		0.0369419	0.386629	0.0369419	0.349687	0.211785	0.174844
	0.18259	0.103293	0.121173	0.0390216	0.383332	0.313703	0.476676	-0.0298401	0.354256		0.0477471	0.392657	0.0477471	0.34491	0.220202	0.172455
	0.182829	0.0987018	0.118113	0.0374914	0.380271	0.321354	0.481267	-0.017598	0.360377		0.0497502	0.395244	0.0497502	0.345494	0.222497	0.172747
	0.183067	0.08799	0.108931	0.023719	0.37109	0.312173	0.472085	-0.0145375	0.361908		0.042888	0.387952	0.042888	0.345064	0.21542	0.172532
	0.183306	0.0788084	0.0951589	0.00688617	0.360378	0.290749	0.462904	-0.0283098	0.352726		0.0286847	0.37614	0.0286847	0.347456	0.202413	0.173728
	0.183544	0.0635058	0.0767958	-0.011477	0.342015	0.281568	0.449132	-0.0451427	0.334363		0.0116748	0.361015	0.0116748	0.34934	0.186345	0.17467
	0.183783	0.0635058	0.0691445	-0.0191283	0.337424	0.267795	0.432299	-0.0604453	0.31906		0.00347389	0.34894	0.00347389	0.345466	0.176207	0.172733
	0.184021	0.0619756	0.0737353	-0.0160677	0.337424	0.261674	0.430768	-0.0650361	0.31906		0.00324398	0.347639	0.00324398	0.344395	0.175442	0.172198
	0.184259	0.0696269	0.0798563	-0.00688618	0.343545	0.264735	0.432299	-0.0665664	0.320591		0.00815699	0.351143	0.00815699	0.342986	0.17965	0.171493
	0.184498	0.0803387	0.0844471	-0.000765137	0.345075	0.269326	0.436889	-0.0680966	0.316		0.0122631	0.35354	0.0122631	0.341277	0.182902	0.170639
	0.184736	0.0696269	0.0875076	-0.00535592	0.340484	0.272386	0.43842	-0.0680966	0.31906		0.00962396	0.353884	0.00962396	0.34426	0.181754	0.17213
	0.184975	0.0726874	0.0829169	-0.0022954	0.345075	0.272386	0.43842	-0.0650361	0.31753		0.011087	0.354334	0.011087	0.343247	0.18271	0.171623
	0.185213	0.0803387	0.0875076	0.00841643	0.349666	0.276977	0.435359	-0.0665664	0.31906		0.0163676	0.356322	0.0163676	0.339955	0.186345	0.169977
	0.185452	0.0864597	0.0905682	0.0130072	0.361908	0.281568	0.450662	-0.0619756	0.323651		0.020356	0.366106	0.020356	0.34575	0.193231	0.172875
	0.18569	0.094111	0.0997497	0.0160677	0.37262	0.29687	0.461374	-0.0451427	0.335893		0.0303669	0.377519	0.0303669	0.347152	0.203943	0.173576
	0.185928	0.0864597	0.0997497	0.023719	0.368029	0.304522	0.458313	-0.0374914	0.342014		0.0338308	0.377498	0.0338308	0.343667	0.205664	0.171834
	0.186167	0.081869	0.10128	0.0130072	0.364969	0.298401	0.459843	-0.0359612	0.340484		0.0303507	0.375622	0.0303507	0.345272	0.202986	0.172636
	0.186405	0.0711571	0.0982195	0.00841643	0.357317	0.298401	0.455253	-0.0374914	0.334363		0.0258388	0.37057	0.0258388	0.344731	0.198204	0.172366
	0.186644	0.0696269	0.0875076	0.00994669	0.358847	0.292279	0.453722	-0.046673	0.337423		0.0208883	0.369782	0.0208883	0.348894	0.195335	0.174447
	0.186882	0.0650361	0.0859774	0.00841643	0.357317	0.29381	0.456783	-0.0482032	0.329772		0.0184257	0.368802	0.0184257	0.350376	0.193614	0.175188
	0.187359	0.0665663	0.0859774	0.00994669	0.354257	0.289219	0.447601	-0.0482032	0.332833		0.0195178	0.365031	0.0195178	0.345514	0.192275	0.172757
	0.187597	0.0635058	0.0844471	0.00229538	0.358847	0.289219	0.449132	-0.0482032	0.334363		0.0165449	0.366857	0.0165449	0.350312	0.191701	0.175156
	0.187836	0.0696269	0.0798563	0.00229538	0.357317	0.289219	0.450662	-0.0512638	0.331302		0.0158404	0.366413	0.0158404	0.350573	0.191127	0.175286
	0.188074	0.0619756	0.0783261	-0.00535592	0.351196	0.281568	0.444541	-0.0451427	0.328242		0.0135289	0.360308	0.0135289	0.34678	0.186919	0.17339
	0.188313	0.0558545	0.0783261	-0.00382566	0.345075	0.280037	0.444541	-0.0512638	0.328242		0.0106735	0.358573	0.0106735	0.3479	0.184623	0.17395
	0.188551	0.0482032	0.0691445	0.000765124	0.349666	0.280037	0.44148	-0.0589151	0.323651		0.00616866	0.357339	0.00616866	0.351171	0.181754	0.175585
	0.188789	0.0512637	0.0783261	-0.000765137	0.354257	0.278507	0.444541	-0.0573848	0.326712		0.00859251	0.360272	0.00859251	0.351679	0.184432	0.175839
	0.189028	0.0604453	0.0859774	0.00229538	0.354257	0.289219	0.449132	-0.0543243	0.331302		0.0142629	0.365313	0.0142629	0.35105	0.189788	0.175525
	0.189266	0.0635058	0.0844471	0.00688617	0.355787	0.29687	0.456783	-0.0482032	0.335893		0.0176973	0.370295	0.0176973	0.352598	0.193996	0.176299
	0.189505	0.0635058	0.0859774	0.00841643	0.355787	0.292279	0.459843	-0.0436125	0.332833		0.0192436	0.369514	0.0192436	0.35027	0.194379	0.175135
	0.189743	0.0635058	0.0890379	0.00535591	0.354257	0.29381	0.455253	-0.0451427	0.334363		0.0190121	0.368598	0.0190121	0.349586	0.193805	0.174793
	0.189981	0.0619756	0.0905682	0.00688617	0.357317	0.289219	0.449132	-0.0497335	0.331302		0.0180862	0.36608	0.0180862	0.347994	0.192083	0.173997
	0.19022	0.0711571	0.0920984	0.0145375	0.364969	0.289219	0.450662	-0.0512638	0.334363		0.0219054	0.36953	0.0219054	0.347625	0.195718	0.173812
	0.190458	0.0726874	0.10281	0.0191282	0.37262	0.299931	0.455253	-0.0451427	0.332833		0.0276873	0.374842	0.0276873	0.347155	0.201265	0.173578
	0.190697	0.0757479	0.10281	0.0283098	0.377211	0.307582	0.459843	-0.0451427	0.340484		0.0310649	0.380646	0.0310649	0.349582	0.205856	0.174791
	0.190935	0.0849295	0.110462	0.0359611	0.380271	0.313703	0.469025	-0.0359612	0.345075		0.0392402	0.386626	0.0392402	0.347386	0.212933	0.173693
	0.191174	0.0803387	0.113522	0.0420822	0.384862	0.316764	0.476676	-0.0298401	0.348135		0.0420441	0.391091	0.0420441	0.349047	0.216568	0.174523
	0.191412	0.0849295	0.119643	0.0558545	0.389453	0.325945	0.482797	-0.0252493	0.355787		0.0494542	0.397836	0.0494542	0.348381	0.223645	0.174191
	0.19165	0.0833992	0.116583	0.052794	0.398634	0.330536	0.487388	-0.00994671	0.363438		0.0525341	0.403172	0.0525341	0.350638	0.227853	0.175319
	0.191889	0.0788084	0.119643	0.0466729	0.389453	0.330536	0.484328	-0.00688618	0.360377		0.051512	0.399221	0.051512	0.347709	0.225367	0.173855
	0.192366	0.0726874	0.119643	0.0420822	0.383332	0.325945	0.478207	-0.00841645	0.361908		0.0486167	0.39523	0.0486167	0.346613	0.221923	0.173307
	0.192604	0.0696269	0.105871	0.0329006	0.377211	0.322885	0.472085	-0.011477	0.355787		0.0419171	0.389305	0.0419171	0.347388	0.215611	0.173694
	0.192842	0.058915	0.0966892	0.023719	0.363438	0.309112	0.467495	-0.0298401	0.349666		0.0292368	0.380562	0.0292368	0.351325	0.204899	0.175662
	0.193081	0.0635058	0.0966892	0.023719	0.361908	0.299931	0.462904	-0.0344309	0.342014		0.0285399	0.37552	0.0285399	0.34698	0.20203	0.17349
	0.193319	0.0650361	0.10128	0.0206585	0.364969	0.29534	0.461374	-0.0374914	0.337423		0.0278602	0.374287	0.0278602	0.346427	0.201074	0.173213
	0.193558	0.0726874	0.10281	0.023719	0.364969	0.302991	0.459843	-0.0405519	0.338954		0.0302752	0.37608	0.0302752	0.345805	0.203178	0.172903
	0.193796	0.0803387	0.10128	0.0344309	0.37262	0.301461	0.462904	-0.0436125	0.342014		0.0332705	0.379589	0.0332705	0.346318	0.20643	0.173159
	0.194035	0.094111	0.119643	0.052794	0.386392	0.315233	0.473616	-0.0329006	0.348135		0.0481162	0.39114	0.0481162	0.343024	0.219628	0.171512
	0.194273	0.110944	0.136476	0.0680966	0.401695	0.330536	0.487388	-0.0191283	0.352726		0.0633006	0.403883	0.0633006	0.340582	0.233592	0.170291
	0.194511	0.112474	0.144127	0.0803387	0.412407	0.348899	0.49963	-0.00688618	0.369559		0.0727789	0.417358	0.0727789	0.344579	0.245069	0.17229
	0.19475	0.115535	0.153309	0.094111	0.416998	0.35196	0.510342	0.00688617	0.380271		0.0827377	0.424615	0.0827377	0.341877	0.253676	0.170939
	0.194988	0.115535	0.154839	0.0971715	0.416998	0.35502	0.511872	0.0160677	0.384862		0.0867822	0.426309	0.0867822	0.339527	0.256546	0.169763
	0.195227	0.114004	0.153309	0.0910505	0.421588	0.35196	0.507281	0.0206585	0.387922		0.0862382	0.425705	0.0862382	0.339467	0.255972	0.169734
	0.195465	0.107883	0.151779	0.0895202	0.413937	0.358081	0.502691	0.0191283	0.386392		0.0841903	0.423162	0.0841903	0.338972	0.253676	0.169486
	0.195704	0.106353	0.150248	0.0864597	0.406286	0.35655	0.502691	0.0145375	0.380271		0.0810977	0.419751	0.0810977	0.338654	0.250425	0.169327
	0.195942	0.117065	0.154839	0.0895202	0.412407	0.348899	0.4981	0.00994669	0.37721		0.0836695	0.418327	0.0836695	0.334658	0.250998	0.167329
	0.19618	0.121656	0.15943	0.100232	0.416998	0.35502	0.504221	0.0130072	0.37415		0.0890133	0.422165	0.0890133	0.333152	0.255589	0.166576
	0.196419	0.130837	0.16249	0.107883	0.427709	0.364202	0.513403	0.0160677	0.381801		0.0946776	0.431421	0.0946776	0.336743	0.263049	0.168372
	0.196657	0.143079	0.171672	0.120125	0.447603	0.374913	0.525645	0.0267796	0.398634		0.105927	0.446186	0.105927	0.340259	0.276056	0.17013
	0.196896	0.152261	0.191565	0.135428	0.449133	0.393277	0.540947	0.0436124	0.413937		0.121354	0.458686	0.121354	0.337331	0.29002	0.168666
	0.197134	0.150731	0.194626	0.143079	0.458315	0.407049	0.550129	0.0558545	0.421588		0.127582	0.467761	0.127582	0.340179	0.297671	0.17009
	0.197611	0.14614	0.199217	0.141549	0.456785	0.407049	0.553189	0.0604453	0.423118		0.128287	0.468586	0.128287	0.3403	0.298437	0.17015
	0.197849	0.138489	0.190035	0.133898	0.452194	0.400928	0.550129	0.0650361	0.427709		0.124148	0.465457	0.124148	0.341309	0.294802	0.170654
	0.198088	0.129307	0.180854	0.123186	0.439952	0.388686	0.539417	0.0604453	0.421588		0.11593	0.454928	0.11593	0.338998	0.285429	0.169499
	0.198326	0.129307	0.174732	0.123186	0.433831	0.371853	0.530235	0.0497335	0.409346		0.11089	0.444666	0.11089	0.333776	0.277778	0.166888
	0.198565	0.136958	0.173202	0.130837	0.433831	0.374913	0.528705	0.0420822	0.403225		0.111988	0.443951	0.111988	0.331963	0.277969	0.165982
	0.198803	0.1492	0.188505	0.140019	0.443012	0.381035	0.531766	0.0405519	0.407816		0.1199	0.450576	0.1199	0.330677	0.285238	0.165338
	0.199041	0.159912	0.199217	0.153791	0.449133	0.393277	0.537887	0.0436124	0.409346		0.128948	0.457596	0.128948	0.328648	0.293272	0.164324
	0.19928	0.172154	0.212989	0.162973	0.469027	0.397867	0.548599	0.052794	0.416997		0.139364	0.468986	0.139364	0.329622	0.304175	0.164811
	0.199518	0.179806	0.22064	0.175215	0.476678	0.4147	0.55931	0.0619756	0.436891		0.149307	0.481996	0.149307	0.332689	0.315652	0.166344
	0.199757	0.184396	0.228292	0.184396	0.48586	0.428473	0.573083	0.0772782	0.444542		0.158955	0.492624	0.158955	0.333669	0.32579	0.166835
	0.199995	0.182866	0.232882	0.188987	0.48892	0.430003	0.574613	0.08799	0.446072		0.163932	0.494152	0.163932	0.33022	0.329042	0.16511
	0.200233	0.182866	0.232882	0.185927	0.484329	0.436124	0.580734	0.0956413	0.449133		0.165541	0.496368	0.165541	0.330828	0.330955	0.165414
	0.200472	0.167564	0.231352	0.178275	0.481269	0.436124	0.574613	0.08799	0.446072		0.157706	0.493109	0.157706	0.335403	0.325407	0.167701
	0.20071	0.156852	0.21758	0.169094	0.464436	0.419291	0.562371	0.0803387	0.436891		0.147491	0.479222	0.147491	0.331732	0.313357	0.165866
	0.200949	0.161443	0.203807	0.164503	0.461375	0.408579	0.55472	0.0742177	0.429239		0.14262	0.471851	0.14262	0.329231	0.307236	0.164615
	0.201187	0.166033	0.208398	0.170624	0.467496	0.405519	0.55472	0.0635058	0.427709		0.142594	0.473407	0.142594	0.330813	0.308001	0.165406
	0.201426	0.175215	0.225231	0.178275	0.473618	0.4147	0.560841	0.0619756	0.4323		0.149585	0.480953	0.149585	0.331368	0.315269	0.165684
	0.201664	0.185927	0.234413	0.185927	0.476678	0.426942	0.565431	0.0650361	0.43536		0.156971	0.486957	0.156971	0.329986	0.321964	0.164993
	0.201902	0.199699	0.235943	0.199699	0.48739	0.437654	0.576143	0.081869	0.447603		0.169289	0.497211	0.169289	0.327922	0.33325	0.163961
	0.202141	0.193578	0.245124	0.20276	0.493511	0.443775	0.583794	0.0910505	0.449133		0.173184	0.502498	0.173184	0.329314	0.337841	0.164657
	0.202618	0.190517	0.246655	0.20735	0.491981	0.440715	0.585325	0.0941111	0.458314		0.17485	0.503892	0.17485	0.329042	0.339371	0.164521
	0.202856	0.190517	0.246655	0.20276	0.48586	0.442245	0.585325	0.100232	0.461375		0.175808	0.502934	0.175808	0.327127	0.339371	0.163563
	0.203094	0.190517	0.245124	0.201229	0.48739	0.431533	0.582264	0.0956413	0.455254		0.173227	0.499012	0.173227	0.325785	0.336119	0.162893
	0.203333	0.179806	0.245124	0.20276	0.48739	0.428473	0.571552	0.0895203	0.456784		0.169652	0.495701	0.169652	0.326049	0.332676	0.163024
	0.203571	0.178275	0.237473	0.20735	0.476678	0.426942	0.568492	0.0895203	0.449133		0.168596	0.48987	0.168596	0.321274	0.329233	0.160637
	0.20381	0.190517	0.240534	0.210411	0.475148	0.425412	0.568492	0.0757479	0.446072		0.168216	0.489868	0.168216	0.321652	0.329042	0.160826
	0.204048	0.187457	0.245124	0.211941	0.482799	0.417761	0.568492	0.0742177	0.441482		0.167714	0.489604	0.167714	0.32189	0.328659	0.160945
	0.204287	0.190517	0.248185	0.213471	0.479739	0.417761	0.565431	0.0726874	0.43536		0.168774	0.487015	0.168774	0.318241	0.327894	0.15912
	0.204525	0.190517	0.251245	0.211941	0.481269	0.426942	0.573083	0.0680966	0.441482		0.16779	0.493354	0.16779	0.325564	0.330572	0.162782
	0.204763	0.198169	0.254306	0.219592	0.49045	0.430003	0.571552	0.0772782	0.446072		0.175284	0.496572	0.175284	0.321288	0.335928	0.160644
	0.205002	0.20429	0.258897	0.227244	0.496572	0.434594	0.582264	0.08799	0.450663		0.182519	0.503109	0.182519	0.32059	0.342814	0.160295
	0.20524	0.20276	0.257367	0.228774	0.495041	0.436124	0.582264	0.0925808	0.452193		0.183812	0.502964	0.183812	0.319152	0.343388	0.159576
	0.205479	0.199699	0.254306	0.230304	0.484329	0.428473	0.571552	0.0895203	0.452193		0.182012	0.495582	0.182012	0.31357	0.338797	0.156785
	0.205717	0.199699	0.254306	0.230304	0.49045	0.430003	0.573083	0.08799	0.441482		0.181128	0.495701	0.181128	0.314573	0.338415	0.157286
	0.205956	0.198169	0.257367	0.224183	0.49045	0.426942	0.573083	0.0803387	0.438421		0.177268	0.494971	0.177268	0.317703	0.336119	0.158851
	0.206194	0.198169	0.258897	0.225713	0.49045	0.428473	0.571552	0.0726874	0.438421		0.175538	0.495553	0.175538	0.320014	0.335545	0.160007
	0.206432	0.196639	0.258897	0.228774	0.49045	0.426942	0.574613	0.0788085	0.441482		0.177706	0.496446	0.177706	0.31874	0.337076	0.15937
	0.206671	0.193578	0.266548	0.237956	0.501162	0.434594	0.585325	0.0910505	0.447603		0.184365	0.505089	0.184365	0.320725	0.344727	0.160362
	0.206909	0.196639	0.263488	0.236425	0.493511	0.439184	0.582264	0.0864598	0.453724		0.183369	0.504554	0.183369	0.321185	0.343962	0.160593
	0.207148	0.198169	0.254306	0.231834	0.48739	0.436124	0.574613	0.08799	0.452193		0.181716	0.498939	0.181716	0.317224	0.340327	0.158612
	0.207386	0.185927	0.251245	0.228774	0.482799	0.426942	0.568492	0.0864598	0.447603		0.17675	0.492811	0.17675	0.316061	0.33478	0.158031
	0.207863	0.187457	0.251245	0.225713	0.48739	0.422352	0.568492	0.0788085	0.446072		0.173734	0.493148	0.173734	0.319414	0.333441	0.159707
	0.208101	0.187457	0.249715	0.221123	0.484329	0.423882	0.565431	0.0742177	0.441482		0.171063	0.490846	0.171063	0.319784	0.330955	0.159892
	0.20834	0.181336	0.246655	0.221123	0.475148	0.423882	0.563901	0.0726874	0.444542		0.168656	0.488662	0.168656	0.320007	0.328659	0.160003
	0.208578	0.182866	0.242064	0.222653	0.472087	0.41317	0.55472	0.0757479	0.43536		0.169093	0.480574	0.169093	0.311481	0.324834	0.15574
	0.208817	0.187457	0.243594	0.228774	0.478208	0.41164	0.55625	0.0665664	0.43077		0.168391	0.482424	0.168391	0.314033	0.325407	0.157017
	0.209055	0.199699	0.258897	0.242546	0.49045	0.426942	0.566962	0.0696269	0.43383		0.178302	0.493937	0.178302	0.315635	0.336119	0.157817
	0.209293	0.20276	0.266548	0.248667	0.496572	0.436124	0.579204	0.0772782	0.439951		0.184302	0.502474	0.184302	0.318171	0.343388	0.159086
	0.209532	0.20276	0.261957	0.250198	0.496572	0.437654	0.583794	0.0910505	0.449133		0.188522	0.504758	0.188522	0.316236	0.34664	0.158118
	0.20977	0.199699	0.266548	0.248667	0.493511	0.439184	0.583794	0.08799	0.453724		0.1876	0.50568	0.1876	0.31808	0.34664	0.15904
	0.210009	0.199699	0.266548	0.247137	0.493511	0.434594	0.579204	0.08799	0.450663		0.187201	0.502635	0.187201	0.315434	0.344918	0.157717
	0.210247	0.193578	0.257367	0.239486	0.496572	0.430003	0.571552	0.0925808	0.447603		0.184015	0.49817	0.184015	0.314156	0.341093	0.157078
	0.210485	0.187457	0.249715	0.231834	0.48586	0.426942	0.573083	0.0788085	0.444542		0.174619	0.494942	0.174619	0.320323	0.33478	0.160162
	0.210724	0.178275	0.240534	0.224183	0.475148	0.420821	0.563901	0.0726874	0.446072		0.167278	0.488127	0.167278	0.320849	0.327703	0.160425
	0.210962	0.173685	0.239003	0.219592	0.470557	0.417761	0.55778	0.0680966	0.436891		0.163286	0.482555	0.163286	0.319269	0.322921	0.159634
	0.211201	0.170624	0.235943	0.219592	0.467496	0.41317	0.553189	0.0635058	0.424649		0.160014	0.477029	0.160014	0.317015	0.318521	0.158507
	0.211439	0.169094	0.234413	0.219592	0.465966	0.407049	0.545538	0.0665664	0.427709		0.160591	0.473391	0.160591	0.3128	0.316991	0.1564
	0.211678	0.173685	0.234413	0.227244	0.470557	0.407049	0.547068	0.0619756	0.424649		0.161547	0.475113	0.161547	0.313566	0.31833	0.156783
	0.211916	0.175215	0.243594	0.230304	0.476678	0.4147	0.55778	0.0604453	0.429239		0.163766	0.483223	0.163766	0.319457	0.323495	0.159729
	0.212154	0.178275	0.245124	0.230304	0.479739	0.419291	0.568492	0.0635058	0.429239		0.165416	0.488076	0.165416	0.32266	0.326746	0.16133
	0.212393	0.176745	0.246655	0.233365	0.478208	0.419291	0.576143	0.0696269	0.436891		0.167784	0.491447	0.167784	0.323663	0.329616	0.161832
	0.212631	0.179806	0.249715	0.231834	0.479739	0.420821	0.565431	0.0711571	0.441482		0.170246	0.48975	0.170246	0.319505	0.329998	0.159752
	0.213108	0.172154	0.239003	0.224183	0.469027	0.408579	0.55472	0.0635058	0.4323		0.161867	0.479001	0.161867	0.317133	0.320434	0.158567
	0.213346	0.164503	0.232882	0.213471	0.458315	0.397867	0.547068	0.0589151	0.423118		0.154633	0.469403	0.154633	0.31477	0.312018	0.157385
	0.213585	0.159912	0.222171	0.210411	0.450664	0.388686	0.540947	0.0497335	0.413937		0.147325	0.46179	0.147325	0.314466	0.304558	0.157233
	0.213823	0.161443	0.226761	0.213471	0.446073	0.385625	0.540947	0.0390217	0.401695		0.144878	0.458882	0.144878	0.314004	0.30188	0.157002
	0.214062	0.167564	0.226761	0.219592	0.453724	0.390216	0.531766	0.0359611	0.406285		0.147563	0.460405	0.147563	0.312842	0.303984	0.156421
	0.2143	0.173685	0.239003	0.231834	0.465966	0.387156	0.534826	0.0420822	0.406285		0.155344	0.464866	0.155344	0.309522	0.310105	0.154761
	0.214539	0.175215	0.246655	0.230304	0.464436	0.397867	0.539417	0.0436124	0.415467		0.158123	0.47012	0.158123	0.311997	0.314122	0.155998
	0.214777	0.169094	0.242064	0.231834	0.464436	0.408579	0.548599	0.0543243	0.421588		0.160068	0.475061	0.160068	0.314993	0.317565	0.157497
	0.215015	0.161443	0.237473	0.221123	0.464436	0.407049	0.547068	0.052794	0.421588		0.15476	0.473484	0.15476	0.318724	0.314122	0.159362
	0.215254	0.159912	0.228292	0.210411	0.458315	0.396337	0.547068	0.0558545	0.416997		0.150716	0.46758	0.150716	0.316864	0.309148	0.158432
	0.215492	0.155321	0.222171	0.20582	0.447603	0.393277	0.540947	0.0482032	0.416997		0.145135	0.46245	0.145135	0.317314	0.303792	0.158657
	0.215731	0.153791	0.225231	0.20582	0.447603	0.388686	0.534826	0.0451427	0.410876		0.144231	0.458763	0.144231	0.314532	0.301497	0.157266
	0.215969	0.156852	0.226761	0.20582	0.456785	0.385625	0.528705	0.0359611	0.407816		0.142315	0.458766	0.142315	0.316451	0.300541	0.158226
	0.216208	0.162973	0.229822	0.211941	0.452194	0.385625	0.536356	0.0359611	0.404755		0.144951	0.459956	0.144951	0.315005	0.302453	0.157503
	0.216446	0.170624	0.240534	0.210411	0.456785	0.388686	0.539417	0.0329006	0.407816		0.147484	0.464309	0.147484	0.316825	0.305897	0.158412
	0.216684	0.184396	0.252776	0.227244	0.465966	0.390216	0.542477	0.0359611	0.409346		0.157194	0.469901	0.157194	0.312707	0.313548	0.156354
	0.216923	0.195108	0.263488	0.242546	0.481269	0.407049	0.551659	0.0512637	0.418528		0.170782	0.481945	0.170782	0.311163	0.326364	0.155581
	0.217161	0.199699	0.272669	0.253258	0.496572	0.422352	0.568492	0.0650361	0.4323		0.180937	0.496658	0.180937	0.315721	0.338797	0.157861
	0.2174	0.20276	0.27879	0.254788	0.499632	0.430003	0.576143	0.0726874	0.439951		0.186039	0.50265	0.186039	0.31661	0.344344	0.158305
	0.217638	0.195108	0.272669	0.253258	0.493511	0.434594	0.576143	0.0833992	0.446072		0.186915	0.501774	0.186915	0.314859	0.344344	0.15743
	0.218115	0.179806	0.265018	0.244077	0.48892	0.433063	0.573083	0.081869	0.441482		0.179291	0.497538	0.179291	0.318246	0.338415	0.159123
	0.218353	0.182866	0.266548	0.239486	0.48586	0.425412	0.562371	0.081869	0.439951		0.179552	0.491539	0.179552	0.311987	0.335545	0.155993
	0.218592	0.185927	0.269609	0.251728	0.478208	0.423882	0.55778	0.0726874	0.4323		0.18001	0.48802	0.18001	0.30801	0.334015	0.154005
	0.21883	0.187457	0.269609	0.245607	0.48586	0.420821	0.560841	0.0665664	0.43383		0.176909	0.490738	0.176909	0.313829	0.333824	0.156914
	0.219069	0.198169	0.27726	0.242546	0.493511	0.426942	0.568492	0.0726874	0.436891		0.18235	0.496774	0.18235	0.314424	0.339562	0.157212
	0.219307	0.20429	0.284911	0.256319	0.499632	0.436124	0.576143	0.0788085	0.441482		0.190273	0.504155	0.190273	0.313882	0.347214	0.156941
	0.219545	0.218062	0.295623	0.268561	0.505753	0.446836	0.583794	0.0849295	0.446072		0.200288	0.512119	0.200288	0.311831	0.356204	0.155916
	0.219784	0.230304	0.310926	0.282333	0.514935	0.454487	0.594506	0.0987019	0.461375		0.213862	0.52303	0.213862	0.309168	0.368446	0.154584
	0.220022	0.239486	0.321637	0.293045	0.528707	0.47132	0.605218	0.109414	0.469026		0.224397	0.535066	0.224397	0.310669	0.379732	0.155334
	0.220261	0.244077	0.324698	0.293045	0.54248	0.483562	0.605218	0.117065	0.482799		0.229976	0.54326	0.229976	0.313285	0.386618	0.156642
	0.220499	0.245607	0.332349	0.302226	0.54248	0.482032	0.61899	0.127777	0.49198		0.236755	0.549106	0.236755	0.312351	0.39293	0.156175
	0.220737	0.245607	0.33388	0.296105	0.540949	0.485092	0.61899	0.133898	0.485859		0.237707	0.547388	0.237707	0.309682	0.392548	0.154841
	0.220976	0.248667	0.33541	0.299166	0.54554	0.491213	0.620521	0.141549	0.48892		0.242275	0.550472	0.242275	0.308197	0.396373	0.154098
	0.221214	0.251728	0.33541	0.306817	0.54401	0.489683	0.61746	0.136958	0.495041		0.243406	0.55087	0.243406	0.307464	0.397138	0.153732
	0.221453	0.251728	0.344591	0.309878	0.551661	0.500395	0.622051	0.140019	0.502692		0.2473	0.558454	0.2473	0.311154	0.402877	0.155577
	0.221691	0.257849	0.350712	0.312938	0.560843	0.504986	0.631233	0.14461	0.504222		0.251861	0.564987	0.251861	0.313126	0.408424	0.156563
	0.22193	0.268561	0.359894	0.326711	0.560843	0.514167	0.634293	0.152261	0.507283		0.261791	0.569212	0.261791	0.307421	0.415502	0.153711
	0.222168	0.273152	0.370606	0.335892	0.563903	0.514167	0.637354	0.155322	0.504222		0.267241	0.571413	0.267241	0.304172	0.419327	0.152086
	0.222406	0.283863	0.378257	0.337422	0.570024	0.517228	0.645005	0.158382	0.517995		0.272954	0.57909	0.272954	0.306137	0.426022	0.153068
	0.222645	0.296105	0.392029	0.349665	0.586857	0.531	0.649596	0.162973	0.519525		0.282719	0.589219	0.282719	0.3065	0.435969	0.15325
	0.222883	0.293045	0.39509	0.355786	0.586857	0.53253	0.658777	0.173685	0.522586		0.287134	0.592455	0.287134	0.30532	0.439794	0.15266
	0.22336	0.286924	0.39815	0.357316	0.583797	0.535591	0.660308	0.176745	0.528707		0.287834	0.59405	0.287834	0.306215	0.440942	0.153108
	0.223598	0.282333	0.39662	0.363437	0.583797	0.535591	0.658777	0.182866	0.528707		0.289756	0.593276	0.289756	0.303521	0.441516	0.15176
	0.223837	0.282333	0.39662	0.358846	0.586857	0.535591	0.655717	0.178275	0.530237		0.287587	0.593532	0.287587	0.305945	0.44056	0.152973
	0.224075	0.291515	0.401211	0.364967	0.586857	0.538651	0.655717	0.175215	0.533298		0.291057	0.5958	0.291057	0.304743	0.443429	0.152372
	0.224314	0.300696	0.407332	0.374149	0.591448	0.538651	0.657247	0.181336	0.533298		0.298115	0.597924	0.298115	0.299809	0.44802	0.149905
	0.224552	0.300696	0.410393	0.372618	0.597569	0.546303	0.661838	0.185927	0.539419		0.300403	0.603287	0.300403	0.302884	0.451845	0.151442
	0.224791	0.296105	0.410393	0.374149	0.591448	0.546303	0.666429	0.184396	0.537888		0.298659	0.603119	0.298659	0.30446	0.450889	0.15223
	0.225029	0.288454	0.410393	0.375679	0.589918	0.535591	0.658777	0.184396	0.536358		0.296768	0.598124	0.296768	0.301356	0.447446	0.150678
	0.225267	0.293045	0.404271	0.38333	0.586857	0.540181	0.658777	0.178275	0.531767		0.296202	0.597924	0.296202	0.301722	0.447063	0.150861
	0.225506	0.300696	0.408862	0.3818	0.588388	0.540181	0.663368	0.176745	0.530237		0.29773	0.599839	0.29773	0.302109	0.448785	0.151054
	0.225744	0.302227	0.413453	0.3818	0.585327	0.541712	0.663368	0.181336	0.531767		0.300566	0.599682	0.300566	0.299116	0.450124	0.149558
	0.225983	0.300696	0.418044	0.392512	0.596039	0.546303	0.660308	0.181336	0.531767		0.303282	0.603469	0.303282	0.300186	0.453376	0.150093
	0.226221	0.300696	0.422635	0.390982	0.60216	0.546303	0.661838	0.184396	0.530237		0.304649	0.605162	0.304649	0.300513	0.454906	0.150257
	0.22646	0.297636	0.422635	0.390982	0.597569	0.553954	0.671019	0.187457	0.534828		0.305101	0.608919	0.305101	0.303818	0.45701	0.151909
	0.226698	0.299166	0.424165	0.400163	0.60216	0.553954	0.669489	0.193578	0.542479		0.310048	0.611241	0.310048	0.301193	0.460644	0.150597
	0.226936	0.305287	0.433346	0.400163	0.60063	0.552424	0.666429	0.193578	0.542479		0.313082	0.610502	0.313082	0.297419	0.461792	0.14871
	0.227175	0.300696	0.430286	0.404754	0.597569	0.550893	0.667959	0.193578	0.534828		0.311609	0.608532	0.311609	0.296923	0.46007	0.148461
	0.227413	0.300696	0.425695	0.401693	0.599099	0.549363	0.664898	0.195108	0.533298		0.310914	0.606549	0.310914	0.295634	0.458731	0.147817
	0.227652	0.289984	0.421104	0.390982	0.597569	0.547833	0.667959	0.190518	0.531767		0.303628	0.605801	0.303628	0.302172	0.454714	0.151086
	0.22789	0.283863	0.422635	0.395572	0.583797	0.538651	0.660308	0.182866	0.525646		0.299844	0.598491	0.299844	0.298647	0.449167	0.149323
	0.228367	0.293045	0.424165	0.398633	0.585327	0.537121	0.658777	0.179806	0.521055		0.301634	0.597848	0.301634	0.296214	0.449741	0.148107
	0.228605	0.294575	0.427225	0.400163	0.594509	0.546303	0.658777	0.176745	0.517995		0.301969	0.602104	0.301969	0.300135	0.452037	0.150068
	0.228844	0.291515	0.422635	0.400163	0.594509	0.540181	0.660308	0.178275	0.524116		0.301086	0.601839	0.301086	0.300753	0.451463	0.150377
	0.229082	0.294575	0.424165	0.407814	0.596039	0.541712	0.660308	0.176745	0.525646		0.303013	0.603738	0.303013	0.300725	0.453376	0.150362
	0.229321	0.294575	0.424165	0.416996	0.596039	0.550893	0.657247	0.176745	0.527176		0.305165	0.605794	0.305165	0.300629	0.45548	0.150315
	0.229559	0.299166	0.428756	0.418526	0.60063	0.552424	0.666429	0.185927	0.531767		0.310553	0.610353	0.310553	0.2998	0.460453	0.1499
	0.229797	0.303757	0.434877	0.420057	0.60216	0.555484	0.666429	0.190518	0.528707		0.314484	0.611013	0.314484	0.296529	0.462748	0.148265
	0.230036	0.288454	0.427225	0.413935	0.597569	0.553954	0.667959	0.195108	0.531767		0.309939	0.609054	0.309939	0.299115	0.459497	0.149558
	0.230274	0.277742	0.414983	0.407814	0.591448	0.538651	0.661838	0.188987	0.530237		0.301476	0.60145	0.301476	0.299974	0.451463	0.149987
	0.230513	0.267031	0.408862	0.395572	0.586857	0.527939	0.652656	0.179806	0.519525		0.291712	0.59285	0.291712	0.301138	0.442281	0.150569
	0.230751	0.268561	0.401211	0.390982	0.570024	0.527939	0.640414	0.170624	0.511874		0.287027	0.58338	0.287027	0.296352	0.435204	0.148176
	0.230989	0.26397	0.39356	0.394042	0.566964	0.514167	0.628172	0.159912	0.502692		0.280668	0.575201	0.280668	0.294533	0.427935	0.147267
	0.231228	0.26397	0.39662	0.384861	0.562373	0.504986	0.629702	0.153791	0.493511		0.276352	0.571101	0.276352	0.294749	0.423727	0.147375
	0.231466	0.259379	0.392029	0.386391	0.563903	0.504986	0.629702	0.14461	0.484329		0.270837	0.570496	0.270837	0.299659	0.420666	0.14983
	0.231705	0.259379	0.384378	0.387921	0.559312	0.498864	0.6144	0.136958	0.482799		0.267426	0.563577	0.267426	0.29615	0.415502	0.148075
	0.231943	0.26397	0.390499	0.384861	0.565434	0.504986	0.61746	0.138489	0.484329		0.269929	0.567577	0.269929	0.297648	0.418753	0.148824
	0.232182	0.267031	0.399681	0.395572	0.566964	0.508046	0.620521	0.135428	0.485859		0.272704	0.572071	0.272704	0.299367	0.422388	0.149684
	0.23242	0.270091	0.404271	0.400163	0.571555	0.511107	0.628172	0.14614	0.49198		0.279024	0.576846	0.279024	0.297821	0.427935	0.148911
	0.232658	0.271621	0.399681	0.397103	0.573085	0.518758	0.634293	0.152261	0.493511		0.28073	0.579348	0.28073	0.298617	0.430039	0.149309
	0.232897	0.26397	0.399681	0.390982	0.573085	0.512637	0.631233	0.152261	0.493511		0.277623	0.576716	0.277623	0.299093	0.42717	0.149546
	0.233135	0.256319	0.39815	0.386391	0.559312	0.504986	0.622051	0.150731	0.48739		0.273655	0.567677	0.273655	0.294022	0.420666	0.147011
	0.233612	0.241016	0.384378	0.3818	0.54707	0.494274	0.6144	0.135428	0.476678		0.260422	0.558339	0.260422	0.297917	0.40938	0.148959
	0.23385	0.233365	0.373666	0.375679	0.539419	0.483562	0.606748	0.130837	0.472087		0.253667	0.550174	0.253667	0.296507	0.40192	0.148254
	0.234089	0.216532	0.355303	0.368028	0.527177	0.47132	0.592976	0.118595	0.458314		0.239905	0.537157	0.239905	0.297252	0.388531	0.148626
	0.234327	0.221123	0.355303	0.368028	0.521056	0.460608	0.580734	0.104823	0.447603		0.235385	0.529434	0.235385	0.294049	0.38241	0.147025
	0.234566	0.219592	0.356833	0.372618	0.522586	0.457547	0.579204	0.0987019	0.447603		0.233503	0.530168	0.233503	0.296665	0.381836	0.148332
	0.234804	0.219592	0.356833	0.371088	0.530237	0.466729	0.583794	0.0895203	0.452193		0.230676	0.536821	0.230676	0.306145	0.383749	0.153073
	0.235043	0.216532	0.359894	0.369558	0.527177	0.47132	0.589916	0.0971716	0.449133		0.232664	0.537511	0.232664	0.304848	0.385088	0.152424
	0.235281	0.208881	0.352243	0.364967	0.524116	0.463669	0.586855	0.103293	0.446072		0.230532	0.531992	0.230532	0.301461	0.381262	0.15073
	0.235519	0.199699	0.343061	0.358846	0.513404	0.456017	0.580734	0.0987019	0.449133		0.224163	0.525737	0.224163	0.301574	0.37495	0.150787
	0.235758	0.192048	0.327758	0.345074	0.501162	0.449896	0.565431	0.0925808	0.438421		0.215213	0.51288	0.215213	0.297668	0.364046	0.148834
	0.235996	0.185927	0.317047	0.342013	0.493511	0.437654	0.560841	0.0680966	0.424649		0.201347	0.506087	0.201347	0.304741	0.353717	0.15237
	0.236235	0.178275	0.317047	0.331301	0.48586	0.428473	0.548599	0.0604453	0.415467		0.194455	0.496912	0.194455	0.302457	0.345683	0.151229
	0.236473	0.182866	0.313986	0.32518	0.481269	0.417761	0.545538	0.0573848	0.412407		0.192501	0.491597	0.192501	0.299096	0.342049	0.149548
	0.236712	0.187457	0.310926	0.332832	0.48739	0.422352	0.534826	0.0451427	0.410876		0.190406	0.492545	0.190406	0.302139	0.341475	0.151069
	0.23695	0.193578	0.320107	0.345074	0.48739	0.422352	0.544008	0.052794	0.410876		0.197397	0.496648	0.197397	0.299251	0.347022	0.149625
	0.237188	0.198169	0.326228	0.348134	0.48739	0.428473	0.551659	0.0558545	0.412407		0.201152	0.500926	0.201152	0.299774	0.351039	0.149887
	0.237427	0.192048	0.324698	0.348134	0.493511	0.433063	0.55472	0.0573848	0.415467		0.200366	0.504391	0.200366	0.304025	0.352378	0.152012
	0.237665	0.195108	0.332349	0.352725	0.498102	0.434594	0.55931	0.0680966	0.421588		0.207182	0.508286	0.207182	0.301104	0.357734	0.150552
	0.237904	0.195108	0.327758	0.346604	0.495041	0.431533	0.55778	0.0650361	0.418528		0.204224	0.505123	0.204224	0.300899	0.354674	0.15045
	0.238142	0.192048	0.323168	0.351195	0.493511	0.428473	0.55778	0.0650361	0.413937		0.202806	0.50348	0.202806	0.300674	0.353143	0.150337
	0.238619	0.182866	0.310926	0.338953	0.484329	0.423882	0.55778	0.0635058	0.409346		0.195718	0.497179	0.195718	0.301461	0.346448	0.150731
	0.238857	0.175215	0.307865	0.328241	0.473618	0.422352	0.545538	0.0543243	0.404755		0.188571	0.489405	0.188571	0.300834	0.338988	0.150417
	0.239096	0.166033	0.298684	0.32365	0.470557	0.41164	0.540947	0.0451427	0.404755		0.180401	0.484951	0.180401	0.30455	0.332676	0.152275
	0.239334	0.150731	0.287972	0.314469	0.469027	0.405519	0.536356	0.0374914	0.398634		0.170173	0.479877	0.170173	0.309704	0.325025	0.154852
	0.239573	0.159912	0.284911	0.315999	0.465966	0.399398	0.536356	0.0344309	0.392513		0.170391	0.476981	0.170391	0.30659	0.323686	0.153295
	0.239811	0.159912	0.289502	0.314469	0.469027	0.399398	0.533296	0.0359611	0.390983		0.171515	0.476622	0.171515	0.305107	0.324068	0.152554
	0.240049	0.159912	0.287972	0.32212	0.473618	0.407049	0.533296	0.0390217	0.400164		0.174513	0.481275	0.174513	0.306762	0.327894	0.153381
	0.240288	0.162973	0.286441	0.319059	0.473618	0.408579	0.533296	0.0405519	0.400164		0.175311	0.480859	0.175311	0.305548	0.328085	0.152774
	0.240526	0.161443	0.289502	0.314469	0.470557	0.402458	0.534826	0.0374914	0.397104		0.173015	0.478947	0.173015	0.305931	0.325981	0.152966
	0.240765	0.167564	0.286441	0.317529	0.467496	0.403988	0.533296	0.0329006	0.392513		0.172679	0.477753	0.172679	0.305074	0.325216	0.152537
	0.241003	0.170624	0.291032	0.32365	0.467496	0.400928	0.533296	0.0390217	0.400164		0.177532	0.479022	0.177532	0.30149	0.328277	0.150745
	0.241241	0.159912	0.286441	0.314469	0.462906	0.399398	0.536356	0.0390217	0.398634		0.172458	0.476827	0.172458	0.304369	0.324642	0.152184
	0.24148	0.152261	0.27879	0.299166	0.453724	0.399398	0.528705	0.0374914	0.387922		0.166196	0.468168	0.166196	0.301972	0.317182	0.150986
	0.241718	0.143079	0.269609	0.294575	0.452194	0.390216	0.514933	0.0359611	0.384862		0.161062	0.460295	0.161062	0.299233	0.310679	0.149617
	0.241957	0.14461	0.268078	0.299166	0.452194	0.387156	0.508812	0.0283098	0.381801		0.159008	0.458524	0.159008	0.299516	0.308766	0.149758
	0.242195	0.14461	0.268078	0.297636	0.449133	0.379504	0.508812	0.0145375	0.380271		0.153237	0.457408	0.153237	0.304171	0.305323	0.152086
	0.242434	0.150731	0.265018	0.302226	0.455254	0.379504	0.513403	0.017598	0.37721		0.155663	0.459573	0.155663	0.303911	0.307618	0.151955
	0.242672	0.161443	0.27879	0.303757	0.458315	0.393277	0.510342	0.017598	0.381801		0.162034	0.464297	0.162034	0.302263	0.313165	0.151131
	0.24291	0.162973	0.281851	0.309878	0.459845	0.396337	0.516463	0.0298401	0.383331		0.168252	0.466877	0.168252	0.298625	0.317565	0.149312
	0.243149	0.164503	0.291032	0.312938	0.467496	0.400928	0.521054	0.0313704	0.386392		0.171349	0.472579	0.171349	0.30123	0.321964	0.150615
	0.243387	0.162973	0.292562	0.309878	0.467496	0.407049	0.524114	0.0313704	0.390983		0.17133	0.475276	0.17133	0.303946	0.323303	0.151973
	0.243864	0.173685	0.294093	0.315999	0.472087	0.41164	0.530235	0.0420822	0.398634		0.179609	0.480005	0.179609	0.300395	0.329807	0.150198
	0.244102	0.162973	0.300214	0.32365	0.473618	0.407049	0.537887	0.0482032	0.398634		0.180405	0.482652	0.180405	0.302247	0.331528	0.151123
	0.244341	0.162973	0.287972	0.312938	0.465966	0.402458	0.533296	0.0405519	0.394043		0.173902	0.476148	0.173902	0.302246	0.325025	0.151123
	0.244579	0.161443	0.283381	0.311408	0.462906	0.407049	0.534826	0.0359611	0.400164		0.171493	0.477791	0.171493	0.306298	0.324642	0.153149
	0.244818	0.159912	0.291032	0.305287	0.469027	0.403988	0.528705	0.0374914	0.397104		0.171947	0.47619	0.171947	0.304244	0.324068	0.152122
	0.245056	0.158382	0.289502	0.306817	0.461375	0.396337	0.522584	0.0344309	0.392513		0.169874	0.470612	0.169874	0.300738	0.320243	0.150369
	0.245295	0.162973	0.291032	0.314469	0.465966	0.399398	0.525645	0.0329006	0.389453		0.171643	0.473816	0.171643	0.302173	0.322729	0.151087
	0.245533	0.164503	0.298684	0.315999	0.470557	0.405519	0.528705	0.0344309	0.397104		0.174746	0.479129	0.174746	0.304383	0.326938	0.152192
	0.245771	0.164503	0.301744	0.315999	0.467496	0.396337	0.527175	0.0405519	0.394043		0.176683	0.47528	0.176683	0.298597	0.325981	0.149298
	0.24601	0.161443	0.289502	0.317529	0.465966	0.396337	0.527175	0.0359611	0.389453		0.17227	0.473571	0.17227	0.301301	0.322921	0.150651
	0.246248	0.155321	0.281851	0.311408	0.461375	0.393277	0.525645	0.0329006	0.387922		0.167335	0.47009	0.167335	0.302755	0.318712	0.151377
	0.246487	0.156852	0.283381	0.309878	0.458315	0.390216	0.517993	0.0313704	0.37721		0.166591	0.464712	0.166591	0.298121	0.315652	0.14906
	0.246725	0.155321	0.27879	0.309878	0.456785	0.387156	0.517993	0.0221888	0.37721		0.161949	0.464382	0.161949	0.302433	0.313165	0.151217
	0.246964	0.156852	0.284911	0.317529	0.456785	0.387156	0.514933	0.0206585	0.380271		0.164013	0.46576	0.164013	0.301747	0.314887	0.150873
	0.247202	0.162973	0.292562	0.309878	0.461375	0.388686	0.522584	0.023719	0.378741		0.16655	0.468579	0.16655	0.302029	0.317565	0.151015
	0.24744	0.164503	0.292562	0.319059	0.459845	0.387156	0.524114	0.0252493	0.380271		0.16861	0.46958	0.16861	0.30097	0.319095	0.150485
	0.247679	0.169094	0.295623	0.32212	0.469027	0.391746	0.519524	0.0267796	0.383331		0.171952	0.472359	0.171952	0.300408	0.322156	0.150204
	0.247917	0.169094	0.295623	0.32212	0.475148	0.403988	0.527175	0.0283098	0.384862		0.17313	0.47845	0.17313	0.305319	0.32579	0.15266
	0.248156	0.178275	0.303274	0.328241	0.473618	0.408579	0.536356	0.0359611	0.392513		0.18067	0.483534	0.18067	0.302864	0.332102	0.151432
	0.248394	0.175215	0.309395	0.329771	0.476678	0.4147	0.531766	0.0405519	0.395574		0.183492	0.484921	0.183492	0.30143	0.334206	0.150715
	0.248632	0.170624	0.304805	0.32518	0.476678	0.410109	0.533296	0.046673	0.397104		0.183049	0.483068	0.183049	0.300019	0.333059	0.150009
	0.249109	0.167564	0.304805	0.328241	0.472087	0.403988	0.536356	0.0405519	0.401695		0.180187	0.483635	0.180187	0.303447	0.331911	0.151724
	0.249348	0.172154	0.303274	0.332832	0.472087	0.403988	0.527175	0.0359611	0.394043		0.179882	0.480497	0.179882	0.300615	0.330189	0.150307
	0.249586	0.167564	0.300214	0.332832	0.476678	0.400928	0.525645	0.0359611	0.395574		0.178238	0.480611	0.178238	0.302373	0.329424	0.151187
	0.249825	0.167564	0.298684	0.329771	0.475148	0.407049	0.534826	0.0390217	0.394043		0.178657	0.482869	0.178657	0.304212	0.330763	0.152106
	0.250063	0.158382	0.300214	0.329771	0.470557	0.407049	0.528705	0.0329006	0.390983		0.174249	0.480391	0.174249	0.306142	0.32732	0.153071
	0.250301	0.161443	0.300214	0.329771	0.469027	0.400928	0.531766	0.0313704	0.392513		0.174081	0.480177	0.174081	0.306096	0.327129	0.153048
	0.25054	0.167564	0.301744	0.329771	0.472087	0.400928	0.530235	0.0329006	0.392513		0.176541	0.480395	0.176541	0.303854	0.328468	0.151927
	0.250778	0.166033	0.301744	0.329771	0.472087	0.400928	0.527175	0.0390217	0.390983		0.178406	0.47853	0.178406	0.300125	0.328468	0.150062
	0.251017	0.164503	0.307865	0.328241	0.475148	0.41164	0.536356	0.0420822	0.395574		0.180468	0.484884	0.180468	0.304415	0.332676	0.152208
	0.251255	0.170624	0.307865	0.332832	0.484329	0.4147	0.544008	0.0436124	0.398634		0.183364	0.490787	0.183364	0.307423	0.337076	0.153711
	0.251493	0.170624	0.309395	0.334362	0.48586	0.417761	0.539417	0.0482032	0.400164		0.185955	0.490492	0.185955	0.304537	0.338223	0.152268
	0.251732	0.176745	0.313986	0.338953	0.484329	0.419291	0.544008	0.0451427	0.401695		0.187707	0.493331	0.187707	0.305624	0.340519	0.152812
	0.25197	0.176745	0.317047	0.335892	0.479739	0.41317	0.542477	0.0451427	0.403225		0.187519	0.49084	0.187519	0.30332	0.33918	0.15166
	0.252209	0.167564	0.312456	0.332832	0.479739	0.41164	0.537887	0.0497335	0.400164		0.185613	0.48739	0.185613	0.301777	0.336502	0.150889
	0.252447	0.166033	0.307865	0.32518	0.476678	0.407049	0.537887	0.0497335	0.397104		0.183015	0.483867	0.183015	0.300852	0.333441	0.150426
	0.252686	0.167564	0.303274	0.32059	0.476678	0.408579	0.537887	0.0374914	0.395574		0.177679	0.484231	0.177679	0.306552	0.330955	0.153276
	0.252924	0.161443	0.301744	0.32212	0.479739	0.408579	0.533296	0.0344309	0.390983		0.174822	0.483262	0.174822	0.30844	0.329042	0.15422
	0.253162	0.169094	0.304805	0.328241	0.481269	0.408579	0.530235	0.0374914	0.390983		0.17929	0.483384	0.17929	0.304094	0.331337	0.152047
	0.253401	0.175215	0.310926	0.332832	0.479739	0.4147	0.536356	0.0359611	0.395574		0.182252	0.488074	0.182252	0.305822	0.335163	0.152911
	0.253639	0.176745	0.317047	0.335892	0.484329	0.417761	0.545538	0.0436124	0.400164		0.186927	0.493345	0.186927	0.306419	0.340136	0.153209
	0.254116	0.178275	0.313986	0.340483	0.48892	0.41623	0.548599	0.0558545	0.406285		0.192184	0.494974	0.192184	0.30279	0.343579	0.151395
	0.254354	0.184396	0.310926	0.340483	0.49045	0.419291	0.547068	0.0573848	0.412407		0.194575	0.496027	0.194575	0.301452	0.345301	0.150726
	0.254593	0.176745	0.309395	0.334362	0.48586	0.417761	0.545538	0.0497335	0.413937		0.188824	0.494509	0.188824	0.305686	0.341666	0.152843
	0.254831	0.172154	0.313986	0.337422	0.484329	0.419291	0.540947	0.0497335	0.410876		0.188768	0.493417	0.188768	0.304649	0.341093	0.152324
	0.25507	0.169094	0.307865	0.332832	0.481269	0.41623	0.539417	0.0558545	0.406285		0.188213	0.488999	0.188213	0.300786	0.338606	0.150393
	0.255308	0.176745	0.312456	0.329771	0.48739	0.41317	0.536356	0.0482032	0.403225		0.187471	0.489358	0.187471	0.301887	0.338415	0.150944
	0.255547	0.181336	0.320107	0.335892	0.48586	0.41317	0.542477	0.046673	0.395574		0.189163	0.491109	0.189163	0.301945	0.340136	0.150973
	0.255785	0.185927	0.329289	0.346604	0.49045	0.417761	0.540947	0.0482032	0.404755		0.194638	0.496346	0.194638	0.301709	0.345492	0.150854
	0.256023	0.198169	0.329289	0.351195	0.498102	0.423882	0.548599	0.0543243	0.409346		0.201096	0.50213	0.201096	0.301034	0.351613	0.150517
	0.256262	0.20276	0.33388	0.355786	0.507283	0.434594	0.562371	0.0665664	0.416997		0.20879	0.511269	0.20879	0.302479	0.36003	0.15124
	0.2565	0.198169	0.33694	0.360376	0.513404	0.440715	0.568492	0.0726874	0.426179		0.211733	0.517507	0.211733	0.305774	0.36462	0.152887
	0.256739	0.190517	0.33847	0.358846	0.508814	0.439184	0.571552	0.0757479	0.43383		0.211144	0.518096	0.211144	0.306952	0.36462	0.153476
	0.256977	0.182866	0.327758	0.355786	0.499632	0.431533	0.566962	0.0788085	0.427709		0.207421	0.510343	0.207421	0.302923	0.358882	0.151461
	0.257215	0.175215	0.324698	0.348134	0.491981	0.428473	0.55778	0.0772782	0.421588		0.203099	0.503187	0.203099	0.300088	0.353143	0.150044
	0.257454	0.167564	0.309395	0.338953	0.484329	0.419291	0.55472	0.0650361	0.409346		0.191837	0.495322	0.191837	0.303485	0.343579	0.151742
	0.257692	0.166033	0.303274	0.326711	0.481269	0.408579	0.540947	0.0543243	0.409346		0.185008	0.487613	0.185008	0.302605	0.33631	0.151303
	0.257931	0.166033	0.306335	0.32518	0.473618	0.402458	0.533296	0.0359611	0.401695		0.177982	0.483162	0.177982	0.30518	0.330572	0.15259
	0.258169	0.166033	0.307865	0.328241	0.473618	0.400928	0.528705	0.0344309	0.392513		0.177475	0.480609	0.177475	0.303134	0.329042	0.151567
	0.258408	0.170624	0.310926	0.331301	0.479739	0.397867	0.530235	0.0344309	0.390983		0.179121	0.482406	0.179121	0.303285	0.330763	0.151642
	0.258646	0.173685	0.309395	0.332832	0.49045	0.399398	0.539417	0.0374914	0.398634		0.18132	0.489006	0.18132	0.307686	0.335163	0.153843
	0.258884	0.176745	0.317047	0.338953	0.495041	0.410109	0.540947	0.0420822	0.403225		0.186707	0.49433	0.186707	0.307623	0.340519	0.153811
	0.259361	0.178275	0.321637	0.342013	0.495041	0.41164	0.547068	0.0512637	0.413937		0.192151	0.498068	0.192151	0.305916	0.345109	0.152958
	0.2596	0.176745	0.320107	0.338953	0.496572	0.417761	0.547068	0.0573848	0.412407		0.193672	0.498077	0.193672	0.304406	0.345875	0.152203
	0.259838	0.173685	0.318577	0.337422	0.491981	0.425412	0.551659	0.0604453	0.418528		0.194235	0.500193	0.194235	0.305958	0.347214	0.152979
	0.260077	0.166033	0.317047	0.332832	0.484329	0.419291	0.553189	0.0604453	0.412407		0.190421	0.495972	0.190421	0.30555	0.343197	0.152775
	0.260315	0.161443	0.309395	0.331301	0.479739	0.408579	0.547068	0.052794	0.415467		0.184861	0.491585	0.184861	0.306724	0.338223	0.153362
	0.260553	0.162973	0.310926	0.32059	0.479739	0.403988	0.547068	0.0451427	0.404755		0.180311	0.488485	0.180311	0.308174	0.334398	0.154087
	0.260792	0.155321	0.307865	0.319059	0.481269	0.402458	0.540947	0.0405519	0.400164		0.175854	0.486055	0.175854	0.310201	0.330955	0.155101
	0.26103	0.156852	0.301744	0.32518	0.476678	0.399398	0.539417	0.0390217	0.397104		0.17525	0.483598	0.17525	0.308348	0.329424	0.154174
	0.261269	0.166033	0.301744	0.32518	0.479739	0.405519	0.542477	0.0436124	0.403225		0.180037	0.486846	0.180037	0.306809	0.333441	0.153404
	0.261507	0.167564	0.306335	0.32518	0.478208	0.410109	0.534826	0.0451427	0.398634		0.181974	0.484526	0.181974	0.302552	0.33325	0.151276
	0.261745	0.176745	0.315516	0.328241	0.482799	0.408579	0.536356	0.046673	0.400164		0.186625	0.487144	0.186625	0.300519	0.336884	0.150259
	0.261984	0.178275	0.321637	0.332832	0.48892	0.410109	0.542477	0.0482032	0.406285		0.189368	0.492817	0.189368	0.303449	0.341093	0.151725
	0.262222	0.187457	0.323168	0.335892	0.495041	0.41623	0.553189	0.0573848	0.413937		0.196245	0.49933	0.196245	0.303085	0.347787	0.151542
	0.262461	0.185927	0.330819	0.337422	0.498102	0.423882	0.55472	0.0573848	0.413937		0.197606	0.502942	0.197606	0.305336	0.350274	0.152668
	0.262699	0.193578	0.327758	0.334362	0.501162	0.428473	0.55472	0.0635058	0.410876		0.201021	0.502587	0.201021	0.301566	0.351804	0.150783
	0.262938	0.187457	0.323168	0.329771	0.495041	0.420821	0.55778	0.0650361	0.416997		0.198485	0.500533	0.198485	0.302048	0.349509	0.151024
	0.263176	0.182866	0.326228	0.32518	0.493511	0.41623	0.550129	0.0589151	0.410876		0.194486	0.496498	0.194486	0.302012	0.345492	0.151006
	0.263414	0.181336	0.330819	0.329771	0.498102	0.426942	0.550129	0.0604453	0.415467		0.196954	0.501299	0.196954	0.304345	0.349126	0.152173
	0.263653	0.187457	0.326228	0.335892	0.502693	0.433063	0.55472	0.0665664	0.423118		0.201698	0.505737	0.201698	0.304039	0.353717	0.152019
	0.263891	0.190517	0.329289	0.332832	0.505753	0.433063	0.563901	0.0757479	0.418528		0.205094	0.507313	0.205094	0.302219	0.356204	0.15111
	0.264368	0.181336	0.332349	0.338953	0.504223	0.430003	0.570022	0.0757479	0.421588		0.203706	0.509849	0.203706	0.306143	0.356778	0.153072
	0.264606	0.188987	0.33541	0.342013	0.499632	0.433063	0.565431	0.0772782	0.429239		0.208081	0.509682	0.208081	0.301601	0.358882	0.150801
	0.264845	0.195108	0.33847	0.345074	0.510344	0.439184	0.565431	0.0772782	0.4323		0.211224	0.514574	0.211224	0.30335	0.362899	0.151675
	0.265083	0.20276	0.341531	0.346604	0.511874	0.442245	0.566962	0.0803387	0.426179		0.214681	0.514942	0.214681	0.300261	0.364812	0.15013
	0.265322	0.199699	0.346122	0.346604	0.513404	0.443775	0.573083	0.081869	0.4323		0.215365	0.518849	0.215365	0.303483	0.367107	0.151742
	0.26556	0.20429	0.344591	0.352725	0.514935	0.446836	0.570022	0.0849295	0.43536		0.218855	0.519567	0.218855	0.300711	0.369211	0.150356
	0.265799	0.210411	0.356833	0.351195	0.519526	0.448366	0.576143	0.0849295	0.43536		0.221823	0.523868	0.221823	0.302045	0.372845	0.151022
	0.266037	0.216532	0.364485	0.358846	0.525647	0.452957	0.579204	0.0864598	0.43383		0.226153	0.528337	0.226153	0.302184	0.377245	0.151092
	0.266275	0.234895	0.370606	0.371088	0.537889	0.463669	0.586855	0.0925808	0.441482		0.236595	0.538171	0.236595	0.301575	0.387383	0.150788
	0.266514	0.244077	0.379787	0.3818	0.54707	0.47285	0.594506	0.103293	0.449133		0.246491	0.546638	0.246491	0.300147	0.396565	0.150073
	0.266752	0.253258	0.399681	0.401693	0.562373	0.492743	0.605218	0.115535	0.455254		0.260025	0.561414	0.260025	0.301389	0.410719	0.150695
	0.266991	0.257849	0.405802	0.406284	0.566964	0.508046	0.622051	0.135428	0.473617		0.271721	0.572289	0.271721	0.300567	0.422005	0.150284
	0.267229	0.254788	0.404271	0.412405	0.577676	0.512637	0.626642	0.1492	0.485859		0.277556	0.578314	0.277556	0.300757	0.427935	0.150379
	0.267467	0.248667	0.404271	0.404754	0.576145	0.512637	0.628172	0.1492	0.493511		0.275324	0.579016	0.275324	0.303692	0.42717	0.151846
	0.267706	0.248667	0.39815	0.401693	0.566964	0.509576	0.632763	0.152261	0.481268		0.273763	0.574073	0.273763	0.300311	0.423918	0.150155
	0.267944	0.250198	0.39815	0.397103	0.570024	0.506516	0.625112	0.143079	0.476678		0.270114	0.571601	0.270114	0.301487	0.420857	0.150744
	0.268183	0.245607	0.402741	0.398633	0.565434	0.497334	0.622051	0.143079	0.478208		0.269473	0.568798	0.269473	0.299325	0.419136	0.149662
	0.268421	0.256319	0.408862	0.404754	0.563903	0.497334	0.61899	0.135428	0.473617		0.271035	0.568768	0.271035	0.297733	0.419901	0.148866
	0.26866	0.26397	0.408862	0.400163	0.570024	0.500395	0.620521	0.135428	0.478208		0.272876	0.571517	0.272876	0.298641	0.422196	0.14932
	0.268898	0.270091	0.424165	0.410875	0.579206	0.509576	0.626642	0.14614	0.484329		0.28274	0.580016	0.28274	0.297276	0.431378	0.148638
	0.269136	0.276212	0.431816	0.426178	0.585327	0.520288	0.634293	0.153791	0.485859		0.290722	0.587719	0.290722	0.296997	0.439221	0.148498
	0.269613	0.283863	0.433346	0.430768	0.60216	0.531	0.640414	0.155322	0.498101		0.295507	0.598237	0.295507	0.30273	0.446872	0.151365
	0.269852	0.291515	0.444058	0.444541	0.60063	0.535591	0.651126	0.162973	0.505753		0.304116	0.60493	0.304116	0.300814	0.454523	0.150407
	0.27009	0.300696	0.4563	0.453722	0.611342	0.543242	0.649596	0.178275	0.510344		0.315866	0.610013	0.315866	0.294147	0.46294	0.147073
	0.270329	0.299166	0.459361	0.452192	0.618993	0.550893	0.660308	0.184396	0.517995		0.318576	0.61725	0.318576	0.298674	0.467913	0.149337
	0.270567	0.305287	0.462421	0.458313	0.615932	0.552424	0.664898	0.190518	0.522586		0.32396	0.619135	0.32396	0.295175	0.471547	0.147587
	0.270805	0.305287	0.470073	0.461374	0.625114	0.553954	0.669489	0.193578	0.525646		0.326665	0.624463	0.326665	0.297798	0.475564	0.148899
	0.271044	0.308348	0.468542	0.461374	0.622053	0.557014	0.666429	0.192048	0.521055		0.326631	0.622585	0.326631	0.295955	0.474608	0.147977
	0.271282	0.311408	0.479254	0.464434	0.625114	0.560075	0.671019	0.192048	0.528707		0.329883	0.628132	0.329883	0.298249	0.479007	0.149125
	0.271521	0.317529	0.479254	0.467495	0.635826	0.569256	0.67408	0.199699	0.530237		0.33525	0.633094	0.33525	0.297844	0.484172	0.148922
	0.271759	0.317529	0.482315	0.475146	0.635826	0.570787	0.67561	0.208881	0.531767		0.340187	0.634278	0.340187	0.294092	0.487233	0.147046
	0.271997	0.326711	0.489966	0.481267	0.648068	0.573847	0.687852	0.20582	0.54554		0.344238	0.64553	0.344238	0.301291	0.494884	0.150646
	0.272236	0.331302	0.493027	0.491979	0.649598	0.581498	0.689382	0.211941	0.54707		0.350038	0.648911	0.350038	0.298873	0.499475	0.149437
	0.272474	0.338953	0.500678	0.493509	0.651128	0.587619	0.689382	0.222653	0.55013		0.357777	0.650737	0.357777	0.29296	0.504257	0.14648
	0.272713	0.332832	0.500678	0.502691	0.664901	0.596801	0.698564	0.225714	0.559312		0.359412	0.660961	0.359412	0.301549	0.510186	0.150775
	0.272951	0.340483	0.503738	0.505751	0.66184	0.595271	0.704685	0.233365	0.556251		0.364505	0.660842	0.364505	0.296337	0.512673	0.148168
	0.27319	0.345074	0.51139	0.508812	0.66184	0.598331	0.700094	0.241016	0.563903		0.370904	0.661711	0.370904	0.290807	0.516308	0.145403
	0.273428	0.346604	0.515981	0.513402	0.663371	0.602922	0.695504	0.236425	0.566963		0.371473	0.66382	0.371473	0.292348	0.517647	0.146174
	0.273666	0.351195	0.522102	0.514933	0.669492	0.599862	0.704685	0.236425	0.566963		0.373239	0.668175	0.373239	0.294937	0.520707	0.147468
	0.273905	0.355786	0.523632	0.522584	0.678673	0.605983	0.706215	0.237956	0.568494		0.376617	0.673214	0.376617	0.296597	0.524915	0.148299
	0.274143	0.354255	0.523632	0.527175	0.677143	0.607513	0.707746	0.248667	0.577675		0.381528	0.674424	0.381528	0.292896	0.527976	0.146448
	0.274382	0.355786	0.531283	0.527175	0.678673	0.612104	0.712336	0.253258	0.576145		0.384574	0.677116	0.384574	0.292542	0.530845	0.146271
	0.274858	0.360376	0.531283	0.531766	0.683264	0.613634	0.716927	0.253258	0.580736		0.386749	0.681062	0.386749	0.294314	0.533906	0.147157
	0.275097	0.354255	0.529753	0.534826	0.683264	0.613634	0.716927	0.251728	0.579205		0.384573	0.681325	0.384573	0.296751	0.532949	0.148376
	0.275335	0.363437	0.528223	0.536356	0.681734	0.616694	0.710806	0.256319	0.579205		0.389095	0.679099	0.389095	0.290004	0.534097	0.145002
	0.275574	0.363437	0.535874	0.539417	0.678673	0.613634	0.715397	0.253258	0.580736		0.389154	0.680952	0.389154	0.291798	0.535053	0.145899
	0.275812	0.366498	0.537404	0.537887	0.683264	0.616694	0.715397	0.251728	0.579205		0.389468	0.682551	0.389468	0.293083	0.53601	0.146542
	0.276051	0.369558	0.541995	0.542477	0.690915	0.616694	0.712336	0.254789	0.579205		0.392601	0.684391	0.392601	0.29179	0.538496	0.145895
	0.276289	0.37874	0.551176	0.548598	0.693976	0.625876	0.718457	0.256319	0.582266		0.398122	0.69073	0.398122	0.292608	0.544426	0.146304
	0.276527	0.37874	0.555767	0.554719	0.697036	0.627406	0.723048	0.26244	0.582266		0.401634	0.693722	0.401634	0.292089	0.547678	0.146044
	0.276766	0.38333	0.561888	0.562371	0.704688	0.630467	0.723048	0.268561	0.588387		0.407481	0.698204	0.407481	0.290722	0.552843	0.145361
	0.277004	0.390982	0.561888	0.568492	0.713869	0.636588	0.7307	0.270091	0.589917		0.41109	0.704541	0.41109	0.293451	0.557816	0.146725
	0.277243	0.387921	0.561888	0.566962	0.712339	0.641179	0.736821	0.273152	0.594508		0.411785	0.706908	0.411785	0.295123	0.559346	0.147562
	0.277481	0.38333	0.560358	0.576143	0.712339	0.636588	0.73223	0.270091	0.600629		0.410683	0.707245	0.410683	0.296562	0.558964	0.148281
	0.277719	0.3818	0.561888	0.576143	0.712339	0.638118	0.73529	0.273152	0.60675		0.412142	0.709228	0.412142	0.297085	0.560685	0.148543
	0.277958	0.375679	0.557298	0.574613	0.709279	0.638118	0.7307	0.274682	0.60369		0.410104	0.705911	0.410104	0.295807	0.558007	0.147903
	0.278196	0.368028	0.561888	0.574613	0.698567	0.631997	0.726109	0.277742	0.597569		0.408837	0.700291	0.408837	0.291454	0.554564	0.145727
	0.278435	0.366498	0.554237	0.568492	0.693976	0.630467	0.721518	0.268561	0.591448		0.40295	0.695848	0.40295	0.292898	0.549399	0.146449
	0.278673	0.368028	0.548116	0.55931	0.689385	0.622815	0.721518	0.26244	0.585327		0.39839	0.690845	0.39839	0.292455	0.544617	0.146228
	0.278912	0.361907	0.545055	0.565431	0.683264	0.612104	0.707746	0.259379	0.574615		0.394559	0.682816	0.394559	0.288257	0.538688	0.144128
	0.27915	0.357316	0.543525	0.566962	0.689385	0.612104	0.703155	0.256319	0.576145		0.39234	0.683888	0.39234	0.291548	0.538114	0.145774
	0.279388	0.371088	0.545055	0.570022	0.698567	0.615164	0.707746	0.248667	0.574615		0.393697	0.689034	0.393697	0.295337	0.541366	0.147668
	0.279865	0.374149	0.555767	0.574613	0.698567	0.619755	0.712336	0.248667	0.579205		0.396916	0.693849	0.396916	0.296932	0.545383	0.148466
	0.280104	0.369558	0.560358	0.576143	0.700097	0.618225	0.719988	0.250198	0.579205		0.396689	0.696754	0.396689	0.300065	0.546721	0.150032
	0.280342	0.361907	0.552707	0.574613	0.693976	0.618225	0.716927	0.256319	0.579205		0.395879	0.692591	0.395879	0.296712	0.544235	0.148356
	0.280581	0.361907	0.543525	0.580734	0.689385	0.619755	0.715397	0.253258	0.580736		0.394496	0.691678	0.394496	0.297182	0.543087	0.148591
	0.280819	0.354255	0.546586	0.571552	0.681734	0.610573	0.706215	0.254789	0.571554		0.391164	0.683151	0.391164	0.291987	0.537157	0.145994
	0.281057	0.351195	0.535874	0.562371	0.674082	0.602922	0.698564	0.239486	0.560842		0.381169	0.675165	0.381169	0.293996	0.528167	0.146998
	0.281296	0.351195	0.532813	0.55931	0.674082	0.601392	0.695504	0.231835	0.563903		0.377919	0.674589	0.377919	0.29667	0.526254	0.148335
	0.281534	0.342013	0.531283	0.562371	0.672552	0.595271	0.695504	0.234895	0.551661		0.375061	0.671327	0.375061	0.296266	0.523194	0.148133
	0.281773	0.342013	0.526692	0.55931	0.671022	0.596801	0.692443	0.233365	0.55013		0.373671	0.669274	0.373671	0.295603	0.521472	0.147801
	0.282011	0.340483	0.522102	0.554719	0.669492	0.596801	0.693973	0.231835	0.5486		0.371508	0.667993	0.371508	0.296484	0.519751	0.148242
	0.282249	0.340483	0.519041	0.554719	0.66031	0.595271	0.686322	0.231835	0.553191		0.371639	0.663654	0.371639	0.292014	0.517646	0.146007
	0.282488	0.337423	0.519041	0.550129	0.66031	0.593741	0.689382	0.224183	0.553191		0.367376	0.664474	0.367376	0.297098	0.515925	0.148549
	0.282726	0.335892	0.51445	0.550129	0.65725	0.587619	0.687852	0.219593	0.55013		0.364051	0.661678	0.364051	0.297627	0.512864	0.148813
	0.282965	0.329771	0.51139	0.547068	0.649598	0.583029	0.678671	0.219593	0.539419		0.360572	0.654063	0.360572	0.293491	0.507317	0.146745
	0.283203	0.329771	0.51292	0.548598	0.655719	0.584559	0.67408	0.215002	0.540949		0.359529	0.65587	0.359529	0.296341	0.5077	0.14817
	0.283442	0.328241	0.508329	0.553189	0.65725	0.578438	0.67561	0.210411	0.537888		0.35654	0.655799	0.35654	0.299259	0.50617	0.149629
	0.28368	0.326711	0.51139	0.542477	0.655719	0.576908	0.671019	0.211941	0.531767		0.355478	0.651505	0.355478	0.296027	0.503492	0.148013
	0.283918	0.326711	0.506799	0.545538	0.654189	0.586089	0.67255	0.215002	0.527176		0.356386	0.652127	0.356386	0.295741	0.504257	0.147871
	0.284157	0.32518	0.503738	0.550129	0.654189	0.576908	0.671019	0.208881	0.524116		0.352886	0.650654	0.352886	0.297769	0.50177	0.148884
	0.284395	0.326711	0.502208	0.550129	0.655719	0.579968	0.671019	0.20735	0.530237		0.353365	0.65247	0.353365	0.299105	0.502918	0.149553
	0.284634	0.312938	0.500678	0.540947	0.652659	0.576908	0.669489	0.208881	0.530237		0.348978	0.649206	0.348978	0.300228	0.499092	0.150114
	0.28511	0.306817	0.499148	0.533296	0.643477	0.575377	0.67408	0.20582	0.530237		0.345064	0.646999	0.345064	0.301936	0.496032	0.150968
	0.285349	0.300696	0.488436	0.528705	0.638886	0.569256	0.661838	0.20276	0.522586		0.339614	0.638676	0.339614	0.299062	0.489145	0.149531
	0.285587	0.291515	0.474663	0.519523	0.623584	0.547833	0.655717	0.195108	0.510344		0.329284	0.625288	0.329284	0.296004	0.477286	0.148002
	0.285826	0.288454	0.470073	0.517993	0.622053	0.543242	0.646535	0.182866	0.502692		0.322406	0.621071	0.322406	0.298665	0.471739	0.149333
	0.286064	0.286924	0.468542	0.513402	0.617463	0.549363	0.643475	0.173685	0.498101		0.317988	0.619751	0.317988	0.301763	0.468869	0.150882
	0.286303	0.293045	0.470073	0.514933	0.617463	0.544772	0.641944	0.173685	0.49045		0.318951	0.61764	0.318951	0.298689	0.468296	0.149345
	0.286541	0.282333	0.465482	0.514933	0.614402	0.541712	0.643475	0.179806	0.495041		0.317933	0.616363	0.317933	0.29843	0.467148	0.149215
	0.286779	0.279273	0.457831	0.505751	0.606751	0.538651	0.637354	0.175215	0.495041		0.31356	0.610406	0.31356	0.296846	0.461983	0.148423
	0.287018	0.279273	0.45477	0.4981	0.60522	0.535591	0.632763	0.167564	0.485859		0.308679	0.606105	0.308679	0.297426	0.457392	0.148713
	0.287256	0.277742	0.45324	0.4981	0.599099	0.53406	0.629702	0.166033	0.482799		0.307156	0.603038	0.307156	0.295881	0.455097	0.147941
	0.287495	0.271621	0.45324	0.491979	0.60063	0.531	0.628172	0.166033	0.479738		0.304458	0.601145	0.304458	0.296687	0.452802	0.148343
	0.287733	0.268561	0.450179	0.491979	0.597569	0.531	0.631233	0.159912	0.481268		0.301056	0.601869	0.301056	0.300813	0.451463	0.150406
	0.287971	0.268561	0.445589	0.491979	0.596039	0.531	0.625112	0.156852	0.478208		0.299175	0.599159	0.299175	0.299984	0.449167	0.149992
	0.28821	0.270091	0.444058	0.488918	0.596039	0.52947	0.620521	0.156852	0.475147		0.298825	0.596449	0.298825	0.297625	0.447637	0.148812
	0.288448	0.274682	0.447119	0.487388	0.60216	0.53253	0.622051	0.152261	0.469026		0.298112	0.598693	0.298112	0.300581	0.448402	0.150291
	0.288687	0.282333	0.45171	0.493509	0.611342	0.52947	0.626642	0.158382	0.482799		0.304727	0.604319	0.304727	0.299591	0.454523	0.149796
	0.288925	0.279273	0.45324	0.490449	0.606751	0.538651	0.634293	0.166033	0.482799		0.307033	0.605839	0.307033	0.298806	0.456436	0.149403
	0.289164	0.274682	0.45477	0.490449	0.596039	0.535591	0.632763	0.167564	0.485859		0.306673	0.602755	0.306673	0.296082	0.454714	0.148041
	0.289402	0.276212	0.450179	0.487388	0.60369	0.541712	0.631233	0.164503	0.482799		0.30518	0.604249	0.30518	0.299068	0.454714	0.149534
	0.28964	0.267031	0.450179	0.484327	0.592978	0.535591	0.625112	0.159912	0.478208		0.29999	0.598344	0.29999	0.298354	0.449167	0.149177
	0.290117	0.259379	0.439467	0.478206	0.583797	0.526409	0.628172	0.162973	0.476678		0.296242	0.592529	0.296242	0.296287	0.444385	0.148144
	0.290356	0.260909	0.431816	0.475146	0.586857	0.527939	0.61899	0.155322	0.472087		0.292483	0.589783	0.292483	0.2973	0.441133	0.14865
	0.290594	0.257849	0.431816	0.473616	0.589918	0.527939	0.61899	0.1492	0.470557		0.289105	0.590867	0.289105	0.301762	0.439986	0.150881
	0.290833	0.256319	0.433346	0.472085	0.588388	0.523349	0.61746	0.152261	0.472087		0.289791	0.589033	0.289791	0.299242	0.439412	0.149621
	0.291071	0.260909	0.437937	0.473616	0.588388	0.521818	0.6144	0.1492	0.469026		0.290356	0.588467	0.290356	0.298111	0.439412	0.149055
	0.291309	0.268561	0.439467	0.470555	0.583797	0.521818	0.61593	0.14767	0.469026		0.291724	0.587482	0.291724	0.295759	0.439603	0.147879
	0.291548	0.267031	0.439467	0.473616	0.592978	0.52947	0.620521	0.1492	0.472087		0.292812	0.593281	0.292812	0.300469	0.443046	0.150235
	0.291786	0.271621	0.445589	0.481267	0.597569	0.527939	0.625112	0.1492	0.476678		0.295857	0.597887	0.295857	0.302031	0.446872	0.151015
	0.292025	0.270091	0.448649	0.479737	0.596039	0.52947	0.626642	0.152261	0.475147		0.296706	0.597803	0.296706	0.301097	0.447254	0.150549
	0.292263	0.268561	0.442528	0.475146	0.591448	0.531	0.625112	0.155322	0.473617		0.296152	0.594531	0.296152	0.298379	0.445342	0.14919
	0.292501	0.2655	0.442528	0.475146	0.592978	0.531	0.626642	0.156852	0.476678		0.296145	0.595685	0.296145	0.29954	0.445915	0.14977
	0.29274	0.259379	0.442528	0.473616	0.588388	0.526409	0.625112	0.153791	0.476678		0.292951	0.593524	0.292951	0.300573	0.443238	0.150287
	0.292978	0.259379	0.433346	0.473616	0.585327	0.521818	0.625112	0.150731	0.473617		0.290083	0.590653	0.290083	0.30057	0.440368	0.150285
	0.293217	0.2655	0.440998	0.473616	0.592978	0.521818	0.626642	0.153791	0.470557		0.293539	0.592936	0.293539	0.299398	0.443238	0.149699
	0.293455	0.270091	0.445589	0.476676	0.597569	0.531	0.625112	0.153791	0.473617		0.296552	0.596809	0.296552	0.300258	0.446681	0.150129
	0.293694	0.277742	0.448649	0.481267	0.60369	0.527939	0.632763	0.156852	0.478208		0.300691	0.601087	0.300691	0.300395	0.450889	0.150198
	0.293932	0.276212	0.447119	0.485858	0.599099	0.531	0.634293	0.161443	0.484329		0.302983	0.601855	0.302983	0.298872	0.452419	0.149436
	0.29417	0.279273	0.45324	0.485858	0.596039	0.538651	0.628172	0.156852	0.485859		0.303608	0.602377	0.303608	0.298769	0.452993	0.149385
	0.294409	0.280803	0.45324	0.481267	0.611342	0.541712	0.634293	0.162973	0.482799		0.305559	0.606548	0.305559	0.300989	0.456053	0.150495
	0.294647	0.286924	0.459361	0.491979	0.612872	0.541712	0.637354	0.167564	0.484329		0.31085	0.609673	0.31085	0.298822	0.460262	0.149411
	0.294886	0.300696	0.468542	0.4981	0.615932	0.546303	0.640414	0.164503	0.48739		0.315626	0.614844	0.315626	0.299219	0.465235	0.149609
	0.295362	0.297636	0.470073	0.50116	0.623584	0.550893	0.638884	0.166033	0.49045		0.31647	0.618208	0.31647	0.301738	0.467339	0.150869
	0.295601	0.299166	0.473133	0.502691	0.622053	0.552424	0.646535	0.166033	0.495041		0.317827	0.621442	0.317827	0.303614	0.469635	0.151807
	0.295839	0.297636	0.470073	0.510342	0.617463	0.557014	0.655717	0.181336	0.49198		0.323156	0.622234	0.323156	0.299079	0.472695	0.149539
	0.296078	0.289984	0.470073	0.508812	0.620523	0.558545	0.654186	0.182866	0.495041		0.32194	0.623068	0.32194	0.301128	0.472504	0.150564
	0.296316	0.289984	0.471603	0.504221	0.617463	0.558545	0.654186	0.182866	0.502692		0.322468	0.622922	0.322468	0.300454	0.472695	0.150227
	0.296555	0.289984	0.471603	0.505751	0.622053	0.555484	0.651126	0.185927	0.499632		0.323347	0.622043	0.323347	0.298696	0.472695	0.149348
	0.296793	0.288454	0.465482	0.507281	0.617463	0.552424	0.654186	0.182866	0.502692		0.321218	0.621495	0.321218	0.300277	0.471356	0.150139
	0.297031	0.289984	0.465482	0.50116	0.609811	0.553954	0.645005	0.178275	0.498101		0.3192	0.616244	0.3192	0.297044	0.467722	0.148522
	0.29727	0.277742	0.463952	0.4981	0.606751	0.546303	0.648065	0.175215	0.496571		0.313528	0.614646	0.313528	0.301118	0.464087	0.150559
	0.297508	0.277742	0.460891	0.493509	0.60063	0.541712	0.638884	0.170624	0.496571		0.31096	0.60918	0.31096	0.29822	0.46007	0.14911
	0.297747	0.283863	0.459361	0.502691	0.60063	0.540181	0.634293	0.164503	0.481268		0.309529	0.607169	0.309529	0.297641	0.458349	0.14882
	0.297985	0.288454	0.463952	0.504221	0.608281	0.538651	0.638884	0.159912	0.481268		0.309591	0.611315	0.309591	0.301724	0.460453	0.150862
	0.298223	0.289984	0.471603	0.510342	0.617463	0.546303	0.637354	0.161443	0.485859		0.313027	0.617061	0.313027	0.304034	0.465044	0.152017
	0.298462	0.294575	0.473133	0.510342	0.612872	0.547833	0.640414	0.166033	0.48892		0.316519	0.617012	0.316519	0.300493	0.466765	0.150247
	0.2987	0.296105	0.470073	0.505751	0.611342	0.546303	0.640414	0.176745	0.48739		0.319892	0.613639	0.319892	0.293747	0.466765	0.146874
	0.298939	0.288454	0.468542	0.505751	0.614402	0.546303	0.637354	0.173685	0.484329		0.316227	0.613478	0.316227	0.297251	0.464852	0.148626
	0.299177	0.285394	0.474663	0.513402	0.609811	0.544772	0.634293	0.169094	0.482799		0.314879	0.613678	0.314879	0.298799	0.464279	0.1494
	0.299416	0.289984	0.476194	0.516463	0.609811	0.547833	0.634293	0.166033	0.485859		0.315931	0.615687	0.315931	0.299756	0.465809	0.149878
	0.299654	0.288454	0.476194	0.514933	0.608281	0.552424	0.635823	0.164503	0.48892		0.315361	0.617022	0.315361	0.301661	0.466191	0.150831
	0.299892	0.297636	0.476194	0.519523	0.611342	0.552424	0.638884	0.172154	0.48892		0.321074	0.618195	0.321074	0.297121	0.469635	0.148561
	0.300131	0.293045	0.479254	0.522584	0.617463	0.558545	0.640414	0.173685	0.49198		0.321688	0.622554	0.321688	0.300865	0.472121	0.150433
	0.300608	0.300696	0.479254	0.519523	0.623584	0.557014	0.645005	0.170624	0.495041		0.322547	0.625138	0.322547	0.302591	0.473843	0.151296
	0.300846	0.291515	0.473133	0.514933	0.618993	0.550893	0.652656	0.170624	0.498101		0.318716	0.623996	0.318716	0.305281	0.471356	0.15264
	0.301085	0.283863	0.471603	0.514933	0.60522	0.546303	0.651126	0.172154	0.49045		0.315862	0.618052	0.315862	0.30219	0.466957	0.151095
	0.301323	0.282333	0.457831	0.510342	0.599099	0.544772	0.638884	0.162973	0.48892		0.309939	0.61135	0.309939	0.301411	0.460644	0.150705
	0.301561	0.280803	0.457831	0.507281	0.589918	0.53406	0.629702	0.158382	0.481268		0.306273	0.603538	0.306273	0.297265	0.454906	0.148632
	0.3018	0.271621	0.4563	0.505751	0.597569	0.52947	0.628172	0.150731	0.476678		0.299949	0.604124	0.299949	0.304175	0.452037	0.152087
	0.302038	0.271621	0.448649	0.49963	0.594509	0.531	0.625112	0.152261	0.469026		0.298396	0.599556	0.298396	0.301159	0.448976	0.15058
	0.302277	0.270091	0.45324	0.502691	0.591448	0.526409	0.623581	0.150731	0.469026		0.297972	0.598832	0.297972	0.30086	0.448402	0.15043
	0.302515	0.273152	0.4563	0.502691	0.589918	0.521818	0.622051	0.143079	0.464436		0.29554	0.597821	0.29554	0.302282	0.446681	0.151141
	0.302753	0.273152	0.4563	0.505751	0.594509	0.520288	0.625112	0.138489	0.469026		0.29442	0.601237	0.29442	0.306818	0.447828	0.153409
	0.302992	0.276212	0.4563	0.502691	0.589918	0.523349	0.622051	0.14461	0.469026		0.297533	0.598507	0.297533	0.300974	0.44802	0.150487
	0.30323	0.268561	0.462421	0.507281	0.586857	0.524879	0.622051	0.14767	0.469026		0.297744	0.599442	0.297744	0.301698	0.448593	0.150849
	0.303469	0.270091	0.459361	0.508812	0.588388	0.52947	0.622051	0.14614	0.469026		0.297646	0.600688	0.297646	0.303042	0.449167	0.151521
	0.303707	0.267031	0.450179	0.508812	0.589918	0.524879	0.620521	0.14614	0.469026		0.295479	0.598647	0.295479	0.303168	0.447063	0.151584
	0.303946	0.259379	0.445589	0.49963	0.580736	0.517228	0.61899	0.14614	0.470557		0.291755	0.592807	0.291755	0.301052	0.442281	0.150526
	0.304184	0.248667	0.436407	0.485858	0.571555	0.508046	0.6144	0.141549	0.461375		0.283371	0.583593	0.283371	0.300222	0.433482	0.150111
	0.304422	0.244077	0.424165	0.484327	0.566964	0.506516	0.609809	0.129307	0.456784		0.275432	0.580055	0.275432	0.304623	0.427744	0.152312
	0.304661	0.242546	0.421104	0.482797	0.563903	0.497334	0.597567	0.118595	0.450663		0.269576	0.574052	0.269576	0.304477	0.421814	0.152238
	0.304899	0.241016	0.421104	0.473616	0.560843	0.501925	0.600627	0.114004	0.439951		0.265793	0.572478	0.265793	0.306685	0.419136	0.153342
	0.305138	0.242546	0.419574	0.472085	0.559312	0.491213	0.592976	0.112474	0.444542		0.265308	0.568373	0.265308	0.303066	0.41684	0.151533
	0.305614	0.245607	0.418044	0.473616	0.560843	0.485092	0.591446	0.107883	0.436891		0.263165	0.56669	0.263165	0.303525	0.414928	0.151763
	0.305853	0.247137	0.419574	0.475146	0.560843	0.491213	0.594506	0.106353	0.443012		0.264283	0.570163	0.264283	0.30588	0.417223	0.15294
	0.306091	0.245607	0.419574	0.475146	0.557782	0.492743	0.596037	0.110944	0.436891		0.265002	0.568679	0.265002	0.303677	0.41684	0.151839
	0.30633	0.245607	0.418044	0.476676	0.563903	0.495804	0.592976	0.109414	0.43536		0.264481	0.569966	0.264481	0.305485	0.417223	0.152743
	0.306568	0.245607	0.416514	0.470555	0.559312	0.495804	0.596037	0.110944	0.441482		0.26495	0.569113	0.26495	0.304163	0.417032	0.152082
	0.306807	0.237956	0.419574	0.472085	0.562373	0.492743	0.592976	0.115535	0.439951		0.26485	0.568448	0.26485	0.303598	0.416649	0.151799
	0.307045	0.236425	0.416514	0.469025	0.559312	0.494274	0.594506	0.112474	0.444542		0.263187	0.568581	0.263187	0.305394	0.415884	0.152697
	0.307283	0.237956	0.413453	0.464434	0.554722	0.486622	0.589916	0.106353	0.439951		0.259675	0.563677	0.259675	0.304003	0.411676	0.152001
	0.307522	0.230304	0.402741	0.462904	0.54707	0.480501	0.588385	0.103293	0.43536		0.254117	0.558523	0.254117	0.304406	0.40632	0.152203
	0.30776	0.221123	0.39815	0.452192	0.54248	0.47285	0.583794	0.101762	0.4323		0.248883	0.55228	0.248883	0.303396	0.400581	0.151698
	0.307999	0.215002	0.388969	0.450662	0.54401	0.46979	0.576143	0.0941111	0.427709		0.242607	0.548992	0.242607	0.306385	0.395799	0.153192
	0.308237	0.211941	0.384378	0.450662	0.536358	0.462138	0.570022	0.08799	0.418528		0.237579	0.542925	0.237579	0.305346	0.390252	0.152673
	0.308475	0.215002	0.381318	0.44301	0.534828	0.460608	0.566962	0.0788085	0.416997		0.233776	0.540608	0.233776	0.306832	0.387192	0.153416
	0.308714	0.222653	0.382848	0.449131	0.536358	0.465199	0.565431	0.0757479	0.415467		0.235481	0.542728	0.235481	0.307247	0.389104	0.153623
	0.308952	0.215002	0.382848	0.452192	0.539419	0.460608	0.571552	0.0772782	0.415467		0.233871	0.544721	0.233871	0.31085	0.389296	0.155425
	0.309191	0.213471	0.381318	0.447601	0.537889	0.465199	0.570022	0.0788085	0.420058		0.234284	0.544308	0.234284	0.310024	0.389296	0.155012
	0.309429	0.208881	0.378257	0.436889	0.533298	0.462138	0.563901	0.0742177	0.415467		0.22953	0.538732	0.22953	0.309202	0.384131	0.154601
	0.309668	0.20735	0.376727	0.435359	0.521056	0.457547	0.562371	0.0757479	0.410876		0.228577	0.533182	0.228577	0.304606	0.380879	0.152303
	0.309906	0.20429	0.366015	0.432299	0.522586	0.452957	0.560841	0.0726874	0.404755		0.224105	0.530002	0.224105	0.305897	0.377054	0.152949
	0.310144	0.20429	0.361424	0.424647	0.516465	0.446836	0.553189	0.0604453	0.397104		0.217257	0.523843	0.217257	0.306586	0.37055	0.153293
	0.310383	0.201229	0.362954	0.415466	0.513404	0.442245	0.548599	0.0650361	0.404755		0.218178	0.520244	0.218178	0.302066	0.369211	0.151033
	0.31086	0.195108	0.359894	0.413935	0.510344	0.433063	0.542477	0.0573848	0.395574		0.211781	0.515164	0.211781	0.303383	0.363473	0.151692
	0.311098	0.195108	0.350712	0.409345	0.505753	0.437654	0.539417	0.0497335	0.390983		0.207195	0.512482	0.207195	0.305287	0.359838	0.152643
	0.311337	0.193578	0.346122	0.406284	0.505753	0.434594	0.531766	0.0420822	0.386392		0.202536	0.509107	0.202536	0.306571	0.355821	0.153285
	0.311575	0.188987	0.346122	0.407814	0.507283	0.425412	0.525645	0.0420822	0.381801		0.200539	0.505748	0.200539	0.305208	0.353143	0.152604
	0.311813	0.188987	0.344591	0.403224	0.504223	0.423882	0.533296	0.0420822	0.380271		0.199556	0.505583	0.199556	0.306027	0.352569	0.153013
	0.312052	0.187457	0.346122	0.404754	0.505753	0.428473	0.531766	0.0344309	0.381801		0.197074	0.508065	0.197074	0.310991	0.352569	0.155496
	0.31229	0.187457	0.340001	0.406284	0.499632	0.423882	0.540947	0.0374914	0.381801		0.197013	0.507361	0.197013	0.310348	0.352187	0.155174
	0.312529	0.184396	0.346122	0.401693	0.491981	0.428473	0.533296	0.0390217	0.380271		0.197504	0.503809	0.197504	0.306305	0.350657	0.153153
	0.312767	0.181336	0.33541	0.400163	0.493511	0.425412	0.534826	0.0344309	0.37721		0.192906	0.502668	0.192906	0.309762	0.347787	0.154881
	0.313005	0.178275	0.33388	0.394042	0.496572	0.419291	0.531766	0.0329006	0.37568		0.190362	0.500239	0.190362	0.309877	0.345301	0.154938
	0.313244	0.178275	0.33388	0.389451	0.493511	0.420821	0.525645	0.0298401	0.37415		0.188891	0.497503	0.188891	0.308612	0.343197	0.154306
	0.313482	0.175215	0.330819	0.387921	0.48892	0.41623	0.530235	0.0313704	0.37568		0.187856	0.496242	0.187856	0.308386	0.342049	0.154193
	0.313721	0.176745	0.329289	0.384861	0.491981	0.410109	0.531766	0.0313704	0.37568		0.187334	0.495616	0.187334	0.308281	0.341475	0.154141
	0.313959	0.175215	0.329289	0.38333	0.49045	0.41164	0.533296	0.0298401	0.37568		0.186278	0.495907	0.186278	0.309629	0.341093	0.154814
	0.314198	0.173685	0.324698	0.377209	0.48739	0.41317	0.528705	0.0267796	0.366499		0.182866	0.491667	0.182866	0.308801	0.337267	0.154401
	0.314436	0.175215	0.323168	0.369558	0.48892	0.410109	0.517993	0.0267796	0.37262		0.183026	0.488065	0.183026	0.305039	0.335545	0.15252
	0.314674	0.170624	0.317047	0.375679	0.479739	0.405519	0.517993	0.0283098	0.368029		0.181408	0.484326	0.181408	0.302918	0.332867	0.151459
	0.314913	0.169094	0.313986	0.369558	0.478208	0.403988	0.516463	0.0221888	0.366499		0.177518	0.482478	0.177518	0.304959	0.329998	0.15248
	0.315151	0.164503	0.313986	0.368028	0.479739	0.396337	0.514933	0.0130072	0.363438		0.171976	0.481517	0.171976	0.309542	0.326746	0.154771
	0.31539	0.166033	0.304805	0.363437	0.481269	0.394807	0.513403	0.0191283	0.363438		0.172912	0.478668	0.172912	0.305757	0.32579	0.152878
	0.315866	0.161443	0.304805	0.357316	0.472087	0.396337	0.510342	0.0191283	0.355787		0.170614	0.473697	0.170614	0.303083	0.322156	0.151542
	0.316105	0.159912	0.306335	0.355786	0.481269	0.397867	0.511872	0.0160677	0.355787		0.16918	0.477043	0.16918	0.307863	0.323112	0.153932
	0.316343	0.162973	0.306335	0.354255	0.476678	0.397867	0.511872	0.011477	0.358847		0.168392	0.476684	0.168392	0.308292	0.322538	0.154146
	0.316582	0.164503	0.312456	0.352725	0.475148	0.400928	0.513403	0.00688617	0.358847		0.167869	0.478355	0.167869	0.310486	0.323112	0.155243
	0.31682	0.173685	0.310926	0.357316	0.479739	0.400928	0.519524	0.00994669	0.355787		0.171108	0.480854	0.171108	0.309747	0.325981	0.154873
	0.317059	0.176745	0.309395	0.361907	0.482799	0.400928	0.516463	0.0145375	0.358847		0.17425	0.481156	0.17425	0.306906	0.327703	0.153453
	0.317297	0.176745	0.315516	0.366497	0.482799	0.403988	0.524114	0.0160677	0.360377		0.176247	0.48528	0.176247	0.309033	0.330763	0.154516
	0.317535	0.179806	0.320107	0.363437	0.482799	0.407049	0.522584	0.0206585	0.364968		0.179785	0.485567	0.179785	0.305781	0.332676	0.152891
	0.317774	0.178275	0.318577	0.363437	0.48739	0.407049	0.527175	0.0221888	0.371089		0.180232	0.488563	0.180232	0.308331	0.334398	0.154166
	0.318012	0.173685	0.320107	0.363437	0.48586	0.417761	0.528705	0.0221888	0.369559		0.179749	0.490577	0.179749	0.310828	0.335163	0.155414
	0.318251	0.178275	0.318577	0.364967	0.48892	0.4147	0.527175	0.0329006	0.371089		0.184909	0.489242	0.184909	0.304333	0.337076	0.152166
	0.318489	0.175215	0.318577	0.361907	0.48739	0.41164	0.528705	0.0344309	0.37568		0.184576	0.48881	0.184576	0.304234	0.336693	0.152117
	0.318727	0.173685	0.312456	0.354255	0.48739	0.4147	0.527175	0.0283098	0.371089		0.180028	0.487237	0.180028	0.307208	0.333632	0.153604
	0.318966	0.173685	0.317047	0.352725	0.48586	0.408579	0.527175	0.0298401	0.369559		0.180559	0.485558	0.180559	0.305	0.333059	0.1525
	0.319204	0.178275	0.318577	0.354255	0.48739	0.410109	0.522584	0.0267796	0.369559		0.181196	0.485687	0.181196	0.304491	0.333441	0.152246
	0.319443	0.182866	0.318577	0.354255	0.495041	0.417761	0.524114	0.0283098	0.37262		0.183615	0.489771	0.183615	0.306156	0.336693	0.153078
	0.319681	0.185927	0.321637	0.358846	0.496572	0.423882	0.531766	0.0298401	0.37415		0.186168	0.494487	0.186168	0.308318	0.340327	0.154159
	0.31992	0.185927	0.326228	0.361907	0.501162	0.426942	0.536356	0.0374914	0.37568		0.190194	0.497729	0.190194	0.307535	0.343962	0.153767
	0.320158	0.190517	0.330819	0.360376	0.499632	0.428473	0.536356	0.0482032	0.383331		0.196666	0.497761	0.196666	0.301095	0.347214	0.150548
	0.320396	0.195108	0.324698	0.363437	0.502693	0.428473	0.544008	0.0344309	0.381801		0.191735	0.501927	0.191735	0.310193	0.346831	0.155096
	0.320635	0.192048	0.329289	0.366497	0.495041	0.428473	0.542477	0.0390217	0.383331		0.193872	0.500173	0.193872	0.306301	0.347022	0.15315
	0.321112	0.196639	0.33388	0.364967	0.501162	0.430003	0.540947	0.0451427	0.384862		0.198097	0.501303	0.198097	0.303206	0.3497	0.151603
	0.32135	0.198169	0.343061	0.369558	0.508814	0.437654	0.545538	0.046673	0.386392		0.201269	0.507696	0.201269	0.306427	0.354482	0.153213
	0.321589	0.20582	0.344591	0.369558	0.517995	0.439184	0.550129	0.0512637	0.383331		0.204721	0.510747	0.204721	0.306025	0.357734	0.153013
	0.321827	0.215002	0.353773	0.38027	0.522586	0.446836	0.551659	0.0543243	0.390983		0.211776	0.517082	0.211776	0.305305	0.364429	0.152653
	0.322065	0.219592	0.353773	0.3818	0.528707	0.451426	0.55931	0.0558545	0.401695		0.214761	0.523278	0.214761	0.308517	0.36902	0.154259
	0.322304	0.228774	0.359894	0.386391	0.533298	0.456017	0.565431	0.0665664	0.401695		0.222496	0.52702	0.222496	0.304524	0.374758	0.152262
	0.322542	0.228774	0.362954	0.387921	0.536358	0.465199	0.570022	0.0726874	0.407816		0.226387	0.531546	0.226387	0.305159	0.378967	0.152579
	0.322781	0.233365	0.373666	0.394042	0.540949	0.462138	0.568492	0.0849295	0.412407		0.234616	0.532881	0.234616	0.298265	0.383749	0.149133
	0.323019	0.244077	0.372136	0.394042	0.54554	0.465199	0.574613	0.0849295	0.418528		0.237639	0.537127	0.237639	0.299488	0.387383	0.149744
	0.323257	0.250198	0.376727	0.403224	0.548601	0.47285	0.577673	0.081869	0.424649		0.240626	0.543322	0.240626	0.302696	0.391974	0.151348
	0.323496	0.256319	0.388969	0.410875	0.551661	0.488153	0.582264	0.08799	0.424649		0.247688	0.550032	0.247688	0.302344	0.39886	0.151172
	0.323734	0.259379	0.39356	0.413935	0.559312	0.486622	0.589916	0.0910505	0.427709		0.250567	0.554805	0.250567	0.304238	0.402686	0.152119
	0.323973	0.26397	0.402741	0.415466	0.566964	0.492743	0.589916	0.104823	0.4323		0.259084	0.558146	0.259084	0.299062	0.408615	0.149531
	0.324211	0.271621	0.408862	0.426178	0.573085	0.494274	0.596037	0.112474	0.4323		0.265783	0.562925	0.265783	0.297142	0.414354	0.148571
	0.32445	0.277742	0.416514	0.436889	0.573085	0.506516	0.603688	0.112474	0.438421		0.270623	0.570709	0.270623	0.300086	0.420666	0.150043
	0.324688	0.276212	0.427225	0.436889	0.582266	0.508046	0.608279	0.123186	0.449133		0.276754	0.576055	0.276754	0.299302	0.426405	0.149651
	0.324926	0.286924	0.430286	0.43995	0.592978	0.511107	0.611339	0.129307	0.453724		0.282979	0.580924	0.282979	0.297945	0.431952	0.148973
	0.325165	0.282333	0.430286	0.43995	0.586857	0.517228	0.622051	0.129307	0.450663		0.281586	0.583083	0.281586	0.301497	0.432334	0.150748
	0.325403	0.285394	0.421104	0.444541	0.583797	0.517228	0.622051	0.133898	0.461375		0.284551	0.582796	0.284551	0.298245	0.433673	0.149122
	0.325642	0.286924	0.428756	0.450662	0.586857	0.512637	0.6144	0.129307	0.456784		0.284385	0.582196	0.284385	0.297811	0.433291	0.148905
	0.326118	0.289984	0.433346	0.453722	0.588388	0.520288	0.61593	0.133898	0.455254		0.288036	0.584666	0.288036	0.29663	0.436351	0.148315
	0.326357	0.302227	0.442528	0.461374	0.60063	0.520288	0.61593	0.138489	0.458314		0.295061	0.589883	0.295061	0.294822	0.442472	0.147411
	0.326595	0.305287	0.444058	0.467495	0.597569	0.524879	0.622051	0.138489	0.462905		0.297313	0.593371	0.297313	0.296058	0.445342	0.148029
	0.326834	0.302227	0.4563	0.469025	0.60216	0.523349	0.622051	0.141549	0.461375		0.299106	0.595403	0.299106	0.296297	0.447254	0.148149
	0.327072	0.308348	0.450179	0.478206	0.60063	0.52947	0.625112	0.143079	0.461375		0.301708	0.597392	0.301708	0.295684	0.44955	0.147842
	0.327311	0.309878	0.45477	0.479737	0.60216	0.527939	0.628172	0.140019	0.469026		0.302321	0.600605	0.302321	0.298284	0.451463	0.149142
	0.327549	0.302227	0.463952	0.482797	0.60522	0.535591	0.631233	0.14767	0.470557		0.305321	0.604491	0.305321	0.29917	0.454906	0.149585
	0.327787	0.308348	0.460891	0.484327	0.612872	0.538651	0.634293	0.14767	0.473617		0.307079	0.608089	0.307079	0.30101	0.457584	0.150505
	0.328026	0.314469	0.462421	0.488918	0.620523	0.537121	0.632763	0.141549	0.475147		0.306955	0.611273	0.306955	0.304317	0.459114	0.152159
	0.328264	0.315999	0.468542	0.49657	0.612872	0.537121	0.634293	0.14767	0.469026		0.310481	0.610042	0.310481	0.29956	0.460262	0.14978
	0.328503	0.317529	0.474663	0.49963	0.617463	0.535591	0.631233	0.14767	0.470557		0.31198	0.611604	0.31198	0.299623	0.461792	0.149812
	0.328741	0.315999	0.471603	0.49963	0.612872	0.535591	0.632763	0.141549	0.473617		0.309222	0.611684	0.309222	0.302462	0.460453	0.151231
	0.328979	0.314469	0.470073	0.50116	0.611342	0.535591	0.628172	0.14461	0.465966		0.309184	0.608661	0.309184	0.299477	0.458923	0.149738
	0.329218	0.311408	0.477724	0.507281	0.611342	0.52947	0.622051	0.141549	0.462905		0.307964	0.607969	0.307964	0.300005	0.457966	0.150003
	0.329456	0.312938	0.470073	0.513402	0.611342	0.53406	0.622051	0.140019	0.469026		0.30841	0.609818	0.30841	0.301408	0.459114	0.150704
	0.329695	0.309878	0.473133	0.511872	0.609811	0.53253	0.622051	0.138489	0.465966		0.30683	0.609102	0.30683	0.302272	0.457966	0.151136
	0.329933	0.308348	0.473133	0.505751	0.60216	0.524879	0.61746	0.138489	0.464436		0.305332	0.603332	0.305332	0.298001	0.454332	0.149
	0.330172	0.296105	0.462421	0.508812	0.596039	0.515697	0.61899	0.135428	0.464436		0.299466	0.600016	0.299466	0.30055	0.449741	0.150275
	0.33041	0.288454	0.4563	0.505751	0.594509	0.512637	0.608279	0.130837	0.459845		0.294231	0.594922	0.294231	0.300691	0.444576	0.150345
	0.330648	0.282333	0.448649	0.49963	0.588388	0.515697	0.602158	0.121656	0.455254		0.28752	0.590921	0.28752	0.303401	0.439221	0.1517
	0.330887	0.282333	0.442528	0.491979	0.577676	0.503455	0.597567	0.117065	0.446072		0.282656	0.582013	0.282656	0.299357	0.432334	0.149679
	0.331364	0.279273	0.434877	0.4981	0.580736	0.494274	0.596037	0.112474	0.443012		0.278689	0.581007	0.278689	0.302318	0.429848	0.151159
	0.331602	0.280803	0.433346	0.49657	0.577676	0.494274	0.589916	0.103293	0.439951		0.274918	0.579039	0.274918	0.30412	0.426978	0.15206
	0.331841	0.276212	0.433346	0.493509	0.570024	0.489683	0.588385	0.0971716	0.427709		0.269436	0.574574	0.269436	0.305138	0.422005	0.152569
	0.332079	0.271621	0.433346	0.488918	0.566964	0.482032	0.574613	0.0895203	0.418528		0.263473	0.567912	0.263473	0.304439	0.415693	0.152219
	0.332317	0.271621	0.425695	0.485858	0.559312	0.477441	0.573083	0.0849295	0.421588		0.260641	0.564241	0.260641	0.303599	0.412441	0.1518
	0.332556	0.26397	0.428756	0.485858	0.557782	0.47285	0.568492	0.0803387	0.416997		0.256466	0.562295	0.256466	0.305829	0.40938	0.152915
	0.332794	0.267031	0.425695	0.490449	0.554722	0.47285	0.571552	0.0757479	0.420058		0.255662	0.563864	0.255662	0.308202	0.409763	0.154101
	0.333033	0.2655	0.424165	0.488918	0.554722	0.46979	0.571552	0.0680966	0.415467		0.251233	0.563319	0.251233	0.312086	0.407276	0.156043
	0.333271	0.260909	0.425695	0.491979	0.551661	0.462138	0.571552	0.0788085	0.410876		0.253535	0.55987	0.253535	0.306335	0.406702	0.153167
	0.333509	0.259379	0.416514	0.485858	0.548601	0.46979	0.562371	0.0742177	0.412407		0.250787	0.556497	0.250787	0.30571	0.403642	0.152855
	0.333748	0.257849	0.413453	0.487388	0.548601	0.465199	0.562371	0.0665664	0.407816		0.246256	0.556055	0.246256	0.309799	0.401155	0.154899
	0.333986	0.254788	0.410393	0.487388	0.548601	0.465199	0.55778	0.0680966	0.404755		0.245417	0.553833	0.245417	0.308415	0.399625	0.154208
	0.334225	0.244077	0.410393	0.487388	0.54248	0.460608	0.55625	0.0635058	0.398634		0.239891	0.550943	0.239891	0.311052	0.395417	0.155526
	0.334463	0.236425	0.399681	0.478206	0.534828	0.451426	0.55472	0.0543243	0.400164		0.232154	0.54529	0.232154	0.313136	0.388722	0.156568
	0.334702	0.231835	0.39509	0.473616	0.531768	0.445305	0.548599	0.0573848	0.397104		0.230639	0.539536	0.230639	0.308897	0.385088	0.154448
	0.33494	0.228774	0.39356	0.470555	0.530237	0.440715	0.542477	0.0558545	0.384862		0.227176	0.534583	0.227176	0.307407	0.380879	0.153703
	0.335178	0.221123	0.382848	0.461374	0.519526	0.439184	0.540947	0.0436124	0.383331		0.21842	0.529567	0.21842	0.311147	0.373993	0.155574
	0.335417	0.219592	0.373666	0.462904	0.517995	0.426942	0.542477	0.0329006	0.381801		0.211697	0.527873	0.211697	0.316177	0.369785	0.158088
	0.335655	0.213471	0.373666	0.458313	0.519526	0.423882	0.530235	0.0298401	0.37415		0.207744	0.523027	0.207744	0.315282	0.365385	0.157641
	0.335894	0.216532	0.376727	0.461374	0.511874	0.423882	0.527175	0.0390217	0.37262		0.212399	0.519902	0.212399	0.307504	0.366151	0.153752
	0.336132	0.216532	0.376727	0.461374	0.513404	0.422352	0.527175	0.0313704	0.37415		0.209472	0.521299	0.209472	0.311828	0.365385	0.155914
	0.336609	0.218062	0.375197	0.465964	0.513404	0.417761	0.524114	0.0283098	0.371089		0.20795	0.520525	0.20795	0.312575	0.364238	0.156287
	0.336847	0.215002	0.378257	0.459843	0.513404	0.420821	0.530235	0.0252493	0.37262		0.206474	0.522384	0.206474	0.315911	0.364429	0.157955
	0.337086	0.210411	0.373666	0.456783	0.510344	0.426942	0.530235	0.0267796	0.371089		0.205536	0.521026	0.205536	0.31549	0.363281	0.157745
	0.337324	0.20735	0.362954	0.455253	0.505753	0.423882	0.525645	0.0221888	0.366499		0.200857	0.516524	0.200857	0.315667	0.358691	0.157834
	0.337563	0.195108	0.356833	0.446071	0.496572	0.41164	0.514933	0.0160677	0.364968		0.193157	0.507392	0.193157	0.314235	0.350274	0.157118
	0.337801	0.184396	0.347652	0.436889	0.48739	0.407049	0.511872	0.0130072	0.355787		0.186273	0.499737	0.186273	0.313464	0.343005	0.156732
	0.338039	0.181336	0.340001	0.429238	0.479739	0.399398	0.507281	0.00382564	0.345075		0.178785	0.492688	0.178785	0.313902	0.335737	0.156951
	0.338278	0.181336	0.346122	0.432299	0.479739	0.396337	0.49657	-0.0022954	0.343545		0.176942	0.49147	0.176942	0.314528	0.334206	0.157264
	0.338516	0.182866	0.340001	0.426178	0.48586	0.388686	0.491979	0.00382564	0.345075		0.178335	0.487782	0.178335	0.309446	0.333059	0.154723
	0.338755	0.187457	0.33388	0.423117	0.481269	0.390216	0.49657	0.000765122	0.346605		0.177614	0.487356	0.177614	0.309742	0.332485	0.154871
	0.338993	0.185927	0.33541	0.427708	0.478208	0.390216	0.49657	-0.00688618	0.335893		0.173379	0.487382	0.173379	0.314003	0.330381	0.157002
	0.339231	0.176745	0.33541	0.430768	0.476678	0.384095	0.490449	-0.00535592	0.335893		0.171431	0.484739	0.171431	0.313308	0.328085	0.156654
	0.33947	0.178275	0.327758	0.427708	0.476678	0.379504	0.488918	-0.00994671	0.334363		0.168402	0.482413	0.168402	0.314011	0.325407	0.157006
	0.339708	0.178275	0.332349	0.420057	0.476678	0.376444	0.491979	-0.0145375	0.325181		0.165421	0.481186	0.165421	0.315765	0.323303	0.157883
	0.339947	0.175215	0.332349	0.420057	0.473618	0.377974	0.490449	-0.0160678	0.335893		0.165483	0.481888	0.165483	0.316405	0.323686	0.158202
	0.340185	0.166033	0.324698	0.418526	0.470557	0.379504	0.481267	-0.0206585	0.332833		0.160249	0.477941	0.160249	0.317692	0.319095	0.158846
	0.340424	0.167564	0.321637	0.412405	0.472087	0.376444	0.481267	-0.0221888	0.328242		0.158595	0.475769	0.158595	0.317175	0.317182	0.158587
	0.340662	0.166033	0.320107	0.412405	0.475148	0.370323	0.482797	-0.0267796	0.323651		0.155205	0.475716	0.155205	0.320511	0.315461	0.160256
	0.3409	0.162973	0.323168	0.415466	0.462906	0.364202	0.479737	-0.0344309	0.322121		0.151242	0.472793	0.151242	0.32155	0.312018	0.160775
	0.341139	0.155321	0.317047	0.412405	0.467496	0.368792	0.479737	-0.0221888	0.325181		0.154054	0.471893	0.154054	0.317839	0.312974	0.15892
	0.341616	0.152261	0.317047	0.407814	0.464436	0.370323	0.473616	-0.0267796	0.322121		0.151074	0.469135	0.151074	0.318061	0.310105	0.159031
	0.341854	0.155321	0.315516	0.407814	0.464436	0.368792	0.469025	-0.0344309	0.31753		0.14801	0.467992	0.14801	0.319982	0.308001	0.159991
	0.342093	0.156852	0.309395	0.401693	0.464436	0.373383	0.473616	-0.0329006	0.322121		0.148804	0.468345	0.148804	0.31954	0.308574	0.15977
	0.342331	0.155321	0.303274	0.397103	0.464436	0.364202	0.472085	-0.0359612	0.316		0.144829	0.464286	0.144829	0.319457	0.304558	0.159729
	0.342569	0.150731	0.309395	0.389451	0.450664	0.35502	0.467495	-0.0344309	0.311409		0.143391	0.456542	0.143391	0.313151	0.299967	0.156575
	0.342808	0.14614	0.309395	0.389451	0.447603	0.35655	0.464434	-0.0344309	0.311409		0.142395	0.455244	0.142395	0.312849	0.298819	0.156424
	0.343046	0.136958	0.294093	0.384861	0.446073	0.35196	0.462904	-0.0451427	0.309879		0.133329	0.452067	0.133329	0.318738	0.292698	0.159369
	0.343285	0.135428	0.284911	0.377209	0.438421	0.348899	0.456783	-0.0451427	0.306818		0.13083	0.445002	0.13083	0.314171	0.287916	0.157086
	0.343523	0.133898	0.283381	0.374149	0.4323	0.342778	0.452192	-0.0497335	0.303758		0.127501	0.44068	0.127501	0.313179	0.28409	0.15659
	0.343761	0.138489	0.287972	0.375679	0.441482	0.344308	0.452192	-0.0543243	0.296106		0.126762	0.443714	0.126762	0.316953	0.285238	0.158476
	0.344	0.140019	0.291032	0.378739	0.444542	0.341248	0.455253	-0.0543243	0.296106		0.127403	0.445751	0.127403	0.318348	0.286577	0.159174
	0.344238	0.136958	0.289502	0.377209	0.443012	0.345839	0.456783	-0.0558545	0.296106		0.126151	0.446238	0.126151	0.320087	0.286194	0.160044
	0.344477	0.136958	0.286441	0.378739	0.441482	0.347369	0.450662	-0.0589151	0.297637		0.124983	0.44511	0.124983	0.320127	0.285047	0.160064
	0.344715	0.140019	0.289502	0.371088	0.441482	0.345839	0.453722	-0.0573848	0.308348		0.127337	0.445817	0.127337	0.31848	0.286577	0.15924
	0.344954	0.143079	0.291032	0.369558	0.438421	0.336657	0.459843	-0.0589151	0.302227		0.126069	0.444407	0.126069	0.318338	0.285238	0.159169
	0.345192	0.133898	0.283381	0.368028	0.438421	0.338187	0.450662	-0.0604453	0.297637		0.121958	0.440484	0.121958	0.318525	0.281221	0.159263
	0.34543	0.130837	0.274199	0.363437	0.439952	0.336657	0.447601	-0.0635059	0.296106		0.118333	0.437988	0.118333	0.319655	0.27816	0.159827
	0.345669	0.123186	0.27879	0.363437	0.43077	0.335127	0.449132	-0.0543243	0.288455		0.119622	0.434021	0.119622	0.314399	0.276822	0.157199
	0.345907	0.123186	0.27726	0.358846	0.424649	0.333596	0.444541	-0.0635059	0.289985		0.115674	0.431466	0.115674	0.315792	0.27357	0.157896
	0.346146	0.127777	0.27726	0.354255	0.426179	0.330536	0.44148	-0.0680966	0.294576		0.115007	0.430984	0.115007	0.315977	0.272996	0.157988
	0.346384	0.124716	0.272669	0.354255	0.424649	0.325945	0.44148	-0.0665664	0.282334		0.112577	0.427294	0.112577	0.314717	0.269935	0.157359
	0.346861	0.123186	0.274199	0.354255	0.426179	0.329006	0.443011	-0.0650361	0.286925		0.113749	0.429182	0.113749	0.315433	0.271466	0.157716
	0.347099	0.129307	0.271139	0.357316	0.4323	0.338187	0.447601	-0.0619756	0.288455		0.117068	0.433515	0.117068	0.316447	0.275291	0.158223
	0.347338	0.127777	0.272669	0.355786	0.427709	0.338187	0.449132	-0.0573848	0.294576		0.119254	0.432858	0.119254	0.313604	0.276056	0.156802
	0.347576	0.129307	0.274199	0.357316	0.43077	0.339718	0.449132	-0.0543243	0.289985		0.120718	0.433307	0.120718	0.312589	0.277013	0.156295
	0.347815	0.126247	0.269609	0.352725	0.43077	0.338187	0.446071	-0.0589151	0.286925		0.116888	0.431016	0.116888	0.314128	0.273952	0.157064
	0.348053	0.120125	0.266548	0.352725	0.421588	0.335127	0.447601	-0.0573848	0.288455		0.115493	0.428203	0.115493	0.31271	0.271848	0.156355
	0.348291	0.115535	0.265018	0.346604	0.421588	0.332066	0.443011	-0.0604453	0.283864		0.111927	0.424883	0.111927	0.312956	0.268405	0.156478
	0.34853	0.114004	0.260427	0.340483	0.424649	0.321354	0.432299	-0.0619756	0.286925		0.109624	0.419917	0.109624	0.310293	0.264771	0.155147
	0.348768	0.114004	0.257367	0.337422	0.418528	0.324415	0.433829	-0.0711572	0.288455		0.105846	0.41987	0.105846	0.314024	0.262858	0.157012
	0.349007	0.115535	0.257367	0.338953	0.423119	0.315233	0.436889	-0.0742177	0.276213		0.103017	0.419255	0.103017	0.316238	0.261136	0.158119
	0.349245	0.115535	0.263488	0.340483	0.426179	0.322885	0.43995	-0.0726874	0.276213		0.105053	0.422958	0.105053	0.317905	0.264006	0.158953
	0.349483	0.118595	0.258897	0.338953	0.418528	0.333596	0.43842	-0.0711572	0.280804		0.107043	0.422116	0.107043	0.315072	0.264579	0.157536
	0.349722	0.115535	0.265018	0.335892	0.418528	0.325945	0.43995	-0.0696269	0.283864		0.107231	0.421545	0.107231	0.314314	0.264388	0.157157
	0.34996	0.118595	0.263488	0.338953	0.416998	0.324415	0.432299	-0.0711572	0.283864		0.107361	0.419503	0.107361	0.312142	0.263432	0.156071
	0.350199	0.115535	0.254306	0.337422	0.416998	0.327475	0.430768	-0.0726874	0.280804		0.104659	0.417996	0.104659	0.313337	0.261328	0.156668
	0.350437	0.107883	0.257367	0.328241	0.415467	0.319824	0.433829	-0.0788085	0.274683		0.0989134	0.415708	0.0989134	0.316795	0.257311	0.158397
	0.350676	0.106353	0.257367	0.328241	0.418528	0.312173	0.432299	-0.0788085	0.268562		0.0972699	0.413908	0.0972699	0.316639	0.255589	0.158319
	0.350914	0.106353	0.254306	0.329771	0.416998	0.318294	0.429238	-0.0849295	0.274683		0.0958111	0.415367	0.0958111	0.319556	0.255589	0.159778
	0.351152	0.106353	0.248185	0.319059	0.416998	0.315233	0.429238	-0.0803387	0.276213		0.0960037	0.411731	0.0960037	0.315728	0.253868	0.157864
	0.351391	0.104823	0.246655	0.32059	0.413937	0.307582	0.430768	-0.0788085	0.267031		0.0945196	0.408625	0.0945196	0.314105	0.251572	0.157053
	0.351868	0.103293	0.249715	0.32059	0.413937	0.313703	0.424647	-0.0864598	0.267031		0.0921284	0.409486	0.0921284	0.317357	0.250807	0.158679
	0.352106	0.107883	0.251245	0.32212	0.418528	0.316764	0.426178	-0.0849295	0.263971		0.0939703	0.411469	0.0939703	0.317499	0.25272	0.15875
	0.352345	0.112474	0.249715	0.32059	0.420058	0.315233	0.429238	-0.0849295	0.263971		0.0945943	0.411993	0.0945943	0.317399	0.253294	0.158699
	0.352583	0.114004	0.252776	0.317529	0.421588	0.313703	0.436889	-0.0803387	0.265501		0.0968406	0.413572	0.0968406	0.316732	0.255207	0.158366
	0.352821	0.109414	0.249715	0.326711	0.416998	0.318294	0.427708	-0.0788085	0.273152		0.0979973	0.412798	0.0979973	0.314801	0.255398	0.157401
	0.35306	0.109414	0.254306	0.319059	0.416998	0.312173	0.426178	-0.0849295	0.274683		0.0953576	0.411612	0.0953576	0.316255	0.253485	0.158127
	0.353298	0.109414	0.251245	0.315999	0.413937	0.309112	0.433829	-0.081869	0.271622		0.0952639	0.410558	0.0952639	0.315295	0.252911	0.157647
	0.353537	0.112474	0.245124	0.317529	0.412407	0.312173	0.424647	-0.0833993	0.271622		0.09511	0.408034	0.09511	0.312924	0.251572	0.156462
	0.353775	0.115535	0.243594	0.317529	0.412407	0.313703	0.423117	-0.0788085	0.271622		0.0975695	0.407105	0.0975695	0.309536	0.252337	0.154768
	0.354013	0.107883	0.249715	0.32059	0.418528	0.312173	0.426178	-0.0788085	0.271622		0.096573	0.410397	0.096573	0.313824	0.253485	0.156912
	0.354252	0.104823	0.249715	0.315999	0.418528	0.318294	0.424647	-0.0772782	0.276213		0.0970723	0.410663	0.0970723	0.313591	0.253868	0.156795
	0.35449	0.106353	0.246655	0.315999	0.418528	0.319824	0.430768	-0.0833993	0.277743		0.0948622	0.413256	0.0948622	0.318393	0.254059	0.159197
	0.354729	0.109414	0.252776	0.32059	0.415467	0.313703	0.436889	-0.0849295	0.276213		0.0954127	0.414618	0.0954127	0.319205	0.255015	0.159603
	0.354967	0.109414	0.252776	0.317529	0.416998	0.318294	0.433829	-0.0772782	0.273152		0.0982381	0.41294	0.0982381	0.314702	0.255589	0.157351
	0.355206	0.114004	0.255836	0.319059	0.421588	0.321354	0.430768	-0.0788085	0.276213		0.0998389	0.415165	0.0998389	0.315326	0.257502	0.157663
	0.355444	0.107883	0.255836	0.317529	0.416998	0.316764	0.427708	-0.0726874	0.274683		0.100185	0.410993	0.100185	0.310808	0.255589	0.155404
	0.355682	0.103293	0.249715	0.314469	0.413937	0.316764	0.436889	-0.0772782	0.270092		0.0956254	0.411345	0.0956254	0.315719	0.253485	0.15786
	0.355921	0.103293	0.242064	0.312938	0.415467	0.313703	0.433829	-0.0772782	0.268562		0.094166	0.408978	0.094166	0.314812	0.251572	0.157406
	0.356159	0.104823	0.248185	0.312938	0.415467	0.310643	0.427708	-0.0833993	0.268562		0.0928285	0.408403	0.0928285	0.315575	0.250616	0.157787
	0.356398	0.103293	0.248185	0.317529	0.410877	0.307582	0.421587	-0.0849295	0.26091		0.0912078	0.40505	0.0912078	0.313843	0.248129	0.156921
	0.356636	0.103293	0.243594	0.317529	0.415467	0.301461	0.423117	-0.08799	0.267031		0.0895811	0.406295	0.0895811	0.316713	0.247938	0.158357
	0.357113	0.104823	0.246655	0.314469	0.412407	0.307582	0.418526	-0.0895203	0.26244		0.0895729	0.404772	0.0895729	0.315199	0.247173	0.1576
	0.357351	0.107883	0.246655	0.312938	0.410877	0.313703	0.421587	-0.0864598	0.263971		0.091994	0.405794	0.091994	0.313801	0.248894	0.1569
	0.35759	0.103293	0.249715	0.311408	0.409346	0.313703	0.433829	-0.0864598	0.270092		0.0916573	0.409574	0.0916573	0.317917	0.250616	0.158958
	0.357828	0.0971716	0.246655	0.32518	0.413937	0.309112	0.426178	-0.0803387	0.273152		0.0932384	0.409523	0.0932384	0.316285	0.251381	0.158143
	0.358067	0.0971716	0.240534	0.319059	0.410877	0.304522	0.420057	-0.0788085	0.270092		0.0920239	0.403852	0.0920239	0.311828	0.247938	0.155914
	0.358305	0.0971716	0.245124	0.317529	0.400165	0.299931	0.420057	-0.0864598	0.268562		0.089026	0.401494	0.089026	0.312468	0.24526	0.156234
	0.358543	0.0833992	0.231352	0.306817	0.392513	0.29534	0.416996	-0.0987019	0.26244		0.077436	0.395103	0.077436	0.317667	0.23627	0.158834
	0.358782	0.081869	0.232882	0.297636	0.386392	0.286158	0.404754	-0.103293	0.256319		0.0736344	0.387045	0.0736344	0.313411	0.23034	0.156705
	0.35902	0.0788084	0.228292	0.302226	0.386392	0.283098	0.398633	-0.107883	0.251729		0.0701868	0.385137	0.0701868	0.31495	0.227662	0.157475
	0.359259	0.0726874	0.229822	0.303757	0.381801	0.278507	0.392512	-0.109414	0.244077		0.0672448	0.381193	0.0672448	0.313948	0.224219	0.156974
	0.359497	0.0803387	0.226761	0.297636	0.380271	0.276977	0.392512	-0.115535	0.247138		0.0661371	0.380388	0.0661371	0.314251	0.223262	0.157125
	0.359735	0.0772782	0.228292	0.300696	0.383332	0.278507	0.390982	-0.120126	0.244077		0.0637871	0.381973	0.0637871	0.318185	0.22288	0.159093
	0.359974	0.0711571	0.228292	0.306817	0.384862	0.281568	0.389451	-0.114004	0.241017		0.0650028	0.382287	0.0650028	0.317284	0.223645	0.158642
	0.360212	0.0665663	0.228292	0.300696	0.383332	0.273916	0.394042	-0.112474	0.239487		0.0632659	0.380198	0.0632659	0.316932	0.221732	0.158466
	0.360451	0.0650361	0.223701	0.299166	0.380271	0.270856	0.387921	-0.117065	0.245608		0.0609156	0.377958	0.0609156	0.317042	0.219437	0.158521
	0.360689	0.0604453	0.211459	0.291515	0.37109	0.267795	0.38333	-0.115535	0.239487		0.0575413	0.369855	0.0575413	0.312314	0.213698	0.156157
	0.360928	0.0558545	0.208398	0.282333	0.369559	0.261674	0.37874	-0.121656	0.234896		0.0521202	0.36533	0.0521202	0.313209	0.208725	0.156605
	0.361166	0.046673	0.200747	0.285394	0.361908	0.258614	0.374149	-0.127777	0.227244		0.045703	0.361035	0.045703	0.315332	0.203369	0.157666
	0.361404	0.0374914	0.193096	0.274682	0.355787	0.257084	0.368028	-0.135428	0.224184		0.0384301	0.355301	0.0384301	0.31687	0.196865	0.158435
	0.361643	0.0313703	0.194626	0.26397	0.348136	0.241781	0.361907	-0.136958	0.219593		0.0341595	0.346947	0.0341595	0.312787	0.190553	0.156394
	0.361881	0.0252493	0.183914	0.259379	0.343545	0.23566	0.349665	-0.14614	0.207351		0.0258162	0.338839	0.0258162	0.313023	0.182328	0.156512
	0.362358	0.0206585	0.179323	0.257849	0.342015	0.23566	0.348134	-0.150731	0.20429		0.0219166	0.337383	0.0219166	0.315467	0.17965	0.157733
	0.362597	0.0298401	0.176263	0.259379	0.345075	0.231069	0.346604	-0.152261	0.198169		0.0222637	0.336271	0.0222637	0.314007	0.179267	0.157004
	0.362835	0.0252493	0.176263	0.260909	0.335893	0.228009	0.345074	-0.155322	0.195109		0.0195024	0.333294	0.0195024	0.313791	0.176398	0.156896
	0.363073	0.0191283	0.174732	0.256319	0.340484	0.23413	0.343544	-0.161443	0.198169		0.0159754	0.335291	0.0159754	0.319315	0.175633	0.159658
	0.363312	0.00994669	0.168611	0.251728	0.335893	0.224948	0.338953	-0.159912	0.196639		0.01237	0.329332	0.01237	0.316962	0.170851	0.158481
	0.36355	0.00229538	0.168611	0.250198	0.334363	0.223418	0.331301	-0.158382	0.185927		0.00970786	0.324725	0.00970786	0.315017	0.167217	0.157509
	0.363789	0.00535591	0.1579	0.237956	0.323651	0.223418	0.332832	-0.166033	0.182867		0.00514007	0.319346	0.00514007	0.314206	0.162243	0.157103
	0.364027	-0.0022954	0.153309	0.234895	0.319061	0.212706	0.331301	-0.170624	0.176746		-0.00080369	0.314578	-0.00080369	0.315382	0.156887	0.157691
	0.364265	-0.000765139	0.151779	0.225713	0.316	0.206585	0.32365	-0.176745	0.175215		-0.00413252	0.309491	-0.00413252	0.313623	0.152679	0.156812
	0.364504	0.00229538	0.147188	0.219592	0.316	0.209645	0.319059	-0.182866	0.176746		-0.0063123	0.308227	-0.0063123	0.31454	0.150957	0.15727
	0.364742	-0.00535592	0.148718	0.224183	0.316	0.205055	0.315999	-0.181336	0.175215		-0.00759176	0.307211	-0.00759176	0.314803	0.14981	0.157402
	0.364981	0.000765123	0.150248	0.213471	0.31753	0.203524	0.311408	-0.184396	0.166034		-0.00892362	0.30357	-0.00892362	0.312493	0.147323	0.156247
	0.365219	-0.00382566	0.144127	0.218062	0.316	0.201994	0.311408	-0.185927	0.170625		-0.0106913	0.303807	-0.0106913	0.314499	0.146558	0.157249
	0.365458	-0.00382566	0.138006	0.215002	0.316	0.198934	0.315999	-0.184396	0.167564		-0.0117117	0.302532	-0.0117117	0.314244	0.14541	0.157122
	0.365696	-0.00382566	0.138006	0.215002	0.31753	0.201994	0.32365	-0.185927	0.172155		-0.0116721	0.306318	-0.0116721	0.31799	0.147323	0.158995
	0.365934	-0.011477	0.139536	0.213471	0.31753	0.205055	0.317529	-0.178275	0.166034		-0.0108601	0.303211	-0.0108601	0.314071	0.146175	0.157035
	0.366173	-0.00841644	0.136476	0.208881	0.320591	0.205055	0.312938	-0.182866	0.169094		-0.0122645	0.302702	-0.0122645	0.314967	0.145219	0.157483
	0.366411	-0.0130072	0.139536	0.20429	0.311409	0.198934	0.315999	-0.178275	0.175215		-0.0113686	0.299894	-0.0113686	0.311262	0.144263	0.155631
	0.36665	-0.011477	0.139536	0.20735	0.309879	0.198934	0.312938	-0.181336	0.167564		-0.0126678	0.298515	-0.0126678	0.311183	0.142924	0.155591
	0.366888	-0.00841644	0.138006	0.20429	0.303758	0.203524	0.314469	-0.178275	0.167564		-0.0107671	0.296997	-0.0107671	0.307764	0.143115	0.153882
	0.367365	-0.00535592	0.138006	0.198169	0.305288	0.205055	0.314469	-0.181336	0.169094		-0.0114066	0.297254	-0.0114066	0.30866	0.142924	0.15433
	0.367603	-0.00688618	0.141067	0.198169	0.308349	0.206585	0.314469	-0.181336	0.166034		-0.0116219	0.298234	-0.0116219	0.309856	0.143306	0.154928
	0.367842	-0.00535592	0.139536	0.195108	0.312939	0.205055	0.317529	-0.178275	0.164504		-0.0108785	0.298639	-0.0108785	0.309517	0.14388	0.154758
	0.36808	-0.00841644	0.131885	0.190517	0.31447	0.205055	0.319059	-0.179806	0.173685		-0.0126996	0.299312	-0.0126996	0.312011	0.143306	0.156006
	0.368319	-0.0130072	0.134946	0.196638	0.309879	0.208115	0.326711	-0.176745	0.170625		-0.0119183	0.301209	-0.0119183	0.313127	0.144645	0.156563
	0.368557	-0.011477	0.133415	0.190517	0.311409	0.208115	0.326711	-0.175215	0.176746		-0.0110695	0.301125	-0.0110695	0.312194	0.145028	0.156097
	0.368795	-0.00535592	0.136476	0.181336	0.311409	0.208115	0.331301	-0.181336	0.175215		-0.012593	0.301883	-0.012593	0.314476	0.144645	0.157238
	0.369034	-0.0130072	0.136476	0.187457	0.308349	0.212706	0.329771	-0.176745	0.173685		-0.0119243	0.301597	-0.0119243	0.313521	0.144836	0.156761
	0.369272	-0.0130072	0.139536	0.188987	0.31447	0.209645	0.328241	-0.175215	0.178276		-0.0105717	0.303305	-0.0105717	0.313877	0.146367	0.156938
	0.369511	-0.0099467	0.142597	0.190517	0.31753	0.214236	0.32365	-0.175215	0.172155		-0.00950721	0.303388	-0.00950721	0.312896	0.146941	0.156448
	0.369749	-0.000765139	0.144127	0.190517	0.31753	0.211176	0.335892	-0.175215	0.179806		-0.00670832	0.307476	-0.00670832	0.314184	0.150384	0.157092
	0.369987	0.00382564	0.145658	0.185927	0.319061	0.212706	0.337423	-0.169094	0.182867		-0.00309666	0.30769	-0.00309666	0.310786	0.152296	0.155393
	0.370226	0.000765123	0.148718	0.187457	0.31753	0.214236	0.335892	-0.167564	0.179806		-0.00286415	0.307075	-0.00286415	0.309939	0.152105	0.154969
	0.370464	0.00229538	0.147188	0.195108	0.326712	0.214236	0.348134	-0.166033	0.187457		-0.000977645	0.314752	-0.000977645	0.31573	0.156887	0.157865
	0.370703	0.00688617	0.151779	0.192048	0.326712	0.221888	0.346604	-0.156852	0.195109		0.00535719	0.315686	0.00535719	0.310329	0.160522	0.155164
	0.370941	0.0114769	0.150248	0.192048	0.329772	0.228009	0.342013	-0.159912	0.193579		0.00549231	0.316316	0.00549231	0.310824	0.160904	0.155412
	0.37118	0.00841643	0.153309	0.196638	0.331303	0.228009	0.351195	-0.161443	0.195109		0.00494663	0.320687	0.00494663	0.315741	0.162817	0.15787
	0.371418	0.0114769	0.1579	0.198169	0.335893	0.232599	0.349665	-0.156852	0.193579		0.00838024	0.322227	0.00838024	0.313847	0.165304	0.156923
	0.371656	0.017598	0.16096	0.193578	0.345075	0.23719	0.351195	-0.152261	0.205821		0.0129723	0.326817	0.0129723	0.313844	0.169894	0.156922
	0.371895	0.0191283	0.16096	0.201229	0.340484	0.241781	0.358846	-0.150731	0.208881		0.0152406	0.329904	0.0152406	0.314664	0.172572	0.157332
	0.372133	0.00841643	0.16096	0.20429	0.343545	0.241781	0.360376	-0.152261	0.216533		0.0129441	0.332966	0.0129441	0.320022	0.172955	0.160011
	0.37261	0.00688617	0.15943	0.193578	0.338954	0.23566	0.357316	-0.150731	0.205821		0.0105084	0.32622	0.0105084	0.315712	0.168364	0.157856
	0.372849	0.0145375	0.1579	0.187457	0.338954	0.241781	0.361907	-0.1492	0.20276		0.0121484	0.326875	0.0121484	0.314727	0.169512	0.157364
	0.373087	0.017598	0.153309	0.193578	0.343545	0.243311	0.360376	-0.150731	0.210411		0.0131996	0.32965	0.0131996	0.31645	0.171425	0.158225
	0.373325	0.0191283	0.153309	0.198169	0.342015	0.243311	0.360376	-0.14614	0.211942		0.0159663	0.329561	0.0159663	0.313595	0.172764	0.156797
	0.373564	0.0267796	0.165551	0.193578	0.346605	0.243311	0.360376	-0.138489	0.210411		0.0217415	0.33029	0.0217415	0.308548	0.176016	0.154274
	0.373802	0.0344309	0.173202	0.196638	0.355787	0.249432	0.364967	-0.136958	0.218063		0.0264906	0.3374	0.0264906	0.310909	0.181945	0.155455
	0.374041	0.0359611	0.176263	0.210411	0.354257	0.255553	0.37874	-0.140019	0.222654		0.0281688	0.345286	0.0281688	0.317117	0.186727	0.158559
	0.374279	0.0405519	0.182384	0.208881	0.358847	0.258614	0.37874	-0.133898	0.221123		0.0322967	0.346514	0.0322967	0.314217	0.189405	0.157109
	0.374517	0.0420822	0.185444	0.210411	0.37262	0.267795	0.38333	-0.129307	0.222654		0.0354897	0.353268	0.0354897	0.317778	0.194379	0.158889
	0.374756	0.0420822	0.194626	0.211941	0.369559	0.269326	0.390982	-0.123186	0.231835		0.0400518	0.356739	0.0400518	0.316688	0.198396	0.158344
	0.374994	0.0451427	0.194626	0.210411	0.369559	0.272386	0.392512	-0.121656	0.237956		0.0419748	0.35826	0.0419748	0.316285	0.200117	0.158142
	0.375233	0.0420822	0.191565	0.208881	0.37415	0.275447	0.400163	-0.121656	0.237956		0.0405791	0.361568	0.0405791	0.320989	0.201074	0.160494
	0.375471	0.046673	0.188505	0.20735	0.377211	0.272386	0.400163	-0.121656	0.241017		0.0411705	0.361742	0.0411705	0.320571	0.201456	0.160286
	0.37571	0.0497335	0.194626	0.215002	0.380271	0.276977	0.397103	-0.110944	0.244077		0.0483512	0.36336	0.0483512	0.315009	0.205856	0.157504
	0.375948	0.0573848	0.202277	0.213471	0.383332	0.275447	0.403224	-0.114004	0.245608		0.0497349	0.36695	0.0497349	0.317215	0.208342	0.158607
	0.376186	0.0680966	0.206868	0.216532	0.386392	0.283098	0.401693	-0.110944	0.248668		0.0552923	0.369809	0.0552923	0.314516	0.212551	0.157258
	0.376425	0.0711571	0.205338	0.225713	0.392513	0.286158	0.409345	-0.106353	0.254789		0.0591986	0.375467	0.0591986	0.316268	0.217333	0.158134
	0.376663	0.0757479	0.212989	0.231834	0.394044	0.29534	0.418526	-0.0987019	0.256319		0.0654719	0.381053	0.0654719	0.315581	0.223262	0.15779
	0.376902	0.081869	0.214519	0.231834	0.395574	0.29687	0.416996	-0.0971716	0.263971		0.0686035	0.382512	0.0686035	0.313909	0.225558	0.156954
	0.37714	0.0849295	0.225231	0.234895	0.401695	0.299931	0.416996	-0.0910506	0.268562		0.0740278	0.386269	0.0740278	0.312241	0.230149	0.156121
	0.377617	0.081869	0.231352	0.247137	0.410877	0.304522	0.424647	-0.08799	0.25938		0.0757614	0.392187	0.0757614	0.316426	0.233974	0.158213
	0.377855	0.0910505	0.234413	0.245607	0.415467	0.306052	0.436889	-0.0833993	0.270092		0.0807541	0.398289	0.0807541	0.317535	0.239521	0.158767
	0.378094	0.0910505	0.231352	0.251728	0.415467	0.309112	0.433829	-0.0803387	0.280804		0.0835931	0.399658	0.0835931	0.316065	0.241626	0.158032
	0.378332	0.081869	0.240534	0.257849	0.415467	0.312173	0.433829	-0.0757479	0.273152		0.0844184	0.400363	0.0844184	0.315944	0.242391	0.157972
	0.378571	0.08799	0.240534	0.256319	0.418528	0.316764	0.443011	-0.0757479	0.280804		0.0865638	0.405486	0.0865638	0.318922	0.246025	0.159461
	0.378809	0.094111	0.243594	0.256319	0.420058	0.318294	0.443011	-0.0711572	0.285394		0.0907471	0.406659	0.0907471	0.315912	0.248703	0.157956
	0.379047	0.0925808	0.242064	0.26397	0.420058	0.318294	0.43842	-0.0757479	0.282334		0.0891427	0.40635	0.0891427	0.317208	0.247747	0.158604
	0.379286	0.0925808	0.251245	0.2655	0.421588	0.322885	0.435359	-0.0757479	0.286925		0.0912927	0.408791	0.0912927	0.317498	0.250042	0.158749
	0.379524	0.100232	0.252776	0.274682	0.424649	0.325945	0.43842	-0.0604453	0.282334		0.0998825	0.409765	0.0998825	0.309883	0.254824	0.154941
	0.379763	0.100232	0.251245	0.277742	0.423119	0.324415	0.450662	-0.0619756	0.286925		0.0994931	0.413598	0.0994931	0.314105	0.256546	0.157052
	0.380001	0.0971716	0.263488	0.279273	0.423119	0.329006	0.444541	-0.0635059	0.289985		0.100626	0.415143	0.100626	0.314516	0.257885	0.157258
	0.380239	0.101762	0.260427	0.282333	0.42924	0.330536	0.446071	-0.0589151	0.296106		0.104109	0.417781	0.104109	0.313673	0.260945	0.156836
	0.380478	0.109414	0.258897	0.280803	0.427709	0.332066	0.450662	-0.0543243	0.299167		0.10771	0.418388	0.10771	0.310678	0.263049	0.155339
	0.380716	0.106353	0.261957	0.280803	0.423119	0.325945	0.453722	-0.0589151	0.297637		0.104947	0.417708	0.104947	0.31276	0.261328	0.15638
	0.380955	0.104823	0.266548	0.282333	0.426179	0.329006	0.444541	-0.0604453	0.294576		0.104849	0.417041	0.104849	0.312192	0.260945	0.156096
	0.381193	0.101762	0.261957	0.285394	0.424649	0.324415	0.446071	-0.0650361	0.289985		0.101288	0.416011	0.101288	0.314724	0.25865	0.157362
	0.381432	0.107883	0.260427	0.288454	0.426179	0.322885	0.447601	-0.0619756	0.297637		0.104696	0.417576	0.104696	0.31288	0.261136	0.15644
	0.38167	0.106353	0.266548	0.291515	0.42924	0.322885	0.447601	-0.0589151	0.296106		0.106386	0.418947	0.106386	0.31256	0.262667	0.15628
	0.381908	0.106353	0.268078	0.294575	0.433831	0.327475	0.450662	-0.0589151	0.293046		0.106815	0.421961	0.106815	0.315147	0.264388	0.157573
	0.382147	0.112474	0.265018	0.297636	0.436891	0.327475	0.453722	-0.0589151	0.299167		0.108783	0.424584	0.108783	0.315801	0.266684	0.157901
	0.382385	0.106353	0.271139	0.294575	0.433831	0.330536	0.447601	-0.0573848	0.296106		0.108373	0.422317	0.108373	0.313944	0.265345	0.156972
	0.382862	0.106353	0.274199	0.296105	0.42924	0.325945	0.446071	-0.0665664	0.296106		0.105088	0.421775	0.105088	0.316687	0.263432	0.158343
	0.383101	0.103293	0.271139	0.296105	0.433831	0.327475	0.443011	-0.0665664	0.293046		0.103792	0.421541	0.103792	0.317749	0.262667	0.158874
	0.383339	0.106353	0.272669	0.291515	0.43077	0.327475	0.449132	-0.0635059	0.289985		0.105043	0.421055	0.105043	0.316013	0.263049	0.158006
	0.383577	0.101762	0.266548	0.299166	0.426179	0.324415	0.43995	-0.0619756	0.293046		0.104806	0.417466	0.104806	0.31266	0.261136	0.15633
	0.383816	0.0987018	0.260427	0.296105	0.418528	0.322885	0.44148	-0.0665664	0.288455		0.100679	0.414325	0.100679	0.313645	0.257502	0.156823
	0.384054	0.094111	0.260427	0.296105	0.424649	0.324415	0.44148	-0.0742177	0.286925		0.0965191	0.416955	0.0965191	0.320435	0.256737	0.160218
	0.384293	0.0925808	0.265018	0.293045	0.421588	0.316764	0.435359	-0.0742177	0.288455		0.0961077	0.41354	0.0961077	0.317433	0.254824	0.158716
	0.384531	0.0956413	0.257367	0.293045	0.420058	0.315233	0.435359	-0.0788085	0.283864		0.0936328	0.411807	0.0936328	0.318174	0.25272	0.159087
	0.384769	0.0971716	0.255836	0.291515	0.423119	0.316764	0.433829	-0.0757479	0.277743		0.0943496	0.410708	0.0943496	0.316358	0.252529	0.158179
	0.385008	0.0956413	0.260427	0.288454	0.416998	0.309112	0.432299	-0.0788085	0.282334		0.0930158	0.408598	0.0930158	0.315582	0.250807	0.157791
	0.385246	0.094111	0.255836	0.293045	0.421588	0.310643	0.427708	-0.0849295	0.282334		0.090311	0.409773	0.090311	0.319462	0.250042	0.159731
	0.385485	0.0971716	0.261957	0.296105	0.418528	0.310643	0.427708	-0.0864598	0.276213		0.0908687	0.409598	0.0908687	0.318729	0.250233	0.159365
	0.385723	0.0910505	0.255836	0.297636	0.418528	0.306052	0.433829	-0.0788085	0.274683		0.0910943	0.408607	0.0910943	0.317513	0.249851	0.158756
	0.385962	0.094111	0.260427	0.299166	0.416998	0.302991	0.429238	-0.0788085	0.276213		0.0925411	0.407543	0.0925411	0.315002	0.250042	0.157501
	0.3862	0.0971716	0.251245	0.299166	0.418528	0.304522	0.426178	-0.081869	0.273152		0.0908556	0.406168	0.0908556	0.315312	0.248512	0.157656
	0.386438	0.100232	0.258897	0.294575	0.418528	0.306052	0.427708	-0.081869	0.274683		0.0923839	0.407317	0.0923839	0.314933	0.249851	0.157467
	0.386677	0.0971716	0.268078	0.300696	0.418528	0.304522	0.432299	-0.0833993	0.271622		0.0921017	0.410278	0.0921017	0.318176	0.25119	0.159088
	0.386915	0.0910505	0.258897	0.308348	0.415467	0.310643	0.426178	-0.0864598	0.277743		0.090226	0.41024	0.090226	0.320014	0.250233	0.160007
	0.387154	0.094111	0.257367	0.302226	0.420058	0.306052	0.427708	-0.081869	0.276213		0.0915084	0.408958	0.0915084	0.31745	0.250233	0.158725
	0.387392	0.0956413	0.269609	0.303757	0.416998	0.304522	0.432299	-0.0833993	0.273152		0.0923295	0.410815	0.0923295	0.318485	0.251572	0.159243
	0.387869	0.094111	0.258897	0.302226	0.416998	0.309112	0.429238	-0.0833993	0.282334		0.0919704	0.410409	0.0919704	0.318438	0.25119	0.159219
	0.388107	0.0925808	0.258897	0.302226	0.412407	0.306052	0.421587	-0.081869	0.276213		0.0914473	0.405576	0.0914473	0.314129	0.248512	0.157064
	0.388346	0.0925808	0.258897	0.306817	0.412407	0.299931	0.418526	-0.0895203	0.267031		0.0874104	0.404257	0.0874104	0.316847	0.245834	0.158423
	0.388584	0.0910505	0.260427	0.305287	0.415467	0.29381	0.416996	-0.0895203	0.267031		0.0865653	0.403572	0.0865653	0.317007	0.245069	0.158503
	0.388823	0.0925808	0.261957	0.312938	0.412407	0.29687	0.423117	-0.0910506	0.265501		0.0871418	0.406438	0.0871418	0.319297	0.24679	0.159648
	0.389061	0.08799	0.266548	0.315999	0.415467	0.302991	0.427708	-0.0925808	0.268562		0.0869344	0.411237	0.0869344	0.324302	0.249086	0.162151
	0.389299	0.0895203	0.266548	0.314469	0.418528	0.309112	0.427708	-0.0864598	0.268562		0.090063	0.411934	0.090063	0.321871	0.250998	0.160935
	0.389538	0.0788084	0.260427	0.312938	0.415467	0.306052	0.427708	-0.0833993	0.276213		0.0882971	0.410257	0.0882971	0.32196	0.249277	0.16098
	0.389776	0.0772782	0.254306	0.314469	0.416998	0.29687	0.427708	-0.0864598	0.277743		0.0855029	0.409225	0.0855029	0.323722	0.247364	0.161861
	0.390015	0.0742176	0.252776	0.309878	0.406286	0.292279	0.418526	-0.0895203	0.268562		0.0818742	0.401377	0.0818742	0.319503	0.241625	0.159751
	0.390253	0.0665663	0.251245	0.305287	0.395574	0.29381	0.409345	-0.0956413	0.26091		0.0765127	0.395261	0.0765127	0.318749	0.235887	0.159374
	0.390491	0.0665663	0.249715	0.303757	0.403225	0.289219	0.407815	-0.103293	0.25785		0.072578	0.396136	0.072578	0.323558	0.234357	0.161779
	0.39073	0.0635058	0.249715	0.302226	0.395574	0.278507	0.407815	-0.106353	0.254789		0.0693009	0.392144	0.0693009	0.322843	0.230722	0.161421
	0.390968	0.0619756	0.246655	0.305287	0.390983	0.273916	0.395572	-0.107883	0.248668		0.0672593	0.386534	0.0672593	0.319275	0.226897	0.159637
	0.391207	0.0650361	0.245124	0.306817	0.389453	0.276977	0.394042	-0.107883	0.244077		0.0677396	0.385671	0.0677396	0.317932	0.226705	0.158966
	0.391445	0.0665663	0.243594	0.308348	0.389453	0.272386	0.394042	-0.110944	0.245608		0.0666277	0.385636	0.0666277	0.319008	0.226132	0.159504
	0.391684	0.0573848	0.242064	0.306817	0.383332	0.267795	0.392512	-0.120126	0.242547		0.0597676	0.383314	0.0597676	0.323546	0.221541	0.161773
	0.391922	0.052794	0.243594	0.306817	0.383332	0.267795	0.389451	-0.118595	0.242547		0.0593831	0.382551	0.0593831	0.323168	0.220967	0.161584
	0.39216	0.052794	0.237473	0.308348	0.380271	0.267795	0.387921	-0.129307	0.241017		0.0544785	0.382099	0.0544785	0.327621	0.218289	0.16381
	0.392399	0.0497335	0.232882	0.306817	0.37568	0.267795	0.389451	-0.127777	0.239487		0.0535209	0.379997	0.0535209	0.326476	0.216759	0.163238
	0.392637	0.0436124	0.231352	0.303757	0.37568	0.263205	0.3818	-0.123186	0.234896		0.0525518	0.375227	0.0525518	0.322675	0.213889	0.161338
	0.393114	0.0420822	0.232882	0.303757	0.37109	0.260144	0.3818	-0.127777	0.239487		0.0507666	0.3751	0.0507666	0.324333	0.212933	0.162166
	0.393353	0.0436124	0.231352	0.296105	0.37262	0.255553	0.377209	-0.129307	0.230305		0.048601	0.370762	0.048601	0.322161	0.209681	0.16108
	0.393591	0.0390216	0.222171	0.294575	0.369559	0.250962	0.372619	-0.133898	0.218063		0.0428222	0.365446	0.0428222	0.322624	0.204134	0.161312
	0.393829	0.0344309	0.222171	0.297636	0.364969	0.249432	0.369558	-0.140019	0.219593		0.0395088	0.364934	0.0395088	0.325425	0.202221	0.162712
	0.394068	0.0298401	0.22064	0.297636	0.363438	0.250962	0.368028	-0.141549	0.218063		0.0375453	0.364219	0.0375453	0.326674	0.200882	0.163337
	0.394306	0.0344309	0.22064	0.286924	0.363438	0.246372	0.361907	-0.140019	0.218063		0.038345	0.359594	0.038345	0.321249	0.198969	0.160624
	0.394545	0.0221888	0.21758	0.282333	0.355787	0.240251	0.355786	-0.140019	0.213472		0.0336131	0.353231	0.0336131	0.319618	0.193422	0.159809
	0.394783	0.0130072	0.212989	0.289984	0.354257	0.23566	0.357316	-0.14614	0.213472		0.0283616	0.354275	0.0283616	0.325913	0.191318	0.162957
	0.395021	0.0160677	0.202277	0.283863	0.349666	0.23413	0.352725	-0.156852	0.211942		0.0232359	0.350219	0.0232359	0.326983	0.186727	0.163491
	0.39526	0.00841643	0.193096	0.270091	0.340484	0.228009	0.349665	-0.159912	0.198169		0.0163189	0.340686	0.0163189	0.324367	0.178502	0.162183
	0.395498	0.000765123	0.188505	0.26397	0.338954	0.224948	0.334362	-0.167564	0.192048		0.0096732	0.334324	0.0096732	0.324651	0.171999	0.162325
	0.395737	-0.0022954	0.186975	0.2655	0.335893	0.212706	0.334362	-0.164503	0.192048		0.00890579	0.331266	0.00890579	0.32236	0.170086	0.16118
	0.395975	0.00229538	0.179323	0.257849	0.326712	0.208115	0.335892	-0.173685	0.187457		0.00435746	0.326632	0.00435746	0.322275	0.165495	0.161138
	0.396214	0.00229538	0.173202	0.256319	0.328242	0.211176	0.32518	-0.173685	0.182867		0.00338807	0.323011	0.00338807	0.319623	0.1632	0.159812
	0.396452	0.00229538	0.179323	0.257849	0.331303	0.211176	0.32365	-0.179806	0.178276		0.00126272	0.324754	0.00126272	0.323491	0.163008	0.161746
	0.39669	-0.000765139	0.185444	0.254788	0.328242	0.206585	0.326711	-0.179806	0.181336		0.000950781	0.324683	0.000950781	0.323732	0.162817	0.161866
	0.396929	0.00229538	0.180854	0.253258	0.328242	0.211176	0.32518	-0.182866	0.182867		0.000515949	0.324736	0.000515949	0.32422	0.162626	0.16211
	0.397167	-0.000765139	0.182384	0.256319	0.329772	0.211176	0.326711	-0.182866	0.178276		-0.000428693	0.32568	-0.000428693	0.326109	0.162626	0.163054
	0.397406	-0.00688618	0.182384	0.256319	0.326712	0.209645	0.328241	-0.181336	0.176746		-0.00168027	0.324636	-0.00168027	0.326317	0.161478	0.163158
	0.397644	-0.00688618	0.173202	0.253258	0.319061	0.206585	0.328241	-0.178275	0.176746		-0.00194356	0.319926	-0.00194356	0.32187	0.158991	0.160935
	0.397882	-0.0099467	0.168611	0.245607	0.319061	0.208115	0.32365	-0.185927	0.173685		-0.0068009	0.317515	-0.0068009	0.324316	0.155357	0.162158
	0.398359	-0.0160677	0.171672	0.239486	0.316	0.206585	0.317529	-0.179806	0.172155		-0.00626163	0.31315	-0.00626163	0.319412	0.153444	0.159706
	0.398598	-0.0130072	0.171672	0.241016	0.31753	0.195873	0.309878	-0.185927	0.169094		-0.00902402	0.310556	-0.00902402	0.31958	0.150766	0.15979
	0.398836	-0.0145375	0.167081	0.239486	0.31753	0.198934	0.312938	-0.187457	0.162973		-0.0110155	0.310252	-0.0110155	0.321268	0.149618	0.160634
	0.399075	-0.0191283	0.164021	0.234895	0.31447	0.197403	0.314469	-0.192048	0.164504		-0.0145044	0.309151	-0.0145044	0.323655	0.147323	0.161828
	0.399313	-0.0191283	0.167081	0.239486	0.312939	0.197403	0.309878	-0.196639	0.166034		-0.0155069	0.30977	-0.0155069	0.325277	0.147132	0.162639
	0.399551	-0.0191283	0.165551	0.239486	0.31447	0.192813	0.311408	-0.193578	0.162973		-0.0152381	0.308737	-0.0152381	0.323975	0.146749	0.161987
	0.39979	-0.0221888	0.16096	0.239486	0.31447	0.203524	0.312938	-0.193578	0.166034		-0.0152751	0.310686	-0.0152751	0.325961	0.147706	0.162981
	0.400028	-0.0206585	0.167081	0.239486	0.316	0.197403	0.309878	-0.195108	0.162973		-0.0156526	0.309916	-0.0156526	0.325569	0.147132	0.162784
	0.400267	-0.0237191	0.15943	0.241016	0.311409	0.192813	0.305287	-0.198169	0.159913		-0.0191112	0.306106	-0.0191112	0.325217	0.143497	0.162609
	0.400505	-0.0283098	0.156369	0.233365	0.305288	0.195873	0.302227	-0.196639	0.152261		-0.0210157	0.301124	-0.0210157	0.32214	0.140054	0.16107
	0.400743	-0.0313704	0.151779	0.231834	0.303758	0.192813	0.308348	-0.198169	0.153792		-0.0230859	0.301282	-0.0230859	0.324368	0.139098	0.162184
	0.400982	-0.0344309	0.150248	0.227244	0.302228	0.188222	0.305287	-0.198169	0.156852		-0.0243251	0.298695	-0.0243251	0.32302	0.137185	0.16151
	0.40122	-0.0359611	0.150248	0.221123	0.297637	0.185161	0.299166	-0.198169	0.152261		-0.0257872	0.293654	-0.0257872	0.319441	0.133933	0.15972
	0.401459	-0.0374914	0.147188	0.222653	0.296107	0.185161	0.297636	-0.201229	0.149201		-0.0279499	0.292756	-0.0279499	0.320706	0.132403	0.160353
	0.401697	-0.0405519	0.139536	0.218062	0.294576	0.180571	0.296105	-0.208881	0.14614		-0.0335311	0.289921	-0.0335311	0.323452	0.128195	0.161726
	0.401936	-0.0436124	0.141067	0.215002	0.288455	0.17904	0.291515	-0.216532	0.140019		-0.0380424	0.286781	-0.0380424	0.324823	0.124369	0.162412
	0.402174	-0.0374914	0.138006	0.213471	0.285395	0.17751	0.283863	-0.211941	0.138489		-0.0354159	0.282241	-0.0354159	0.317657	0.123413	0.158829
	0.402412	-0.0420822	0.136476	0.213471	0.282334	0.168328	0.282333	-0.215002	0.130838		-0.0395753	0.278749	-0.0395753	0.318325	0.119587	0.159162
	0.402651	-0.0451427	0.131885	0.218062	0.285395	0.166798	0.283863	-0.224183	0.129307		-0.0445211	0.281017	-0.0445211	0.325538	0.118248	0.162769
	0.402889	-0.046673	0.130355	0.208881	0.280804	0.169859	0.280803	-0.224183	0.130838		-0.0450882	0.277759	-0.0450882	0.322847	0.116335	0.161423
	0.403366	-0.0482032	0.133415	0.20735	0.282334	0.163738	0.280803	-0.222653	0.130838		-0.0451462	0.277052	-0.0451462	0.322198	0.115953	0.161099
	0.403605	-0.0619756	0.131885	0.208881	0.280804	0.162207	0.276212	-0.225714	0.127777		-0.0504041	0.275423	-0.0504041	0.325828	0.11251	0.162914
	0.403843	-0.0589151	0.128825	0.201229	0.276213	0.159147	0.277742	-0.227244	0.126247		-0.0513756	0.272187	-0.0513756	0.323562	0.110406	0.161781
	0.404081	-0.0558545	0.127294	0.199699	0.280804	0.160677	0.280803	-0.221123	0.121656		-0.0489269	0.272416	-0.0489269	0.321343	0.111745	0.160671
	0.40432	-0.0635058	0.124234	0.20276	0.289985	0.159147	0.271621	-0.221123	0.120126		-0.0514533	0.272264	-0.0514533	0.323718	0.110406	0.161859
	0.404558	-0.0650361	0.124234	0.20276	0.276213	0.151496	0.273152	-0.225714	0.124717		-0.0536301	0.269085	-0.0536301	0.322715	0.107728	0.161358
	0.404797	-0.0619756	0.125764	0.196638	0.267031	0.153026	0.274682	-0.231835	0.123186		-0.0553704	0.267	-0.0553704	0.32237	0.105815	0.161185
	0.405035	-0.0665664	0.111992	0.192048	0.263971	0.148435	0.2655	-0.233365	0.115535		-0.0601329	0.25952	-0.0601329	0.319653	0.0996937	0.159827
	0.405273	-0.0788084	0.108931	0.184396	0.26091	0.137723	0.26397	-0.233365	0.110944		-0.0654948	0.25417	-0.0654948	0.319665	0.0943378	0.159833
	0.405512	-0.0833992	0.10434	0.178275	0.253259	0.140784	0.26244	-0.237956	0.104823		-0.069682	0.250324	-0.069682	0.320006	0.0903208	0.160003
	0.40575	-0.0895203	0.0997497	0.176745	0.25632	0.134663	0.256319	-0.242546	0.101763		-0.0744826	0.247856	-0.0744826	0.322338	0.0866865	0.161169
	0.405989	-0.0849295	0.10128	0.176745	0.251729	0.130072	0.250198	-0.245607	0.0987021		-0.0749788	0.244526	-0.0749788	0.319505	0.0847737	0.159752
	0.406227	-0.08799	0.0920984	0.170624	0.248668	0.130072	0.248667	-0.248667	0.0879902		-0.0795319	0.239898	-0.0795319	0.31943	0.0801829	0.159715
	0.406466	-0.0956413	0.0905682	0.166033	0.245608	0.128542	0.242546	-0.256319	0.0849297		-0.0852908	0.236858	-0.0852908	0.322148	0.0757834	0.161074
	0.406704	-0.0941111	0.0920984	0.162973	0.245608	0.122421	0.236425	-0.256319	0.0833994		-0.0855782	0.233702	-0.0855782	0.31928	0.0740618	0.15964
	0.406942	-0.0925808	0.0920984	0.167564	0.233366	0.125481	0.236425	-0.259379	0.0772784		-0.0865265	0.23159	-0.0865265	0.318116	0.0725316	0.159058
	0.407181	-0.0971716	0.0844471	0.166033	0.236426	0.122421	0.230304	-0.26244	0.0818692		-0.0895204	0.229993	-0.0895204	0.319513	0.0702362	0.159757
	0.407419	-0.101762	0.0859774	0.158382	0.241017	0.11783	0.227244	-0.26244	0.0757481		-0.0920699	0.227569	-0.0920699	0.319639	0.0677495	0.159819
	0.407658	-0.110944	0.0767958	0.14767	0.234896	0.113239	0.224183	-0.2655	0.0757481		-0.0975725	0.221595	-0.0975725	0.319167	0.062011	0.159584
	0.407896	-0.117065	0.0737353	0.152261	0.228775	0.111709	0.227244	-0.270091	0.0726876		-0.101456	0.221269	-0.101456	0.322725	0.0599069	0.161363
	0.408134	-0.121656	0.066084	0.141549	0.221123	0.102527	0.222653	-0.270091	0.0650363		-0.105715	0.212521	-0.105715	0.318236	0.0534033	0.159118
	0.408611	-0.126247	0.0645537	0.135428	0.213472	0.104058	0.20735	-0.274682	0.0604455		-0.109462	0.205557	-0.109462	0.315019	0.0480474	0.15751
	0.40885	-0.120125	0.0614932	0.130837	0.205821	0.0948761	0.20735	-0.285394	0.0543244		-0.11401	0.201305	-0.11401	0.315315	0.0436479	0.157658
	0.409088	-0.130837	0.0614932	0.132368	0.210412	0.0918155	0.20735	-0.286924	0.0512639		-0.117914	0.202149	-0.117914	0.320063	0.0421176	0.160031
	0.409327	-0.121656	0.0599629	0.129307	0.208881	0.0918155	0.20429	-0.285394	0.0512639		-0.115278	0.199896	-0.115278	0.315174	0.0423089	0.157587
	0.409565	-0.124716	0.0569024	0.136958	0.207351	0.0918155	0.20429	-0.296106	0.0497336		-0.120295	0.201852	-0.120295	0.322147	0.0407786	0.161073
	0.409803	-0.127777	0.0569024	0.130837	0.207351	0.0902853	0.199699	-0.296106	0.0436125		-0.122241	0.198443	-0.122241	0.320684	0.0381007	0.160342
	0.410042	-0.132368	0.0538419	0.127777	0.207351	0.0872248	0.20276	-0.293045	0.040552		-0.123383	0.196906	-0.123383	0.320289	0.0367617	0.160144
	0.41028	-0.130837	0.0523116	0.129307	0.204291	0.0872248	0.199699	-0.294575	0.0420823		-0.123447	0.195823	-0.123447	0.31927	0.0361878	0.159635
	0.410519	-0.133898	0.0538419	0.124716	0.205821	0.0872248	0.20276	-0.294575	0.0436125		-0.124149	0.196525	-0.124149	0.320674	0.0361878	0.160337
	0.410757	-0.135428	0.0538419	0.114004	0.20276	0.0811037	0.20276	-0.297636	0.0390218		-0.127396	0.192503	-0.127396	0.319898	0.0325535	0.159949
	0.410995	-0.14614	0.0477209	0.117065	0.196639	0.0811037	0.199699	-0.300696	0.0359612		-0.132126	0.189964	-0.132126	0.32209	0.0289191	0.161045
	0.411234	-0.141549	0.0431301	0.115535	0.193579	0.0765129	0.195108	-0.303757	0.0390218		-0.13269	0.187085	-0.13269	0.319775	0.0271976	0.159887
	0.411472	-0.14614	0.0415998	0.118595	0.195109	0.0765129	0.196639	-0.308348	0.0359612		-0.13601	0.188492	-0.13601	0.324502	0.0262411	0.162251
	0.411711	-0.14767	0.0400696	0.115535	0.193579	0.0688617	0.193578	-0.314469	0.0298402		-0.140453	0.185284	-0.140453	0.325737	0.0224155	0.162868
	0.411949	-0.150731	0.0415998	0.112474	0.187458	0.0734524	0.188987	-0.312938	0.0206586		-0.141308	0.181548	-0.141308	0.322855	0.0201201	0.161428
	0.412188	-0.156852	0.0354788	0.106353	0.192048	0.0765129	0.187457	-0.308348	0.0191283		-0.142123	0.180068	-0.142123	0.322191	0.0189724	0.161095
	0.412426	-0.156852	0.0339485	0.101762	0.188988	0.0749827	0.184396	-0.306817	0.0221888		-0.141682	0.177331	-0.141682	0.319013	0.0178247	0.159507
	0.412664	-0.158382	0.0339485	0.109414	0.182867	0.0734524	0.182866	-0.312938	0.0237191		-0.143873	0.177609	-0.143873	0.321482	0.0168683	0.160741
	0.412903	-0.162973	0.0339485	0.101762	0.172155	0.0642709	0.176745	-0.317529	0.0206586		-0.148297	0.170557	-0.148297	0.318854	0.0111298	0.159427
	0.413141	-0.167564	0.0262972	0.0956413	0.172155	0.0566196	0.173685	-0.314469	0.017598		-0.150491	0.165481	-0.150491	0.315972	0.00749543	0.157986
	0.413618	-0.172154	0.024767	0.094111	0.166034	0.0550893	0.167564	-0.319059	0.017598		-0.153772	0.162259	-0.153772	0.316031	0.00424362	0.158016
	0.413857	-0.162973	0.0201762	0.0910505	0.166034	0.0566196	0.164503	-0.325181	0.0130072		-0.154788	0.160597	-0.154788	0.315385	0.00290464	0.157693
	0.414095	-0.169094	0.0155854	0.094111	0.169094	0.0504985	0.162973	-0.329771	0.00994671		-0.159364	0.1602	-0.159364	0.319564	0.00041797	0.159782
	0.414333	-0.170624	0.0171157	0.0910505	0.164504	0.0443775	0.164503	-0.329771	0.00841645		-0.16044	0.157832	-0.16044	0.318272	-0.00130358	0.159136
	0.414572	-0.170624	0.0186459	0.0895202	0.161443	0.0504985	0.158382	-0.332832	0.00382565		-0.161509	0.156224	-0.161509	0.317733	-0.00264256	0.158867
	0.41481	-0.173685	0.0262972	0.0910505	0.166034	0.0504985	0.155321	-0.337423	0.00382565		-0.163202	0.158682	-0.163202	0.321884	-0.00225999	0.160942
	0.415049	-0.170624	0.0217064	0.0895202	0.169094	0.047438	0.159912	-0.332832	0.00535592		-0.161306	0.158698	-0.161306	0.320004	-0.00130358	0.160002
	0.415287	-0.172154	0.0201762	0.0864597	0.169094	0.0535591	0.159912	-0.335892	0.00382565		-0.162875	0.159121	-0.162875	0.321996	-0.00187742	0.160998
	0.415525	-0.175215	0.0262972	0.0910505	0.167564	0.0489683	0.156852	-0.331302	0.000765123		-0.161758	0.158003	-0.161758	0.31976	-0.00187743	0.15988
	0.415764	-0.179806	0.0201762	0.0833992	0.167564	0.0459078	0.158382	-0.332832	0.00688618		-0.164131	0.15655	-0.164131	0.320681	-0.00379025	0.16034
	0.416002	-0.181336	0.0125249	0.0864597	0.161443	0.0443775	0.156852	-0.334362	0.00229539		-0.166398	0.153461	-0.166398	0.319859	-0.00646821	0.159929
	0.416241	-0.176745	0.0171157	0.0864597	0.161443	0.0428472	0.152261	-0.332832	-0.000765142		-0.164609	0.152055	-0.164609	0.316664	-0.00627693	0.158332
	0.416479	-0.181336	0.0125249	0.0772781	0.161443	0.0382565	0.156852	-0.334362	0.00382565		-0.167256	0.150877	-0.167256	0.318133	-0.00818975	0.159067
	0.416718	-0.182866	0.00946437	0.0772781	0.166034	0.0367262	0.150731	-0.345074	0.00382565		-0.172252	0.151282	-0.172252	0.323534	-0.0104851	0.161767
	0.416956	-0.184396	0.00793411	0.0757479	0.162973	0.0321354	0.156852	-0.343544	-0.00382567		-0.173601	0.149571	-0.173601	0.323172	-0.0120154	0.161586
	0.417194	-0.182866	0.00946437	0.0726874	0.158383	0.0367262	0.152261	-0.343544	-0.000765142		-0.172387	0.147973	-0.172387	0.32036	-0.0122067	0.16018
	0.417433	-0.188987	0.00793411	0.0680966	0.159913	0.035196	0.1492	-0.342013	-0.000765142		-0.173971	0.146115	-0.173971	0.320086	-0.0139282	0.160043
	0.417671	-0.184396	0.00334333	0.0711571	0.156852	0.035196	0.1492	-0.338953	-0.00229541		-0.172073	0.144599	-0.172073	0.316673	-0.0137369	0.158336
	0.41791	-0.184396	0.0140551	0.0696268	0.159913	0.035196	0.150731	-0.340483	-0.000765142		-0.171449	0.147418	-0.171449	0.318867	-0.0120154	0.159434
	0.418148	-0.192048	0.0109946	0.0696268	0.156852	0.035196	0.153791	-0.345074	-0.00229541		-0.175686	0.147447	-0.175686	0.323134	-0.0141195	0.161567
	0.418386	-0.188987	0.00793411	0.0665663	0.153792	0.035196	0.152261	-0.340483	0.000765123		-0.173265	0.145026	-0.173265	0.318291	-0.0141195	0.159146
	0.418863	-0.187457	0.00640385	0.0680966	0.153792	0.0367262	0.1492	-0.345074	-0.00994673		-0.175797	0.143732	-0.175797	0.31953	-0.0160323	0.159765
	0.419102	-0.196639	0.00181307	0.0680966	0.147671	0.0336657	0.14767	-0.348134	-0.011477		-0.180247	0.140914	-0.180247	0.321161	-0.0196667	0.16058
	0.41934	-0.193578	-0.00124745	0.0680966	0.150731	0.0275447	0.1492	-0.345074	-0.0130073		-0.179354	0.140021	-0.179354	0.319376	-0.0196667	0.159688
	0.419579	-0.193578	0.00334333	0.0696268	0.150731	0.0290749	0.14614	-0.349665	-0.00841647		-0.179823	0.141637	-0.179823	0.32146	-0.0190929	0.16073
	0.419817	-0.193578	0.00640385	0.0650361	0.14461	0.0306052	0.143079	-0.352725	-0.00841647		-0.180759	0.139512	-0.180759	0.320271	-0.0206231	0.160136
	0.420055	-0.195108	0.00334333	0.058915	0.14614	0.035196	0.138489	-0.354255	-0.0145375		-0.182766	0.137312	-0.182766	0.320078	-0.0227272	0.160039
	0.420294	-0.199699	0.00946437	0.058915	0.14614	0.0306052	0.140019	-0.354255	-0.0175981		-0.184081	0.137479	-0.184081	0.321561	-0.0233011	0.16078
	0.420532	-0.195108	0.00946437	0.058915	0.14614	0.0321354	0.14767	-0.345074	-0.0145375		-0.178911	0.138812	-0.178911	0.317723	-0.0200493	0.158861
	0.420771	-0.196639	0.00181307	0.0650361	0.153792	0.0321354	0.14461	-0.345074	-0.0130073		-0.179607	0.140274	-0.179607	0.319881	-0.0196667	0.15994
	0.421009	-0.193578	0.00640385	0.0619755	0.152261	0.0367262	0.14461	-0.354255	-0.00994673		-0.181247	0.142296	-0.181247	0.323543	-0.0194754	0.161772
	0.421247	-0.190517	0.00946437	0.0635058	0.150731	0.0336657	0.14461	-0.354255	-0.00994673		-0.180285	0.1421	-0.180285	0.322385	-0.0190929	0.161193
	0.421486	-0.196639	0.00487359	0.0635058	0.155322	0.0306052	0.152261	-0.351195	-0.0160678		-0.182251	0.142918	-0.182251	0.325169	-0.0196667	0.162585
	0.421724	-0.198169	0.0109946	0.0604453	0.150731	0.0367262	0.14767	-0.346604	-0.00994673		-0.179147	0.142109	-0.179147	0.321256	-0.018519	0.160628
	0.421963	-0.198169	0.00487359	0.0604453	0.147671	0.0382565	0.14461	-0.346604	-0.0130073		-0.179989	0.139508	-0.179989	0.319497	-0.0202406	0.159748
	0.422201	-0.20582	0.00487359	0.0573848	0.14614	0.0260144	0.143079	-0.349665	-0.011477		-0.184188	0.136821	-0.184188	0.321009	-0.0236837	0.160505
	0.42244	-0.20429	0.00181307	0.058915	0.14461	0.0306052	0.141549	-0.351195	-0.00994673		-0.184005	0.137021	-0.184005	0.321026	-0.0234924	0.160513
	0.422678	-0.20735	0.00640385	0.0512637	0.14308	0.0290749	0.136958	-0.351195	-0.011477		-0.18511	0.134299	-0.18511	0.319409	-0.0254052	0.159704
	0.422916	-0.20582	0.000282806	0.0512637	0.136959	0.0244841	0.135428	-0.355786	-0.0160678		-0.187937	0.130623	-0.187937	0.318559	-0.028657	0.15928
	0.423155	-0.208881	-0.00430797	0.0512637	0.135429	0.0229539	0.130837	-0.354255	-0.0206586		-0.189273	0.127368	-0.189273	0.316641	-0.0309524	0.158321
	0.423393	-0.211941	0.000282806	0.0512637	0.133898	0.0260144	0.127777	-0.368028	-0.0206586		-0.194619	0.129271	-0.194619	0.32389	-0.0326739	0.161945
	0.423632	-0.211941	-0.00583823	0.052794	0.123186	0.0198934	0.127777	-0.364967	-0.0237191		-0.194805	0.124102	-0.194805	0.318907	-0.0353519	0.159454
	0.424109	-0.211941	-0.00124745	0.0497335	0.127777	0.0153026	0.127777	-0.358846	-0.0298402		-0.193295	0.122974	-0.193295	0.31627	-0.0351606	0.158135
	0.424347	-0.215002	-0.00736849	0.0436124	0.130838	0.0107118	0.127777	-0.360377	-0.0313704		-0.196258	0.120963	-0.196258	0.317222	-0.0376473	0.158611
	0.424585	-0.224183	-0.00889875	0.0497335	0.121656	0.0153026	0.126247	-0.366498	-0.0313704		-0.200393	0.12089	-0.200393	0.321284	-0.0397514	0.160642
	0.424824	-0.219592	-0.010429	0.0436124	0.127777	0.0137723	0.124716	-0.363437	-0.0313704		-0.198654	0.119916	-0.198654	0.31857	-0.0393688	0.159285
	0.425062	-0.218062	-0.0119593	0.0420822	0.127777	0.0107118	0.121656	-0.369558	-0.0359612		-0.20162	0.118291	-0.20162	0.319911	-0.0416642	0.159955
	0.425301	-0.225713	-0.0119593	0.0359611	0.118596	0.00918155	0.118595	-0.371088	-0.0390218		-0.205028	0.113666	-0.205028	0.318694	-0.0456812	0.159347
	0.425539	-0.225713	-0.0150198	0.0298401	0.120126	0.00765129	0.118595	-0.372619	-0.0390218		-0.206432	0.112391	-0.206432	0.318823	-0.0470201	0.159412
	0.425777	-0.228774	-0.0150198	0.0359611	0.121656	0.00765129	0.115535	-0.38027	-0.040552		-0.209956	0.114003	-0.209956	0.323959	-0.0479766	0.16198
	0.426016	-0.227244	-0.0180803	0.0359611	0.112475	0.00306051	0.109414	-0.375679	-0.0497336		-0.209542	0.107085	-0.209542	0.316626	-0.0512284	0.158313
	0.426254	-0.227244	-0.0150198	0.0344309	0.121656	0.00918155	0.112474	-0.372619	-0.0451428		-0.207159	0.111589	-0.207159	0.318748	-0.0477853	0.159374
	0.426493	-0.227244	-0.0150198	0.0329006	0.117065	0.0107118	0.114004	-0.372619	-0.040552		-0.206548	0.11136	-0.206548	0.317908	-0.047594	0.158954
	0.426731	-0.231835	-0.0242014	0.0344309	0.112475	0.00459077	0.112474	-0.374149	-0.0420823		-0.209845	0.107771	-0.209845	0.317617	-0.0510371	0.158808
	0.42697	-0.233365	-0.0242014	0.0344309	0.112475	0.00306051	0.112474	-0.38027	-0.0482034		-0.213434	0.107534	-0.213434	0.320967	-0.0529499	0.160484
	0.427208	-0.233365	-0.0272619	0.0252493	0.109414	0.00153026	0.110944	-0.3818	-0.0466731		-0.214798	0.104307	-0.214798	0.319105	-0.0552453	0.159552
	0.427446	-0.241016	-0.0242014	0.0221888	0.107884	0.00153026	0.106353	-0.374149	-0.0558547		-0.214912	0.100596	-0.214912	0.315507	-0.0571581	0.157754
	0.427685	-0.250198	-0.0333829	0.0191282	0.103293	0.00153026	0.107883	-0.375679	-0.0527942		-0.218727	0.0986726	-0.218727	0.3174	-0.0600274	0.1587
	0.427923	-0.247137	-0.039504	0.0114769	0.101763	-0.0076513	0.104823	-0.3818	-0.0543244		-0.22219	0.0941013	-0.22219	0.316291	-0.0640443	0.158146
	0.428162	-0.251728	-0.0440947	0.017598	0.100232	-0.00918156	0.0987018	-0.392512	-0.0558547		-0.227828	0.0936181	-0.227828	0.321446	-0.0671048	0.160723
	0.4284	-0.244077	-0.0349132	0.00841643	0.101763	-0.0122421	0.0941111	-0.390982	-0.0604455		-0.225614	0.0910215	-0.225614	0.316635	-0.0672961	0.158318
	0.428638	-0.242546	-0.0333829	0.00841643	0.0987022	-0.00612104	0.0895203	-0.387921	-0.0650363		-0.223937	0.0893444	-0.223937	0.313281	-0.0672961	0.15664
	0.429115	-0.241016	-0.0349132	0.0130072	0.101763	-0.0076513	0.08799	-0.392512	-0.0650363		-0.225291	0.0906986	-0.225291	0.315989	-0.0672961	0.157995
	0.429354	-0.239486	-0.0318527	0.0145375	0.0987022	-0.0122421	0.0910505	-0.395573	-0.0680968		-0.226389	0.0906489	-0.226389	0.317038	-0.06787	0.158519
	0.429592	-0.247137	-0.039504	0.0160677	0.103293	-0.0107118	0.0910505	-0.395573	-0.063506		-0.228414	0.0919088	-0.228414	0.320323	-0.0682525	0.160161
	0.429831	-0.245607	-0.039504	0.017598	0.104823	-0.0137723	0.0956413	-0.392512	-0.0558547		-0.226109	0.0938119	-0.226109	0.319921	-0.0661484	0.15996
	0.430069	-0.244077	-0.0379737	0.0160677	0.104823	-0.0107118	0.0971716	-0.392512	-0.0604455		-0.225932	0.0940175	-0.225932	0.319949	-0.0659571	0.159975
	0.430307	-0.245607	-0.039504	0.00841643	0.100232	-0.0122421	0.0956413	-0.394042	-0.0604455		-0.227639	0.0907512	-0.227639	0.31839	-0.0684438	0.159195
	0.430546	-0.250198	-0.0318527	0.00535591	0.0971719	-0.0137723	0.0941111	-0.392512	-0.063506		-0.228184	0.0893837	-0.228184	0.317568	-0.0694002	0.158784
	0.430784	-0.251728	-0.0379737	0.00535591	0.0987022	-0.0137723	0.0910505	-0.397103	-0.0650363		-0.231116	0.0884898	-0.231116	0.319606	-0.0713131	0.159803
	0.431023	-0.248667	-0.0425645	0.00229538	0.0987022	-0.0122421	0.0941111	-0.394042	-0.0650363		-0.229696	0.0878348	-0.229696	0.317531	-0.0709305	0.158765
	0.431261	-0.241016	-0.0379737	0.0145375	0.104823	-0.0076513	0.0987018	-0.389451	-0.0665665		-0.224569	0.0934199	-0.224569	0.317989	-0.0655746	0.158994
	0.431499	-0.239486	-0.0349132	0.017598	0.104823	-0.0137723	0.100232	-0.392512	-0.0604455		-0.224584	0.0949652	-0.224584	0.319549	-0.0648094	0.159775
	0.431738	-0.236425	-0.0318527	0.0191282	0.106353	-0.0122421	0.100232	-0.395573	-0.0604455		-0.224437	0.0967312	-0.224437	0.321169	-0.063853	0.160584
	0.431976	-0.233365	-0.0333829	0.0191282	0.104823	-0.0076513	0.104823	-0.392512	-0.063506		-0.222634	0.0972231	-0.222634	0.319857	-0.0627053	0.159928
	0.432215	-0.237956	-0.0318527	0.0206585	0.109414	-0.00459078	0.103293	-0.386391	-0.0589152		-0.220452	0.098867	-0.220452	0.319319	-0.0607925	0.15966
	0.432453	-0.241016	-0.0287921	0.0160677	0.104823	-0.0107118	0.101762	-0.389451	-0.0589152		-0.222866	0.0963076	-0.222866	0.319174	-0.0632792	0.159587
	0.432692	-0.242546	-0.0318527	0.0160677	0.104823	-0.00918156	0.103293	-0.392512	-0.057385		-0.224433	0.0971095	-0.224433	0.321543	-0.0636617	0.160771
	0.43293	-0.236425	-0.0303224	0.0191282	0.109414	-0.00612104	0.106353	-0.392512	-0.0604455		-0.222648	0.0999156	-0.222648	0.322564	-0.0613664	0.161282
	0.433168	-0.237956	-0.0287921	0.0145375	0.100232	-0.0107118	0.106353	-0.387921	-0.0650363		-0.222338	0.0950146	-0.222338	0.317353	-0.0636617	0.158676
	0.433407	-0.237956	-0.0242014	0.0145375	0.104823	-0.00918156	0.104823	-0.390982	-0.0604455		-0.222372	0.097727	-0.222372	0.320099	-0.0623228	0.16005
	0.433645	-0.230304	-0.0318527	0.0252493	0.114005	-0.00306052	0.104823	-0.387921	-0.057385		-0.218488	0.101876	-0.218488	0.320364	-0.0583058	0.160182
	0.433884	-0.228774	-0.0226711	0.023719	0.114005	-0.00153026	0.106353	-0.3818	-0.0527942		-0.21422	0.103347	-0.21422	0.317567	-0.0554366	0.158783
	0.434361	-0.224183	-0.0150198	0.0267796	0.115535	-0.00306052	0.107883	-0.38333	-0.0543244		-0.213014	0.105584	-0.213014	0.318597	-0.053715	0.159299
	0.434599	-0.224183	-0.0180803	0.0390216	0.115535	-0.00306052	0.112474	-0.38333	-0.0558547		-0.212805	0.108436	-0.212805	0.321241	-0.0521848	0.160621
	0.434837	-0.230304	-0.0196106	0.0329006	0.114005	0.00153026	0.112474	-0.3818	-0.0527942		-0.213529	0.10763	-0.213529	0.321159	-0.0529499	0.160579
	0.435076	-0.233365	-0.0150198	0.0313703	0.109414	-0.00153026	0.110944	-0.37874	-0.0482034		-0.212486	0.106204	-0.212486	0.31869	-0.0531412	0.159345
	0.435314	-0.237956	-0.0165501	0.0329006	0.114005	-0.00306052	0.107883	-0.38333	-0.0558547		-0.216595	0.106105	-0.216595	0.3227	-0.0552453	0.16135
	0.435553	-0.236425	-0.0257316	0.0283098	0.109414	-0.00459078	0.107883	-0.38027	-0.0558547		-0.216289	0.101972	-0.216289	0.318261	-0.0571581	0.159131
	0.435791	-0.236425	-0.0242014	0.0313703	0.104823	-3.25416e-09	0.104823	-0.38333	-0.0558547		-0.21672	0.102022	-0.21672	0.318742	-0.0573494	0.159371
	0.436029	-0.236425	-0.0196106	0.0313703	0.109414	-0.00459078	0.104823	-0.389451	-0.063506		-0.219965	0.102971	-0.219965	0.322937	-0.0584971	0.161468
	0.436268	-0.234895	-0.0226711	0.0267796	0.110944	-0.00612104	0.101762	-0.394042	-0.0650363		-0.222202	0.101382	-0.222202	0.323584	-0.0604099	0.161792
	0.436506	-0.237956	-0.0257316	0.0267796	0.107884	-0.00306052	0.103293	-0.389451	-0.0589152		-0.220503	0.101214	-0.220503	0.321717	-0.0596448	0.160858
	0.436745	-0.234895	-0.0211408	0.0313703	0.103293	-0.00459078	0.103293	-0.394042	-0.063506		-0.221444	0.101389	-0.221444	0.322833	-0.0600274	0.161417
	0.436983	-0.233365	-0.0242014	0.0298401	0.109414	-0.00612104	0.104823	-0.390982	-0.0619757		-0.220209	0.102067	-0.220209	0.322277	-0.059071	0.161138
	0.437222	-0.230304	-0.0257316	0.0359611	0.110944	-0.0076513	0.0956413	-0.389451	-0.063506		-0.218996	0.100472	-0.218996	0.319468	-0.0592622	0.159734
	0.43746	-0.230304	-0.0211408	0.0405519	0.107884	-0.00918156	0.0971716	-0.392512	-0.0650363		-0.219803	0.101661	-0.219803	0.321463	-0.059071	0.160732
	0.437698	-0.231835	-0.0196106	0.0436124	0.107884	-0.00459078	0.103293	-0.392512	-0.0619757		-0.219104	0.10517	-0.219104	0.324275	-0.0569669	0.162137
	0.437937	-0.233365	-0.0242014	0.0466729	0.114005	-0.0122421	0.0925808	-0.387921	-0.0619757		-0.218801	0.102189	-0.218801	0.32099	-0.0583058	0.160495
	0.438175	-0.230304	-0.0211408	0.0390216	0.107884	-0.0107118	0.0971716	-0.392512	-0.0650363		-0.220009	0.101101	-0.220009	0.32111	-0.0594535	0.160555
	0.438414	-0.230304	-0.0196106	0.0436124	0.112475	-0.00918156	0.0971716	-0.392512	-0.0650363		-0.219539	0.103693	-0.219539	0.323232	-0.0579233	0.161616
	0.438652	-0.231835	-0.0196106	0.0482032	0.110944	-0.0107118	0.0987018	-0.389451	-0.0604455		-0.218082	0.104531	-0.218082	0.322614	-0.0567756	0.161307
	0.43889	-0.234895	-0.0134895	0.0497335	0.107884	-0.0076513	0.0971716	-0.392512	-0.0619757		-0.219338	0.105405	-0.219338	0.324743	-0.0569669	0.162371
	0.439367	-0.233365	-0.0196106	0.0497335	0.109414	-0.0076513	0.101762	-0.397103	-0.0665665		-0.221853	0.106006	-0.221853	0.327859	-0.0579233	0.16393
	0.439606	-0.241016	-0.0211408	0.0482032	0.107884	-0.00918156	0.0941111	-0.397103	-0.0680968		-0.224424	0.102839	-0.224424	0.327262	-0.0607925	0.163631
	0.439844	-0.239486	-0.0196106	0.0451427	0.101763	-0.0076513	0.0941111	-0.395573	-0.0680968		-0.223279	0.100929	-0.223279	0.324209	-0.0611751	0.162104
	0.440083	-0.242546	-0.0257316	0.0497335	0.100232	-0.0122421	0.0925808	-0.398633	-0.0696271		-0.226242	0.0996833	-0.226242	0.325925	-0.0632792	0.162962
	0.440321	-0.250198	-0.0242014	0.0512637	0.100232	-0.0122421	0.0895203	-0.398633	-0.0680968		-0.227887	0.0997982	-0.227887	0.327685	-0.0640443	0.163843
	0.440559	-0.248667	-0.0272619	0.0451427	0.0987022	-0.0168329	0.08799	-0.404754	-0.063506		-0.230175	0.0978783	-0.230175	0.328054	-0.0661484	0.164027
	0.440798	-0.253258	-0.0318527	0.0374914	0.0941114	-0.0198934	0.0864598	-0.404754	-0.0788087		-0.234347	0.0917207	-0.234347	0.326068	-0.0713131	0.163034
	0.441036	-0.250198	-0.0272619	0.0405519	0.08646	-0.0168329	0.0803387	-0.404754	-0.0803389		-0.232973	0.0899642	-0.232973	0.322937	-0.0715043	0.161469
	0.441275	-0.256319	-0.0349132	0.0390216	0.0788087	-0.0244841	0.0757479	-0.413936	-0.0803389		-0.239567	0.085464	-0.239567	0.325031	-0.0770515	0.162516
	0.441513	-0.257849	-0.0364434	0.0420822	0.0849298	-0.0321354	0.0726874	-0.423117	-0.0833995		-0.244599	0.0862881	-0.244599	0.330887	-0.0791557	0.165444
	0.441751	-0.268561	-0.0364434	0.0405519	0.0879903	-0.0321354	0.0742177	-0.418526	-0.08646		-0.246099	0.0862575	-0.246099	0.332357	-0.0799208	0.166178
	0.44199	-0.270091	-0.0364434	0.0405519	0.0772784	-0.0382565	0.0665664	-0.413936	-0.0956416		-0.2466	0.0791073	-0.2466	0.325707	-0.0837464	0.162854
	0.442228	-0.2655	-0.0410342	0.0359611	0.0742179	-0.0367262	0.0635058	-0.418526	-0.0971718		-0.24778	0.0764611	-0.24778	0.324241	-0.0856593	0.16212
	0.442467	-0.270091	-0.045625	0.0374914	0.0711574	-0.0397867	0.0696269	-0.426178	-0.103293		-0.253337	0.0766627	-0.253337	0.33	-0.0883372	0.165
	0.442705	-0.271621	-0.0548066	0.0390216	0.0650363	-0.0504986	0.0604453	-0.426178	-0.101763		-0.255412	0.070321	-0.255412	0.325733	-0.0925454	0.162866
	0.442944	-0.274682	-0.0532763	0.0436124	0.0619758	-0.047438	0.0558545	-0.43689	-0.101763		-0.259842	0.0716906	-0.259842	0.331533	-0.0940757	0.165766
	0.443182	-0.276212	-0.0532763	0.0390216	0.057385	-0.0459078	0.0543243	-0.435359	-0.104823		-0.260078	0.0688657	-0.260078	0.328943	-0.095606	0.164472
	0.44342	-0.276212	-0.0578671	0.0390216	0.0558547	-0.0535591	0.0482032	-0.43842	-0.114005		-0.263668	0.0644226	-0.263668	0.328091	-0.0996229	0.164046
	0.443659	-0.283863	-0.0655184	0.0390216	0.0558547	-0.0504986	0.0482032	-0.447601	-0.110944		-0.269229	0.0653928	-0.269229	0.334622	-0.101918	0.167311
	0.443897	-0.282333	-0.0639881	0.0374914	0.0589152	-0.0520288	0.0482032	-0.446071	-0.112474		-0.268444	0.0653728	-0.268444	0.333817	-0.101536	0.166909
	0.444136	-0.285394	-0.0624579	0.0374914	0.0543244	-0.0581498	0.046673	-0.447601	-0.117065		-0.270888	0.0628432	-0.270888	0.333731	-0.104022	0.166866
	0.444613	-0.289984	-0.0670486	0.0344309	0.0482034	-0.0627406	0.046673	-0.452192	-0.124717		-0.275829	0.0589847	-0.275829	0.334813	-0.108422	0.167407
	0.444851	-0.297636	-0.0746999	0.0313703	0.0390218	-0.0627406	0.0390217	-0.452192	-0.120126		-0.278171	0.0536759	-0.278171	0.331847	-0.112248	0.165923
	0.445089	-0.305287	-0.0746999	0.0313703	0.0359612	-0.0734524	0.0359611	-0.452192	-0.121656		-0.281445	0.0504461	-0.281445	0.331891	-0.115499	0.165945
	0.445328	-0.308348	-0.0777605	0.0252493	0.0374915	-0.0749827	0.0344309	-0.458313	-0.127777		-0.285911	0.0484086	-0.285911	0.33432	-0.118751	0.16716
	0.445566	-0.309878	-0.0823512	0.023719	0.0313704	-0.0719222	0.0344309	-0.464434	-0.136959		-0.290114	0.0461079	-0.290114	0.336222	-0.122003	0.168111
	0.445805	-0.319059	-0.0854118	0.0252493	0.0252494	-0.0719222	0.0267796	-0.464434	-0.14461		-0.294031	0.0419913	-0.294031	0.336022	-0.12602	0.168011
	0.446043	-0.32212	-0.0900025	0.0114769	0.0221888	-0.0841642	0.0191283	-0.473616	-0.14614		-0.300347	0.0345349	-0.300347	0.334882	-0.132906	0.167441
	0.446281	-0.32518	-0.0900025	0.00841643	0.0145375	-0.088755	0.011477	-0.481267	-0.147671		-0.304912	0.0303011	-0.304912	0.335213	-0.137306	0.167607
	0.44652	-0.328241	-0.100714	0.00382564	0.00841645	-0.0933458	0.00535592	-0.485858	-0.152261		-0.309698	0.0239926	-0.309698	0.333691	-0.142853	0.166845
	0.446758	-0.329771	-0.106835	0.00229538	0.00229538	-0.100997	0.00535592	-0.488918	-0.161443		-0.313851	0.0193466	-0.313851	0.333198	-0.147252	0.166599
	0.446997	-0.337423	-0.106835	-0.0022954	-0.00229541	-0.100997	0.00382566	-0.493509	-0.166034		-0.318378	0.016987	-0.318378	0.335365	-0.150695	0.167682
	0.447235	-0.338953	-0.112956	0.000765124	-0.00229541	-0.100997	-0.00229538	-0.504221	-0.170625		-0.324099	0.0162047	-0.324099	0.340304	-0.153947	0.170152
	0.447474	-0.342013	-0.112956	0.00229538	-0.000765149	-0.107118	-0.00382564	-0.4981	-0.175215		-0.323733	0.0143083	-0.323733	0.338041	-0.154712	0.169021
	0.447712	-0.346604	-0.114487	-0.0022954	-0.000765149	-0.100997	-0.0053559	-0.49963	-0.170625		-0.324574	0.0143838	-0.324574	0.338957	-0.155095	0.169479
	0.44795	-0.349665	-0.122138	-0.00841644	-0.011477	-0.105588	-0.00994669	-0.502691	-0.175215		-0.328565	0.00728077	-0.328565	0.335846	-0.160642	0.167923
	0.448189	-0.355786	-0.120608	-0.0099467	-0.0206586	-0.1163	-0.0191283	-0.505751	-0.181336		-0.333246	0.00086725	-0.333246	0.334113	-0.166189	0.167057
	0.448427	-0.357316	-0.125199	-0.0145375	-0.0206586	-0.1163	-0.0191283	-0.514933	-0.185927		-0.338232	-0.000267664	-0.338232	0.337964	-0.16925	0.168982
	0.448666	-0.363437	-0.13285	-0.0206585	-0.0160678	-0.123951	-0.0221888	-0.522584	-0.190518		-0.344828	-0.00323551	-0.344828	0.341593	-0.174032	0.170796
	0.448904	-0.372619	-0.137441	-0.0191283	-0.0298402	-0.128542	-0.0191283	-0.527175	-0.190518		-0.349979	-0.0061189	-0.349979	0.34386	-0.178049	0.17193
	0.449142	-0.372619	-0.143562	-0.0267796	-0.0390218	-0.128542	-0.0206585	-0.522584	-0.192048		-0.349296	-0.012158	-0.349296	0.337138	-0.180727	0.168569
	0.449381	-0.37874	-0.145092	-0.0374914	-0.0329007	-0.131602	-0.0267796	-0.528705	-0.192048		-0.353759	-0.014581	-0.353759	0.339178	-0.18417	0.169589
	0.449858	-0.368028	-0.148152	-0.0344309	-0.0313705	-0.137723	-0.0359611	-0.531766	-0.20123		-0.354189	-0.0179763	-0.354189	0.336213	-0.186083	0.168106
	0.450096	-0.38027	-0.148152	-0.0344309	-0.0374915	-0.140784	-0.0359611	-0.534826	-0.20429		-0.359332	-0.0197199	-0.359332	0.339612	-0.189526	0.169806
	0.450335	-0.38027	-0.154273	-0.0436124	-0.0374915	-0.146905	-0.0390216	-0.542478	-0.20276		-0.363327	-0.0233764	-0.363327	0.33995	-0.193351	0.169975
	0.450573	-0.38333	-0.163455	-0.0420822	-0.0466731	-0.140784	-0.0390216	-0.539417	-0.207351		-0.364044	-0.0264849	-0.364044	0.337559	-0.195264	0.168779
	0.450811	-0.390982	-0.161925	-0.0482032	-0.0497337	-0.146905	-0.0420822	-0.539417	-0.207351		-0.366602	-0.0300473	-0.366602	0.336555	-0.198325	0.168278
	0.45105	-0.395572	-0.168046	-0.0558545	-0.0543245	-0.149965	-0.046673	-0.550129	-0.205821		-0.37279	-0.0338067	-0.37279	0.338983	-0.203298	0.169491
	0.451288	-0.397103	-0.168046	-0.0573848	-0.0589153	-0.156086	-0.052794	-0.55472	-0.216533		-0.377012	-0.0383836	-0.377012	0.338628	-0.207698	0.169314
	0.451527	-0.400163	-0.174167	-0.0573848	-0.0589153	-0.166798	-0.052794	-0.565432	-0.221123		-0.384058	-0.0401363	-0.384058	0.343922	-0.212097	0.171961
	0.451765	-0.409345	-0.178758	-0.0619756	-0.0619758	-0.166798	-0.0635058	-0.562371	-0.224184		-0.386383	-0.0458455	-0.386383	0.340537	-0.216114	0.170269
	0.452003	-0.415466	-0.181818	-0.058915	-0.0635061	-0.172919	-0.0650361	-0.563901	-0.225714		-0.38966	-0.0471588	-0.38966	0.342501	-0.218409	0.171251
	0.452242	-0.416996	-0.184879	-0.0726874	-0.0711574	-0.168328	-0.0573848	-0.568492	-0.225714		-0.391908	-0.0495014	-0.391908	0.342407	-0.220705	0.171204
	0.45248	-0.423117	-0.186409	-0.0726874	-0.0757482	-0.17445	-0.0680966	-0.568492	-0.225714		-0.394403	-0.0542757	-0.394403	0.340127	-0.224339	0.170063
	0.452719	-0.427708	-0.19253	-0.0711571	-0.0818693	-0.17751	-0.0711571	-0.574613	-0.231835		-0.399719	-0.0573761	-0.399719	0.342343	-0.228547	0.171171
	0.452957	-0.433829	-0.203242	-0.0803387	-0.0833995	-0.180571	-0.0742176	-0.582264	-0.237956		-0.406544	-0.06241	-0.406544	0.344134	-0.234477	0.172067
	0.453196	-0.44301	-0.209363	-0.0910505	-0.0864601	-0.185161	-0.0696269	-0.580734	-0.239486		-0.409874	-0.0663493	-0.409874	0.343524	-0.238112	0.171762
	0.453434	-0.44301	-0.209363	-0.0956413	-0.0895206	-0.186692	-0.0788084	-0.580734	-0.250198		-0.41154	-0.0719522	-0.41154	0.339587	-0.241746	0.169794
	0.453672	-0.447601	-0.220075	-0.101762	-0.0910509	-0.194343	-0.0833992	-0.585325	-0.248668		-0.416227	-0.0768288	-0.416227	0.339399	-0.246528	0.169699
	0.453911	-0.456783	-0.226196	-0.103293	-0.0987022	-0.203524	-0.08799	-0.594506	-0.251729		-0.424148	-0.0815328	-0.424148	0.342615	-0.25284	0.171308
	0.454149	-0.453722	-0.230786	-0.109414	-0.106354	-0.209645	-0.0910505	-0.602158	-0.25938		-0.428393	-0.0872342	-0.428393	0.341159	-0.257814	0.170579
	0.454388	-0.461374	-0.232317	-0.118595	-0.110944	-0.209645	-0.094111	-0.603688	-0.265501		-0.432207	-0.0918366	-0.432207	0.340371	-0.262022	0.170185
	0.454865	-0.459843	-0.236907	-0.123186	-0.112475	-0.212706	-0.101762	-0.603688	-0.265501		-0.432667	-0.0963504	-0.432667	0.336316	-0.264509	0.168158
	0.455103	-0.464434	-0.247619	-0.123186	-0.117065	-0.218827	-0.103293	-0.608279	-0.268562		-0.437759	-0.100058	-0.437759	0.337701	-0.268908	0.168851
	0.455341	-0.472085	-0.243029	-0.123186	-0.123186	-0.221888	-0.103293	-0.61287	-0.273152		-0.442001	-0.101171	-0.442001	0.34083	-0.271586	0.170415
	0.45558	-0.481267	-0.25068	-0.127777	-0.126247	-0.221888	-0.107883	-0.620521	-0.274683		-0.448508	-0.104228	-0.448508	0.344281	-0.276368	0.17214
	0.455818	-0.475146	-0.258331	-0.132368	-0.123186	-0.224948	-0.106353	-0.620521	-0.274683		-0.447979	-0.105905	-0.447979	0.342074	-0.276942	0.171037
	0.456057	-0.484328	-0.259861	-0.136958	-0.129308	-0.223418	-0.107883	-0.618991	-0.280804		-0.450878	-0.109509	-0.450878	0.341369	-0.280194	0.170684
	0.456295	-0.491979	-0.265982	-0.135428	-0.129308	-0.229539	-0.112474	-0.623581	-0.280804		-0.455863	-0.111411	-0.455863	0.344453	-0.283637	0.172226
	0.456533	-0.495039	-0.265982	-0.143079	-0.132368	-0.23719	-0.120125	-0.629702	-0.282334		-0.46003	-0.116425	-0.46003	0.343605	-0.288228	0.171803
	0.456772	-0.4981	-0.270573	-0.152261	-0.140019	-0.246372	-0.126247	-0.637354	-0.286925		-0.465886	-0.123576	-0.465886	0.34231	-0.294731	0.171155
	0.45701	-0.50116	-0.276694	-0.155321	-0.149201	-0.247902	-0.130837	-0.637354	-0.285394		-0.467541	-0.128425	-0.467541	0.339116	-0.297983	0.169558
	0.457249	-0.502691	-0.287406	-0.156852	-0.156852	-0.249432	-0.133898	-0.645005	-0.294576		-0.473391	-0.133287	-0.473391	0.340103	-0.303339	0.170052
	0.457487	-0.510342	-0.293527	-0.169094	-0.159913	-0.252493	-0.135428	-0.646535	-0.305288		-0.478578	-0.139577	-0.478578	0.339001	-0.309077	0.1695
	0.457726	-0.510342	-0.298118	-0.169094	-0.159913	-0.258614	-0.138489	-0.649596	-0.302227		-0.480393	-0.141205	-0.480393	0.339187	-0.310799	0.169594
	0.457964	-0.517993	-0.305769	-0.176745	-0.164504	-0.263205	-0.136958	-0.658777	-0.308348		-0.488164	-0.144911	-0.488164	0.343253	-0.316537	0.171626
	0.458202	-0.527175	-0.302709	-0.181336	-0.166034	-0.270856	-0.14461	-0.663368	-0.312939		-0.493346	-0.14891	-0.493346	0.344436	-0.321128	0.172218
	0.458441	-0.530235	-0.30883	-0.184396	-0.169094	-0.275447	-0.14767	-0.661838	-0.309879		-0.494461	-0.152387	-0.494461	0.342074	-0.323424	0.171037
	0.458679	-0.527175	-0.31342	-0.195108	-0.176746	-0.280037	-0.14614	-0.663368	-0.312939		-0.495865	-0.157869	-0.495865	0.337996	-0.326867	0.168998
	0.458918	-0.533296	-0.319542	-0.198169	-0.178276	-0.280037	-0.1492	-0.67408	-0.322121		-0.503395	-0.160285	-0.503395	0.34311	-0.33184	0.171555
	0.459156	-0.534826	-0.324132	-0.199699	-0.181337	-0.283098	-0.153791	-0.67408	-0.325181		-0.50502	-0.164016	-0.50502	0.341004	-0.334518	0.170502
	0.459394	-0.537887	-0.328723	-0.20429	-0.182867	-0.286158	-0.1492	-0.678671	-0.326712		-0.508748	-0.164879	-0.508748	0.343868	-0.336813	0.171934
	0.459633	-0.544008	-0.331784	-0.208881	-0.181337	-0.287689	-0.155321	-0.684792	-0.328242		-0.513431	-0.167082	-0.513431	0.346349	-0.340257	0.173174
	0.46011	-0.540947	-0.333314	-0.219592	-0.192048	-0.290749	-0.161443	-0.680201	-0.329772		-0.511906	-0.17511	-0.511906	0.336796	-0.343508	0.168398
	0.460348	-0.550129	-0.336374	-0.221123	-0.188988	-0.29534	-0.156852	-0.690913	-0.329772		-0.51924	-0.173133	-0.51924	0.346107	-0.346186	0.173053
	0.460587	-0.553189	-0.339435	-0.225713	-0.193579	-0.29687	-0.164503	-0.690913	-0.331302		-0.520871	-0.178006	-0.520871	0.342865	-0.349438	0.171433
	0.460825	-0.55625	-0.350147	-0.230304	-0.196639	-0.304522	-0.164503	-0.693973	-0.334363		-0.525341	-0.182334	-0.525341	0.343007	-0.353838	0.171503
	0.461063	-0.563901	-0.354738	-0.236425	-0.20276	-0.313703	-0.173685	-0.695504	-0.338954		-0.530055	-0.189863	-0.530055	0.340192	-0.359959	0.170096
	0.461302	-0.55778	-0.356268	-0.237955	-0.205821	-0.315233	-0.173685	-0.695504	-0.343544		-0.5293	-0.192147	-0.5293	0.337153	-0.360724	0.168576
	0.46154	-0.55625	-0.360859	-0.242546	-0.204291	-0.313703	-0.181336	-0.700094	-0.348135		-0.531603	-0.195201	-0.531603	0.336402	-0.363402	0.168201
	0.461779	-0.55778	-0.354738	-0.244077	-0.204291	-0.310643	-0.179806	-0.706216	-0.351196		-0.53373	-0.193456	-0.53373	0.340275	-0.363593	0.170137
	0.462017	-0.55931	-0.354738	-0.239486	-0.204291	-0.315233	-0.176745	-0.710806	-0.345075		-0.535443	-0.190978	-0.535443	0.344466	-0.36321	0.172233
	0.462255	-0.55931	-0.357798	-0.247137	-0.20123	-0.316764	-0.178275	-0.712337	-0.348135		-0.537112	-0.193135	-0.537112	0.343977	-0.365123	0.171989
	0.462494	-0.55931	-0.356268	-0.245607	-0.205821	-0.315233	-0.176745	-0.701625	-0.346605		-0.532582	-0.194221	-0.532582	0.338361	-0.363402	0.16918
	0.462732	-0.568492	-0.363919	-0.241016	-0.208881	-0.312173	-0.176745	-0.703155	-0.345075		-0.536006	-0.193858	-0.536006	0.342149	-0.364932	0.171074
	0.462971	-0.568492	-0.365449	-0.248667	-0.213472	-0.310643	-0.175215	-0.703155	-0.342014		-0.536089	-0.195687	-0.536089	0.340402	-0.365888	0.170201
	0.463209	-0.574613	-0.362389	-0.254788	-0.215002	-0.318294	-0.182866	-0.704685	-0.349666		-0.539603	-0.200972	-0.539603	0.338631	-0.370288	0.169316
	0.463448	-0.580734	-0.36698	-0.257849	-0.213472	-0.316764	-0.184396	-0.706216	-0.354256		-0.542883	-0.202284	-0.542883	0.340599	-0.372583	0.170299
	0.463686	-0.576143	-0.37004	-0.259379	-0.211942	-0.318294	-0.185927	-0.710806	-0.351196		-0.543518	-0.202414	-0.543518	0.341103	-0.372966	0.170552
	0.463924	-0.576143	-0.374631	-0.26244	-0.219593	-0.327475	-0.179806	-0.709276	-0.351196		-0.544608	-0.205532	-0.544608	0.339077	-0.37507	0.169538
	0.464163	-0.582264	-0.377691	-0.270091	-0.222654	-0.327475	-0.181336	-0.715397	-0.354256		-0.549602	-0.20819	-0.549602	0.341412	-0.378896	0.170706
	0.464401	-0.582264	-0.380752	-0.26397	-0.218063	-0.319824	-0.184396	-0.715397	-0.354256		-0.548967	-0.205763	-0.548967	0.343204	-0.377365	0.171602
	0.46464	-0.585325	-0.379222	-0.2655	-0.218063	-0.324415	-0.185927	-0.716927	-0.357317		-0.550942	-0.207231	-0.550942	0.343711	-0.379087	0.171856
	0.465117	-0.582264	-0.374631	-0.274682	-0.215002	-0.332066	-0.190517	-0.706216	-0.358847		-0.546729	-0.211828	-0.546729	0.334901	-0.379278	0.16745
	0.465355	-0.579204	-0.379222	-0.273151	-0.218063	-0.327475	-0.187457	-0.716927	-0.357317		-0.549848	-0.209856	-0.549848	0.339992	-0.379852	0.169996
	0.465593	-0.577673	-0.379222	-0.276212	-0.221123	-0.327475	-0.187457	-0.715397	-0.357317		-0.549027	-0.211443	-0.549027	0.337584	-0.380235	0.168792
	0.465832	-0.582264	-0.388403	-0.277742	-0.221123	-0.330536	-0.190517	-0.716927	-0.351196		-0.551652	-0.213025	-0.551652	0.338627	-0.382339	0.169313
	0.46607	-0.582264	-0.389933	-0.279273	-0.225714	-0.333596	-0.193578	-0.719988	-0.355787		-0.553778	-0.216255	-0.553778	0.337522	-0.385017	0.168761
	0.466309	-0.582264	-0.388403	-0.283863	-0.228775	-0.329006	-0.201229	-0.710806	-0.354256		-0.549735	-0.219916	-0.549735	0.329819	-0.384825	0.16491
	0.466547	-0.585325	-0.386873	-0.280803	-0.225714	-0.325945	-0.190517	-0.718458	-0.360377		-0.553614	-0.214889	-0.553614	0.338725	-0.384252	0.169362
	0.466785	-0.585325	-0.382282	-0.280803	-0.225714	-0.332066	-0.182866	-0.719988	-0.358847		-0.554114	-0.212859	-0.554114	0.341254	-0.383486	0.170627
	0.467024	-0.583794	-0.385343	-0.280803	-0.225714	-0.333596	-0.185927	-0.718458	-0.355787		-0.553256	-0.214099	-0.553256	0.339157	-0.383678	0.169578
	0.467262	-0.585325	-0.385343	-0.279273	-0.222654	-0.325945	-0.190517	-0.718458	-0.360377		-0.553324	-0.213649	-0.553324	0.339675	-0.383486	0.169837
	0.467501	-0.585325	-0.383812	-0.288454	-0.218063	-0.324415	-0.184396	-0.707746	-0.352726		-0.548801	-0.212434	-0.548801	0.336367	-0.380617	0.168184
	0.467739	-0.591446	-0.389933	-0.288454	-0.225714	-0.324415	-0.185927	-0.710806	-0.355787		-0.552744	-0.215376	-0.552744	0.337368	-0.38406	0.168684
	0.467978	-0.591446	-0.389933	-0.288454	-0.222654	-0.324415	-0.190517	-0.712337	-0.354256		-0.553036	-0.215467	-0.553036	0.337569	-0.384252	0.168784
	0.468216	-0.592976	-0.394524	-0.291515	-0.224184	-0.324415	-0.187457	-0.710806	-0.358847		-0.554214	-0.216967	-0.554214	0.337247	-0.385591	0.168623
	0.468454	-0.594506	-0.394524	-0.297636	-0.230305	-0.327475	-0.192048	-0.706216	-0.355787		-0.553172	-0.221452	-0.553172	0.33172	-0.387312	0.16586
	0.468693	-0.597567	-0.394524	-0.296105	-0.228775	-0.335127	-0.188987	-0.715397	-0.354256		-0.55784	-0.219845	-0.55784	0.337995	-0.388842	0.168998
	0.468931	-0.605218	-0.397585	-0.303757	-0.228775	-0.336657	-0.193578	-0.716927	-0.357317		-0.561716	-0.223237	-0.561716	0.338479	-0.392477	0.169239
	0.46917	-0.597567	-0.397585	-0.302226	-0.227245	-0.335127	-0.195108	-0.713867	-0.360377		-0.558502	-0.223774	-0.558502	0.334728	-0.391138	0.167364
	0.469408	-0.599097	-0.399115	-0.305287	-0.236426	-0.342778	-0.196639	-0.723048	-0.360377		-0.563332	-0.22736	-0.563332	0.335972	-0.395346	0.167986
	0.469646	-0.606748	-0.403706	-0.314469	-0.242547	-0.338187	-0.199699	-0.7307	-0.360377		-0.569016	-0.230093	-0.569016	0.338923	-0.399554	0.169461
	0.469885	-0.603688	-0.406766	-0.309878	-0.234896	-0.338187	-0.195108	-0.719988	-0.358847		-0.564246	-0.227593	-0.564246	0.336653	-0.39592	0.168326
	0.470362	-0.603688	-0.403706	-0.309878	-0.231835	-0.336657	-0.192048	-0.721518	-0.360377		-0.564485	-0.225442	-0.564485	0.339044	-0.394963	0.169522
	0.4706	-0.603688	-0.405236	-0.317529	-0.236426	-0.344308	-0.196639	-0.719988	-0.363438		-0.565454	-0.231358	-0.565454	0.334096	-0.398406	0.167048
	0.470839	-0.599097	-0.406766	-0.319059	-0.236426	-0.341248	-0.195108	-0.726109	-0.366498		-0.566823	-0.230755	-0.566823	0.336068	-0.398789	0.168034
	0.471077	-0.605218	-0.408297	-0.315999	-0.234896	-0.341248	-0.196639	-0.727639	-0.363438		-0.568724	-0.229619	-0.568724	0.339106	-0.399172	0.169553
	0.471315	-0.609809	-0.411357	-0.319059	-0.239487	-0.342778	-0.193578	-0.726109	-0.361908		-0.570122	-0.230899	-0.570122	0.339223	-0.400511	0.169612
	0.471554	-0.609809	-0.409827	-0.32365	-0.241017	-0.342778	-0.196639	-0.7307	-0.363438		-0.571979	-0.232486	-0.571979	0.339493	-0.402232	0.169746
	0.471792	-0.612869	-0.411357	-0.328241	-0.244077	-0.347369	-0.196639	-0.721518	-0.364968		-0.57054	-0.23622	-0.57054	0.33432	-0.40338	0.16716
	0.472031	-0.611339	-0.417478	-0.32365	-0.234896	-0.347369	-0.198169	-0.726109	-0.364968		-0.572211	-0.233783	-0.572211	0.338428	-0.402997	0.169214
	0.472269	-0.608279	-0.419008	-0.331301	-0.241017	-0.348899	-0.201229	-0.7307	-0.366498		-0.573969	-0.237764	-0.573969	0.336204	-0.405866	0.168102
	0.472507	-0.612869	-0.419008	-0.340483	-0.247138	-0.350429	-0.20735	-0.727639	-0.366498		-0.574753	-0.243101	-0.574753	0.331653	-0.408927	0.165826
	0.472746	-0.6144	-0.43125	-0.334362	-0.245608	-0.35349	-0.201229	-0.73376	-0.366498		-0.579067	-0.241082	-0.579067	0.337985	-0.410075	0.168993
	0.472984	-0.61593	-0.42666	-0.334362	-0.250199	-0.35196	-0.198169	-0.727639	-0.368029		-0.576761	-0.241475	-0.576761	0.335286	-0.409118	0.167643
	0.473223	-0.620521	-0.420539	-0.342013	-0.248668	-0.35196	-0.199699	-0.7307	-0.37262		-0.579257	-0.242422	-0.579257	0.336835	-0.41084	0.168417
	0.473461	-0.6144	-0.423599	-0.349665	-0.251729	-0.35655	-0.20582	-0.738351	-0.366498		-0.580964	-0.245689	-0.580964	0.335275	-0.413327	0.167638
	0.4737	-0.61593	-0.42972	-0.349665	-0.248668	-0.350429	-0.199699	-0.729169	-0.364968		-0.578411	-0.243651	-0.578411	0.33476	-0.411031	0.16738
	0.473938	-0.61899	-0.42819	-0.346604	-0.251729	-0.35349	-0.198169	-0.73223	-0.363438		-0.580099	-0.243111	-0.580099	0.336988	-0.411605	0.168494
	0.474176	-0.620521	-0.42666	-0.348134	-0.247138	-0.35655	-0.198169	-0.73376	-0.368029		-0.581639	-0.243102	-0.581639	0.338537	-0.41237	0.169268
	0.474415	-0.622051	-0.42972	-0.352725	-0.251729	-0.35502	-0.196639	-0.73223	-0.368029		-0.582236	-0.2448	-0.582236	0.337435	-0.413518	0.168718
	0.474653	-0.620521	-0.435841	-0.354255	-0.248668	-0.358081	-0.198169	-0.73223	-0.363438		-0.58256	-0.245241	-0.58256	0.337319	-0.4139	0.16866
	0.474892	-0.61899	-0.432781	-0.357316	-0.250199	-0.35655	-0.195108	-0.7307	-0.371089		-0.582084	-0.246099	-0.582084	0.335985	-0.414092	0.167992
	0.475368	-0.623581	-0.42972	-0.358846	-0.254789	-0.35502	-0.20276	-0.73529	-0.364968		-0.583801	-0.247443	-0.583801	0.336358	-0.415622	0.168179
	0.475607	-0.620521	-0.432781	-0.366497	-0.25632	-0.35502	-0.20429	-0.738351	-0.363438		-0.584954	-0.24935	-0.584954	0.335604	-0.417152	0.167802
	0.475845	-0.625112	-0.435841	-0.366497	-0.250199	-0.362671	-0.20429	-0.73529	-0.363438		-0.586146	-0.249689	-0.586146	0.336457	-0.417917	0.168229
	0.476084	-0.620521	-0.437372	-0.371088	-0.248668	-0.362671	-0.20582	-0.73529	-0.364968		-0.585568	-0.251031	-0.585568	0.334537	-0.4183	0.167269
	0.476322	-0.620521	-0.435841	-0.374149	-0.250199	-0.35196	-0.201229	-0.73223	-0.368029		-0.584098	-0.249441	-0.584098	0.334656	-0.41677	0.167328
	0.476561	-0.61593	-0.42972	-0.371088	-0.251729	-0.350429	-0.20276	-0.736821	-0.366498		-0.583069	-0.248175	-0.583069	0.334894	-0.415622	0.167447
	0.476799	-0.61899	-0.432781	-0.374149	-0.254789	-0.358081	-0.208881	-0.736821	-0.366498		-0.585003	-0.252745	-0.585003	0.332258	-0.418874	0.166129
	0.477037	-0.625112	-0.432781	-0.372618	-0.251729	-0.359611	-0.20276	-0.736821	-0.366498		-0.586886	-0.250096	-0.586886	0.336789	-0.418491	0.168395
	0.477276	-0.61746	-0.434311	-0.375679	-0.245608	-0.35349	-0.195108	-0.73529	-0.364968		-0.584365	-0.246114	-0.584365	0.338251	-0.415239	0.169126
	0.477514	-0.61899	-0.43125	-0.372618	-0.244077	-0.347369	-0.195108	-0.727639	-0.361908		-0.580566	-0.244174	-0.580566	0.336393	-0.41237	0.168196
	0.477753	-0.61746	-0.437372	-0.366497	-0.245608	-0.35502	-0.190517	-0.724579	-0.366498		-0.580531	-0.245357	-0.580531	0.335175	-0.412944	0.167587
	0.477991	-0.612869	-0.43125	-0.368028	-0.245608	-0.347369	-0.190517	-0.726109	-0.364968		-0.578335	-0.243345	-0.578335	0.33499	-0.41084	0.167495
	0.47823	-0.61746	-0.437372	-0.371088	-0.239487	-0.345839	-0.187457	-0.727639	-0.357317		-0.580637	-0.240278	-0.580637	0.340359	-0.410457	0.170179
	0.478468	-0.6144	-0.435841	-0.375679	-0.242547	-0.348899	-0.192048	-0.721518	-0.358847		-0.578012	-0.244433	-0.578012	0.333579	-0.411222	0.16679
	0.478706	-0.611339	-0.435841	-0.371088	-0.244077	-0.342778	-0.196639	-0.721518	-0.358847		-0.576079	-0.244453	-0.576079	0.331626	-0.410266	0.165813
	0.478945	-0.61593	-0.434311	-0.374149	-0.247138	-0.342778	-0.195108	-0.721518	-0.354256		-0.577101	-0.244196	-0.577101	0.332906	-0.410649	0.166453
	0.479183	-0.6144	-0.43125	-0.377209	-0.244077	-0.345839	-0.187457	-0.718458	-0.357317		-0.576233	-0.242768	-0.576233	0.333465	-0.409501	0.166733
	0.479422	-0.611339	-0.432781	-0.371088	-0.242547	-0.342778	-0.192048	-0.718458	-0.357317		-0.574578	-0.242511	-0.574578	0.332067	-0.408544	0.166034
	0.47966	-0.61593	-0.425129	-0.374149	-0.239487	-0.345839	-0.188987	-0.715397	-0.358847		-0.574483	-0.241458	-0.574483	0.333024	-0.407971	0.166512
	0.479898	-0.609809	-0.423599	-0.378739	-0.239487	-0.344308	-0.181336	-0.716927	-0.358847		-0.573774	-0.239489	-0.573774	0.334285	-0.406632	0.167143
	0.480137	-0.606748	-0.42666	-0.377209	-0.237956	-0.339717	-0.184396	-0.723048	-0.351196		-0.574248	-0.237485	-0.574248	0.336763	-0.405866	0.168382
	0.480614	-0.605218	-0.423599	-0.378739	-0.237956	-0.336657	-0.185927	-0.712337	-0.349666		-0.56929	-0.238235	-0.56929	0.331056	-0.403762	0.165528
	0.480852	-0.603688	-0.42972	-0.374149	-0.236426	-0.335127	-0.181336	-0.709276	-0.349666		-0.568239	-0.236608	-0.568239	0.33163	-0.402423	0.165815
	0.481091	-0.606748	-0.42819	-0.375679	-0.233366	-0.336657	-0.187457	-0.709276	-0.355787		-0.56943	-0.23886	-0.56943	0.330571	-0.404145	0.165285
	0.481329	-0.605218	-0.423599	-0.375679	-0.233366	-0.333596	-0.187457	-0.700094	-0.352726		-0.564596	-0.238338	-0.564596	0.326258	-0.401467	0.163129
	0.481567	-0.603688	-0.42666	-0.372618	-0.228775	-0.332066	-0.188987	-0.703155	-0.349666		-0.564958	-0.236445	-0.564958	0.328513	-0.400702	0.164256
	0.481806	-0.609809	-0.420539	-0.372618	-0.228775	-0.332066	-0.178275	-0.706216	-0.343544		-0.566772	-0.231188	-0.566772	0.335584	-0.39898	0.167792
	0.482044	-0.6144	-0.420539	-0.375679	-0.227245	-0.333596	-0.176745	-0.706216	-0.340484		-0.568324	-0.230401	-0.568324	0.337923	-0.399363	0.168962
	0.482283	-0.611339	-0.420539	-0.375679	-0.230305	-0.330536	-0.172154	-0.706216	-0.346605		-0.567927	-0.230416	-0.567927	0.33751	-0.399172	0.168755
	0.482521	-0.608279	-0.417478	-0.3818	-0.233366	-0.325945	-0.172154	-0.704685	-0.343544		-0.566179	-0.230634	-0.566179	0.335545	-0.398406	0.167773
	0.482759	-0.608279	-0.422069	-0.372618	-0.227245	-0.325945	-0.179806	-0.701625	-0.342014		-0.564303	-0.230597	-0.564303	0.333705	-0.39745	0.166853
	0.482998	-0.606748	-0.423599	-0.369558	-0.231835	-0.330536	-0.170624	-0.701625	-0.343544		-0.56461	-0.229908	-0.56461	0.334702	-0.397259	0.167351
	0.483236	-0.608279	-0.422069	-0.372618	-0.228775	-0.325945	-0.173685	-0.695504	-0.337423		-0.562014	-0.22906	-0.562014	0.332954	-0.395537	0.166477
	0.483475	-0.605218	-0.417478	-0.372618	-0.230305	-0.321354	-0.178275	-0.698564	-0.337423		-0.561054	-0.229255	-0.561054	0.331799	-0.395155	0.1659
	0.483713	-0.599097	-0.415948	-0.363437	-0.224184	-0.321354	-0.178275	-0.698564	-0.340484		-0.558402	-0.226934	-0.558402	0.331468	-0.392668	0.165734
	0.483952	-0.599097	-0.417478	-0.364967	-0.218063	-0.324415	-0.170624	-0.700094	-0.337423		-0.559597	-0.223444	-0.559597	0.336153	-0.39152	0.168076
	0.48419	-0.602158	-0.415948	-0.369558	-0.224184	-0.327475	-0.170624	-0.695504	-0.334363		-0.559064	-0.225889	-0.559064	0.333175	-0.392477	0.166587
	0.484428	-0.606748	-0.417478	-0.366497	-0.221123	-0.321354	-0.172154	-0.695504	-0.337423		-0.560002	-0.224569	-0.560002	0.335433	-0.392285	0.167716
	0.484667	-0.602158	-0.414418	-0.364967	-0.222654	-0.319824	-0.166033	-0.695504	-0.332833		-0.557848	-0.221749	-0.557848	0.336099	-0.389799	0.168049
	0.484905	-0.605218	-0.412887	-0.364967	-0.222654	-0.319824	-0.158382	-0.690913	-0.331302		-0.557094	-0.219443	-0.557094	0.33765	-0.388268	0.168825
	0.485144	-0.600627	-0.409827	-0.363437	-0.221123	-0.321354	-0.164503	-0.690913	-0.334363		-0.555288	-0.221249	-0.555288	0.334038	-0.388268	0.167019
	0.485382	-0.599097	-0.412887	-0.364967	-0.221123	-0.316764	-0.166033	-0.693973	-0.325181		-0.555383	-0.219624	-0.555383	0.335758	-0.387503	0.167879
	0.485859	-0.597567	-0.408297	-0.360376	-0.219593	-0.312173	-0.166033	-0.692443	-0.329772		-0.553304	-0.218259	-0.553304	0.335045	-0.385782	0.167522
	0.486097	-0.605218	-0.403706	-0.366497	-0.215002	-0.318294	-0.156852	-0.687852	-0.328242		-0.554593	-0.215823	-0.554593	0.338769	-0.385208	0.169385
	0.486336	-0.600627	-0.409827	-0.363437	-0.219593	-0.313703	-0.161443	-0.686322	-0.323651		-0.552365	-0.217286	-0.552365	0.335079	-0.384825	0.167539
	0.486574	-0.599097	-0.411357	-0.364967	-0.227245	-0.319824	-0.162973	-0.684792	-0.323651		-0.552184	-0.221292	-0.552184	0.330892	-0.386738	0.165446
	0.486813	-0.600627	-0.412887	-0.368028	-0.221123	-0.312173	-0.167564	-0.686322	-0.329772		-0.553445	-0.221179	-0.553445	0.332266	-0.387312	0.166133
	0.487051	-0.596037	-0.412887	-0.360376	-0.219593	-0.312173	-0.161443	-0.680201	-0.331302		-0.549548	-0.218955	-0.549548	0.330594	-0.384252	0.165297
	0.487289	-0.597567	-0.406766	-0.358846	-0.219593	-0.310643	-0.164503	-0.680201	-0.329772		-0.548572	-0.218401	-0.548572	0.330171	-0.383486	0.165085
	0.487528	-0.597567	-0.406766	-0.360376	-0.218063	-0.309112	-0.162973	-0.681731	-0.325181		-0.548844	-0.216599	-0.548844	0.332245	-0.382721	0.166123
	0.487766	-0.596037	-0.405236	-0.360376	-0.216533	-0.307582	-0.164503	-0.678671	-0.329772		-0.547332	-0.217346	-0.547332	0.329986	-0.382339	0.164993
	0.488005	-0.591446	-0.402176	-0.360376	-0.215002	-0.312173	-0.162973	-0.686322	-0.329772		-0.548669	-0.216391	-0.548669	0.332277	-0.38253	0.166139
	0.488243	-0.591446	-0.402176	-0.354255	-0.210412	-0.310643	-0.155321	-0.690913	-0.328242		-0.549711	-0.211141	-0.549711	0.33857	-0.380426	0.169285
	0.488482	-0.596037	-0.402176	-0.355786	-0.210412	-0.304522	-0.153791	-0.686322	-0.329772		-0.549312	-0.210392	-0.549312	0.33892	-0.379852	0.16946
	0.48872	-0.589916	-0.400645	-0.357316	-0.216533	-0.312173	-0.155321	-0.680201	-0.322121		-0.545213	-0.213344	-0.545213	0.331869	-0.379278	0.165935
	0.488958	-0.591446	-0.402176	-0.351195	-0.215002	-0.313703	-0.161443	-0.678671	-0.320591		-0.54441	-0.214147	-0.54441	0.330263	-0.379278	0.165131
	0.489197	-0.588385	-0.402176	-0.348134	-0.211942	-0.310643	-0.159912	-0.67408	-0.328242		-0.542086	-0.213793	-0.542086	0.328293	-0.377939	0.164146
	0.489435	-0.589916	-0.399115	-0.348134	-0.210412	-0.307582	-0.153791	-0.67561	-0.328242		-0.542655	-0.210546	-0.542655	0.332109	-0.3766	0.166054
	0.489674	-0.585325	-0.399115	-0.349665	-0.20276	-0.302991	-0.152261	-0.680201	-0.328242		-0.542871	-0.207269	-0.542871	0.335603	-0.37507	0.167801
	0.489912	-0.585325	-0.397585	-0.348134	-0.208881	-0.304522	-0.156852	-0.678671	-0.325181		-0.541593	-0.209694	-0.541593	0.331899	-0.375644	0.16595
	0.49015	-0.591446	-0.394524	-0.346604	-0.208881	-0.306052	-0.155321	-0.67561	-0.31753		-0.541196	-0.207796	-0.541196	0.3334	-0.374496	0.1667
	0.490389	-0.589916	-0.397585	-0.348134	-0.207351	-0.307582	-0.158382	-0.677141	-0.320591		-0.542133	-0.209538	-0.542133	0.332595	-0.375835	0.166298
	0.490866	-0.582264	-0.396055	-0.346604	-0.216533	-0.304522	-0.164503	-0.677141	-0.31906		-0.53901	-0.21266	-0.53901	0.32635	-0.375835	0.163175
	0.491104	-0.583794	-0.389933	-0.348134	-0.205821	-0.306052	-0.153791	-0.67408	-0.320591		-0.538311	-0.207238	-0.538311	0.331073	-0.372775	0.165536
	0.491343	-0.585325	-0.389933	-0.342013	-0.207351	-0.299931	-0.150731	-0.67408	-0.326712		-0.538328	-0.205691	-0.538328	0.332637	-0.372009	0.166319
	0.491581	-0.588385	-0.391464	-0.342013	-0.213472	-0.302991	-0.152261	-0.67408	-0.323651		-0.539314	-0.207765	-0.539314	0.33155	-0.37354	0.165775
	0.491819	-0.591446	-0.389933	-0.338953	-0.208881	-0.307582	-0.153791	-0.677141	-0.322121		-0.540883	-0.206579	-0.540883	0.334303	-0.373731	0.167152
	0.492058	-0.588385	-0.392994	-0.340483	-0.215002	-0.309112	-0.158382	-0.67102	-0.322121		-0.53837	-0.211005	-0.53837	0.327365	-0.374687	0.163682
	0.492296	-0.589916	-0.389933	-0.345074	-0.218063	-0.307582	-0.159912	-0.67408	-0.325181		-0.540025	-0.21241	-0.540025	0.327615	-0.376218	0.163808
	0.492535	-0.591446	-0.399115	-0.346604	-0.216533	-0.309112	-0.155321	-0.680201	-0.320591		-0.543953	-0.210778	-0.543953	0.333175	-0.377365	0.166588
	0.492773	-0.592976	-0.399115	-0.346604	-0.221123	-0.310643	-0.159912	-0.683262	-0.320591		-0.545419	-0.213137	-0.545419	0.332282	-0.379278	0.166141
	0.493011	-0.592976	-0.405236	-0.346604	-0.221123	-0.310643	-0.161443	-0.683262	-0.31753		-0.545985	-0.213719	-0.545985	0.332265	-0.379852	0.166133
	0.49325	-0.592976	-0.400645	-0.348134	-0.218063	-0.307582	-0.158382	-0.684792	-0.326712		-0.546664	-0.212658	-0.546664	0.334006	-0.379661	0.167003
	0.493488	-0.592976	-0.396055	-0.346604	-0.216533	-0.316764	-0.164503	-0.684792	-0.329772		-0.546568	-0.215431	-0.546568	0.331138	-0.381	0.165569
	0.493727	-0.594506	-0.399115	-0.338953	-0.216533	-0.315233	-0.166033	-0.686322	-0.329772		-0.547058	-0.214559	-0.547058	0.3325	-0.380808	0.16625
	0.493965	-0.600627	-0.397585	-0.342013	-0.225714	-0.316764	-0.161443	-0.681731	-0.326712		-0.547352	-0.215795	-0.547352	0.331557	-0.381574	0.165779
	0.494204	-0.600627	-0.400645	-0.346604	-0.216533	-0.319824	-0.159912	-0.680201	-0.328242		-0.548074	-0.215073	-0.548074	0.333001	-0.381574	0.1665
	0.494442	-0.597567	-0.402176	-0.340483	-0.222654	-0.321354	-0.170624	-0.690913	-0.329772		-0.550446	-0.21844	-0.550446	0.332006	-0.384443	0.166003
	0.49468	-0.597567	-0.405236	-0.343543	-0.227245	-0.319824	-0.170624	-0.692443	-0.329772		-0.551602	-0.219961	-0.551602	0.331641	-0.385782	0.16582
	0.494919	-0.600627	-0.402176	-0.343543	-0.227245	-0.322885	-0.167564	-0.698564	-0.334363		-0.554969	-0.219273	-0.554969	0.335696	-0.387121	0.167848
	0.495157	-0.605218	-0.403706	-0.346604	-0.228775	-0.324415	-0.172154	-0.698564	-0.334363		-0.556723	-0.221727	-0.556723	0.334996	-0.389225	0.167498
	0.495396	-0.603688	-0.409827	-0.352725	-0.228775	-0.321354	-0.175215	-0.693973	-0.337423		-0.555995	-0.22475	-0.555995	0.331245	-0.390373	0.165622
	0.495634	-0.603688	-0.408297	-0.351195	-0.224184	-0.322885	-0.170624	-0.698564	-0.334363		-0.557277	-0.221173	-0.557277	0.336103	-0.389225	0.168052
	0.496111	-0.603688	-0.406766	-0.351195	-0.224184	-0.330536	-0.173685	-0.700094	-0.332833		-0.557965	-0.22278	-0.557965	0.335185	-0.390373	0.167593
	0.496349	-0.605218	-0.411357	-0.351195	-0.225714	-0.325945	-0.173685	-0.701625	-0.342014		-0.560002	-0.224187	-0.560002	0.335815	-0.392094	0.167908
	0.496588	-0.608279	-0.415948	-0.352725	-0.228775	-0.330536	-0.175215	-0.706216	-0.338954		-0.563326	-0.225835	-0.563326	0.337491	-0.394581	0.168746
	0.496826	-0.612869	-0.412887	-0.351195	-0.231835	-0.333596	-0.176745	-0.703155	-0.334363		-0.562795	-0.226366	-0.562795	0.336429	-0.394581	0.168215
	0.497065	-0.61593	-0.411357	-0.354255	-0.236426	-0.333596	-0.182866	-0.698564	-0.346605		-0.562942	-0.231958	-0.562942	0.330983	-0.39745	0.165492
	0.497303	-0.61593	-0.425129	-0.355786	-0.237956	-0.336657	-0.185927	-0.706216	-0.349666		-0.568087	-0.235229	-0.568087	0.332858	-0.401658	0.166429
	0.497541	-0.620521	-0.42666	-0.360376	-0.244077	-0.341248	-0.188987	-0.715397	-0.348135		-0.57342	-0.23793	-0.57342	0.335491	-0.405675	0.167745
	0.49778	-0.628172	-0.425129	-0.361907	-0.242547	-0.342778	-0.190517	-0.715397	-0.354256		-0.576111	-0.239065	-0.576111	0.337047	-0.407588	0.168523
	0.498018	-0.625112	-0.43125	-0.363437	-0.244077	-0.347369	-0.187457	-0.718458	-0.351196		-0.577533	-0.239555	-0.577533	0.337978	-0.408544	0.168989
	0.498257	-0.628172	-0.432781	-0.372618	-0.253259	-0.35655	-0.187457	-0.724579	-0.354256		-0.582685	-0.244733	-0.582685	0.337951	-0.413709	0.168976
	0.498495	-0.631233	-0.432781	-0.364967	-0.251729	-0.358081	-0.192048	-0.723048	-0.366498		-0.583284	-0.246812	-0.583284	0.336472	-0.415048	0.168236
	0.498734	-0.632763	-0.445023	-0.371088	-0.254789	-0.359611	-0.196639	-0.727639	-0.366498		-0.587563	-0.250949	-0.587563	0.336614	-0.419256	0.168307
	0.498972	-0.637354	-0.440432	-0.374149	-0.263971	-0.359611	-0.20429	-0.727639	-0.366498		-0.588238	-0.255248	-0.588238	0.33299	-0.421743	0.166495
	0.49921	-0.641944	-0.445023	-0.38333	-0.25785	-0.359611	-0.20276	-0.729169	-0.364968		-0.591494	-0.25467	-0.591494	0.336824	-0.423082	0.168412
[truncated: 18,002 more rows]

## Sheet: Fig3a
	Oscillatory profile

## Sheet: Fig3b_Source data
														0	#DIV/0!	#DIV/0!	#DIV/0!	#DIV/0!	#DIV/0!	#DIV/0!
		Zeilenbeschriftungen	13	14	15	16	17	18	19	20	21	22		Time	Mean-StD	Mean+ StD	Min	Delta	Mean	StD
		0.000200272	-1.20891	-2.00655	-1.42123	6.01583	0.379504	1.9725	0.465199	5.45155	7.69146	-2.30878		0.000200272	-1.95477	4.96089	-1.95477	6.91565	1.50306	3.45783
		0.00043869	-1.16606	-1.28733	-1.21847	5.97758	0.4147	2.0429	0.549363	5.3253	7.22473	-2.09837		0.00043869	-1.66374	4.81661	-1.66374	6.48036	1.57643	3.24018
		0.000677109	-1.05894	-1.79614	-1.03866	6.32954	0.393277	1.97097	0.59221	5.70404	7.38924	-2.4312		0.000677109	-1.81733	5.02819	-1.81733	6.84552	1.60543	3.42276
		0.000915527	-1.04823	-1.39062	-1.02336	6.42135	0.420821	1.95108	0.547832	5.78821	7.16735	-2.49624		0.000915527	-1.74271	5.01035	-1.74271	6.75306	1.63382	3.37653
		0.00115395	-1.15229	-1.13813	-1.2529	6.12295	0.41164	1.96944	0.543242	5.48216	7.35098	-2.27053		0.00115395	-1.70181	4.91512	-1.70181	6.61693	1.60666	3.30847
		0.00139236	-1.11097	-1.50922	-1.21847	6.2492	0.396337	1.95108	0.599861	5.66961	7.39689	-2.4312		0.00139236	-1.80016	4.99878	-1.80016	6.79894	1.59931	3.39947
		0.0018692	-1.12321	-1.42505	-1.19552	6.19946	0.405519	1.9725	0.570786	5.5778	7.3089	-2.41207		0.0018692	-1.76874	4.94457	-1.76874	6.71331	1.58791	3.35665
		0.00210762	-1.13852	-1.4174	-1.22612	6.17651	0.400928	1.9572	0.59068	5.55867	7.44662	-2.39295		0.00210762	-1.7796	4.97072	-1.7796	6.75032	1.59556	3.37516
		0.00234604	-1.13852	-1.41358	-1.2223	6.14973	0.41011	1.97556	0.572317	5.53954	7.36628	-2.38147		0.00234604	-1.76803	4.93957	-1.76803	6.7076	1.58577	3.3538
		0.00258446	-1.11403	-1.43653	-1.15343	6.23007	0.403988	1.98475	0.584559	5.60458	7.35863	-2.39677		0.00258446	-1.76072	4.97388	-1.76072	6.7346	1.60658	3.3673
		0.00282288	-1.11097	-1.48244	-1.17256	6.22624	0.394807	1.97556	0.589149	5.60458	7.38541	-2.42355		0.00282288	-1.78149	4.97874	-1.78149	6.76023	1.59862	3.38012
		0.00306129	-1.11556	-1.48244	-1.16491	6.2339	0.391746	1.97863	0.587619	5.6084	7.41984	-2.42355		0.00306129	-1.78408	4.99082	-1.78408	6.7749	1.60337	3.38745
		0.00329971	-1.11403	-1.44801	-1.17639	6.21477	0.391746	1.9725	0.587619	5.6084	7.40071	-2.38912		0.00329971	-1.77027	4.97992	-1.77027	6.75019	1.60482	3.3751
		0.00353813	-1.11862	-1.44418	-1.19169	6.19946	0.397867	1.97556	0.579968	5.57015	7.37011	-2.39295		0.00353813	-1.77044	4.95957	-1.77044	6.73001	1.59457	3.36501
		0.00377655	-1.11709	-1.44801	-1.16108	6.22624	0.405519	1.96944	0.581498	5.58927	7.38158	-2.42355		0.00377655	-1.77348	4.97424	-1.77348	6.74772	1.60038	3.37386
		0.00401497	-1.11403	-1.44418	-1.18786	6.21094	0.407049	1.97403	0.579968	5.58927	7.37393	-2.39677		0.00401497	-1.76969	4.96816	-1.76969	6.73784	1.59923	3.36892
		0.00425339	-1.11403	-1.44036	-1.17256	6.24537	0.402458	1.97863	0.581498	5.60075	7.37776	-2.40442		0.00425339	-1.76962	4.98063	-1.76962	6.75025	1.60551	3.37513
		0.00449181	-1.11097	-1.45183	-1.17256	6.21859	0.402458	1.97556	0.584559	5.60075	7.38158	-2.41207		0.00449181	-1.77207	4.97529	-1.77207	6.74736	1.60161	3.37368
		0.00473022	-1.12015	-1.45566	-1.18404	6.20329	0.397867	1.97403	0.576907	5.58162	7.38924	-2.4006		0.00473022	-1.77543	4.96793	-1.77543	6.74336	1.59625	3.37168
		0.00496864	-1.1125	-1.44036	-1.16491	6.21094	0.400928	1.97097	0.576907	5.60458	7.39306	-2.40442		0.00496864	-1.76932	4.97636	-1.76932	6.74568	1.60352	3.37284
		0.00520706	-1.11097	-1.44418	-1.18404	6.20329	0.402458	1.9725	0.578438	5.58927	7.37393	-2.38912		0.00520706	-1.76744	4.96575	-1.76744	6.73319	1.59916	3.3666
		0.00544548	-1.1125	-1.47096	-1.16108	6.22242	0.407049	1.97556	0.579968	5.59693	7.37393	-2.40442		0.00544548	-1.77174	4.97311	-1.77174	6.74485	1.60069	3.37243
		0.0056839	-1.11097	-1.45183	-1.18404	6.21859	0.403988	1.97863	0.583028	5.59693	7.38541	-2.40825		0.0056839	-1.77325	4.97555	-1.77325	6.7488	1.60115	3.3744
		0.00592232	-1.11403	-1.50539	-1.17639	6.21477	0.400928	1.98016	0.578438	5.60458	7.39306	-2.4006		0.00592232	-1.7824	4.9775	-1.7824	6.7599	1.59755	3.37995
		0.00616074	-1.11709	-1.58573	-1.17639	6.21477	0.399398	1.97863	0.576907	5.58927	7.38924	-2.4159		0.00616074	-1.80176	4.97238	-1.80176	6.77413	1.58531	3.38707
		0.00639915	-1.11403	-1.75406	-1.18786	6.20329	0.400928	1.97403	0.583028	5.58545	7.37776	-2.40442		0.00639915	-1.83183	4.96465	-1.83183	6.79648	1.56641	3.39824
		0.00663757	-1.11403	-1.9683	-1.17639	6.22242	0.396337	1.97863	0.581498	5.59693	7.38158	-2.39677		0.00663757	-1.8726	4.97298	-1.8726	6.84558	1.55019	3.42279
		0.00711441	-1.11556	-2.01803	-1.16491	6.21094	0.402458	1.97556	0.583028	5.60075	7.38158	-2.39677		0.00711441	-1.87984	4.97165	-1.87984	6.85148	1.54591	3.42574
		0.00735283	-1.11097	-1.91856	-1.17639	6.21859	0.407049	1.97097	0.573847	5.5931	7.38158	-2.40442		0.00735283	-1.86366	4.97062	-1.86366	6.83428	1.55348	3.41714
		0.00759125	-1.11862	-1.74641	-1.16874	6.21477	0.405519	1.97097	0.578438	5.58927	7.38924	-2.4006		0.00759125	-1.8284	4.97117	-1.8284	6.79957	1.57138	3.39979
		0.00782967	-1.11097	-1.60869	-1.18404	6.21094	0.403988	1.9725	0.581498	5.59693	7.38924	-2.40825		0.00782967	-1.80416	4.97279	-1.80416	6.77695	1.58431	3.38847
		0.00806808	-1.11556	-1.53982	-1.17256	6.21859	0.399398	1.97097	0.578438	5.58162	7.38924	-2.41207		0.00806808	-1.79157	4.97122	-1.79157	6.76279	1.58982	3.38139
		0.0083065	-1.11709	-1.53982	-1.17639	6.21859	0.402458	1.97097	0.579968	5.5931	7.38158	-2.40825		0.0083065	-1.79076	4.97178	-1.79076	6.76254	1.59051	3.38127
		0.00854492	-1.10944	-1.61634	-1.18021	6.23007	0.403988	1.9725	0.581498	5.59693	7.38158	-2.39677		0.00854492	-1.80234	4.9751	-1.80234	6.77743	1.58638	3.38872
		0.00878334	-1.11709	-1.71198	-1.16108	6.21859	0.399398	1.9725	0.579968	5.58927	7.37776	-2.4159		0.00878334	-1.8231	4.96938	-1.8231	6.79248	1.57314	3.39624
		0.00902176	-1.11403	-1.73493	-1.16874	6.22242	0.394807	1.97556	0.578438	5.59693	7.38924	-2.40442		0.00902176	-1.8276	4.97465	-1.8276	6.80225	1.57353	3.40113
		0.00926018	-1.11403	-1.7005	-1.17256	6.22242	0.402458	1.97556	0.581498	5.58927	7.39306	-2.40442		0.00926018	-1.82022	4.97477	-1.82022	6.79499	1.57728	3.3975
		0.0094986	-1.11709	-1.65459	-1.16874	6.21094	0.399398	1.9725	0.581498	5.58927	7.38541	-2.41207		0.0094986	-1.81246	4.96977	-1.81246	6.78223	1.57865	3.39112
		0.00973701	-1.1125	-1.66225	-1.18786	6.21477	0.391746	1.9725	0.579968	5.5931	7.37393	-2.4006		0.00973701	-1.81473	4.96729	-1.81473	6.78202	1.57628	3.39101
		0.00997543	-1.12168	-1.70433	-1.17256	6.21859	0.397867	1.97863	0.587619	5.60075	7.38158	-2.39677		0.00997543	-1.81949	4.97343	-1.81949	6.79293	1.57697	3.39646
		0.0102139	-1.11097	-1.63547	-1.17256	6.21859	0.405519	1.9725	0.581498	5.58927	7.38541	-2.39677		0.0102139	-1.80445	4.97186	-1.80445	6.77631	1.5837	3.38815
		0.0104523	-1.11862	-1.56278	-1.17639	6.21859	0.402458	1.9725	0.579968	5.58545	7.38541	-2.40442		0.0104523	-1.79462	4.97105	-1.79462	6.76568	1.58822	3.38284
		0.0106907	-1.11709	-1.48244	-1.17256	6.21094	0.397867	1.9725	0.583028	5.60458	7.38924	-2.4159		0.0106907	-1.78129	4.97532	-1.78129	6.7566	1.59702	3.3783
		0.0109291	-1.11097	-1.48627	-1.18404	6.22242	0.399398	1.97403	0.583028	5.59693	7.38541	-2.40825		0.0109291	-1.781	4.97533	-1.781	6.75633	1.59717	3.37816
		0.0111675	-1.11862	-1.60869	-1.17639	6.21477	0.397867	1.9725	0.572317	5.5931	7.38158	-2.40442		0.0111675	-1.80485	4.96966	-1.80485	6.77451	1.5824	3.38725
		0.0114059	-1.1125	-1.66607	-1.17639	6.21477	0.397867	1.97403	0.575377	5.58927	7.38541	-2.40825		0.0114059	-1.81544	4.97014	-1.81544	6.78558	1.57735	3.39279
		0.0116444	-1.11556	-1.62399	-1.17639	6.22242	0.403988	1.9725	0.573847	5.59693	7.38541	-2.39677		0.0116444	-1.80521	4.97369	-1.80521	6.7789	1.58424	3.38945
		0.0118828	-1.11556	-1.5666	-1.16491	6.21477	0.402458	1.97863	0.575377	5.5931	7.38924	-2.4159		0.0118828	-1.79556	4.97367	-1.79556	6.76923	1.58906	3.38461
		0.0123596	-1.1125	-1.45183	-1.17639	6.21859	0.397867	1.97709	0.581498	5.59693	7.38158	-2.40442		0.0123596	-1.77219	4.97387	-1.77219	6.74606	1.60084	3.37303
		0.012598	-1.11709	-1.42123	-1.18021	6.21859	0.399398	1.9725	0.583028	5.5931	7.38924	-2.40825		0.012598	-1.76921	4.97503	-1.76921	6.74424	1.60291	3.37212
		0.0128365	-1.11097	-1.50922	-1.17256	6.20712	0.403988	1.96944	0.578438	5.59693	7.38158	-2.40442		0.0128365	-1.78201	4.97008	-1.78201	6.75209	1.59403	3.37605
		0.0130749	-1.11556	-1.62016	-1.18021	6.21477	0.400928	1.97403	0.572317	5.5931	7.38924	-2.4006		0.0130749	-1.80639	4.97196	-1.80639	6.77835	1.58278	3.38918
		0.0133133	-1.12015	-1.67372	-1.17256	6.21477	0.399398	1.97556	0.576907	5.5931	7.37776	-2.41207		0.0133133	-1.81744	4.96923	-1.81744	6.78667	1.5759	3.39333
		0.0135517	-1.11097	-1.63929	-1.18404	6.21477	0.396337	1.97097	0.575377	5.5931	7.38924	-2.40442		0.0135517	-1.81131	4.97152	-1.81131	6.78284	1.58011	3.39142
		0.0137901	-1.11556	-1.67372	-1.18021	6.22242	0.403988	1.9725	0.578438	5.5931	7.37393	-2.40825		0.0137901	-1.81663	4.96996	-1.81663	6.78659	1.57666	3.39329
		0.0140285	-1.11403	-1.66607	-1.17256	6.21859	0.402458	1.97556	0.579968	5.60458	7.38158	-2.41207		0.0140285	-1.81466	4.97426	-1.81466	6.78891	1.5798	3.39446
		0.014267	-1.1125	-1.63547	-1.19169	6.21859	0.400928	1.97709	0.583028	5.60075	7.38541	-2.4006		0.014267	-1.80925	4.97437	-1.80925	6.78362	1.58256	3.39181
		0.0145054	-1.12168	-1.5207	-1.16874	6.22242	0.400928	1.97403	0.579968	5.59693	7.37776	-2.40825		0.0145054	-1.78639	4.97292	-1.78639	6.75931	1.59327	3.37965
		0.0147438	-1.11556	-1.32559	-1.17639	6.21094	0.397867	1.97403	0.575377	5.58927	7.37393	-2.4006		0.0147438	-1.74815	4.96881	-1.74815	6.71695	1.61033	3.35848
		0.0149822	-1.11403	-1.32176	-1.18021	6.22242	0.403988	1.96944	0.576907	5.5931	7.38924	-2.40442		0.0149822	-1.74966	4.97659	-1.74966	6.72626	1.61347	3.36313
		0.0152206	-1.1125	-1.36767	-1.17256	6.22242	0.400928	1.97403	0.578438	5.59693	7.39306	-2.41973		0.0152206	-1.76012	4.97879	-1.76012	6.73891	1.60933	3.36945
		0.0154591	-1.1125	-1.42505	-1.17639	6.21477	0.400928	1.97863	0.576907	5.58927	7.37776	-2.39295		0.0154591	-1.76408	4.97035	-1.76408	6.73442	1.60314	3.36721
		0.0156975	-1.12015	-1.52835	-1.18021	6.21859	0.397867	1.97709	0.576907	5.5931	7.37776	-2.4006		0.0156975	-1.78833	4.97073	-1.78833	6.75906	1.5912	3.37953
		0.0159359	-1.1125	-1.56278	-1.18021	6.21859	0.399398	1.97403	0.578438	5.59693	7.38158	-2.40825		0.0159359	-1.79546	4.97251	-1.79546	6.76797	1.58852	3.38399
		0.0161743	-1.11709	-1.57808	-1.18786	6.22242	0.402458	1.9725	0.581498	5.58545	7.37393	-2.39677		0.0161743	-1.79685	4.96854	-1.79685	6.76539	1.58585	3.38269
		0.0164127	-1.11862	-1.56278	-1.17639	6.21477	0.397867	1.97097	0.583028	5.5931	7.38158	-2.40825		0.0164127	-1.79554	4.9706	-1.79554	6.76614	1.58753	3.38307
		0.0166512	-1.11403	-1.49774	-1.18786	6.22624	0.397867	1.96791	0.575377	5.59693	7.38924	-2.40442		0.0166512	-1.78577	4.97567	-1.78577	6.76143	1.59495	3.38072
		0.0168896	-1.11709	-1.49392	-1.18021	6.22624	0.407049	1.9725	0.576907	5.5931	7.37393	-2.40442		0.0168896	-1.78118	4.972	-1.78118	6.75318	1.59541	3.37659
		0.0173664	-1.11403	-1.50539	-1.17639	6.21859	0.397867	1.97097	0.581498	5.58927	7.38158	-2.40442		0.0173664	-1.7831	4.97102	-1.7831	6.75412	1.59396	3.37706
		0.0176048	-1.11403	-1.47861	-1.18404	6.22242	0.400928	1.9725	0.576907	5.6084	7.40454	-2.4006		0.0176048	-1.78072	4.9824	-1.78072	6.76312	1.60084	3.38156
		0.0178432	-1.11403	-1.48627	-1.16874	6.22624	0.402458	1.97403	0.575377	5.5931	7.37776	-2.40442		0.0178432	-1.77803	4.97313	-1.77803	6.75117	1.59755	3.37558
		0.0180817	-1.1125	-1.46331	-1.18021	6.22242	0.403988	1.9725	0.576907	5.5931	7.38924	-2.40442		0.0180817	-1.77587	4.97541	-1.77587	6.75128	1.59977	3.37564
		0.0183201	-1.11556	-1.44801	-1.18021	6.22242	0.399398	1.97097	0.581498	5.5931	7.37776	-2.4006		0.0183201	-1.77201	4.97216	-1.77201	6.74417	1.60008	3.37208
		0.0185585	-1.11403	-1.4021	-1.17639	6.22242	0.402458	1.96791	0.578438	5.60075	7.37776	-2.40442		0.0185585	-1.76355	4.97411	-1.76355	6.73767	1.60528	3.36883
		0.0187969	-1.1125	-1.29498	-1.17639	6.21859	0.402458	1.97097	0.581498	5.59693	7.38158	-2.38912		0.0187969	-1.73917	4.97498	-1.73917	6.71415	1.6179	3.35707
		0.0190353	-1.11556	-1.31411	-1.16874	6.21859	0.396337	1.96944	0.583028	5.58545	7.38924	-2.41973		0.0190353	-1.74973	4.97452	-1.74973	6.72425	1.6124	3.36213
		0.0192738	-1.11403	-1.36002	-1.18021	6.21859	0.400928	1.96944	0.578438	5.58162	7.38158	-2.4006		0.0192738	-1.75532	4.97047	-1.75532	6.72579	1.60757	3.3629
		0.0195122	-1.11403	-1.44418	-1.17639	6.21477	0.397867	1.97709	0.578438	5.58162	7.37393	-2.41207		0.0195122	-1.77211	4.96752	-1.77211	6.73963	1.5977	3.36982
		0.0197506	-1.11556	-1.41358	-1.17256	6.22624	0.396337	1.97403	0.579968	5.58545	7.38541	-2.40442		0.0197506	-1.7658	4.97406	-1.7658	6.73986	1.60413	3.36993
		0.019989	-1.11556	-1.39062	-1.17256	6.23007	0.400928	1.96944	0.575377	5.6084	7.37776	-2.38912		0.019989	-1.75851	4.97733	-1.75851	6.73584	1.60941	3.36792
		0.0202274	-1.12015	-1.37915	-1.17639	6.22624	0.399398	1.97097	0.575377	5.5931	7.38924	-2.41207		0.0202274	-1.76336	4.97668	-1.76336	6.74004	1.60666	3.37002
		0.0204659	-1.11556	-1.32176	-1.18786	6.21094	0.402458	1.97097	0.579968	5.5931	7.37776	-2.40442		0.0204659	-1.74977	4.97088	-1.74977	6.72065	1.61056	3.36032
		0.0207043	-1.11709	-1.40975	-1.19552	6.20712	0.402458	1.9725	0.581498	5.58927	7.37393	-2.41207		0.0207043	-1.76887	4.96734	-1.76887	6.73621	1.59923	3.3681
		0.0209427	-1.11709	-1.54365	-1.16108	6.22242	0.402458	1.97097	0.576907	5.59693	7.37393	-2.4006		0.0209427	-1.78711	4.97135	-1.78711	6.75846	1.59212	3.37923
		0.0211811	-1.11709	-1.63547	-1.16874	6.23772	0.403988	1.9725	0.570786	5.60075	7.39306	-2.39295		0.0211811	-1.80708	4.98	-1.80708	6.78708	1.58646	3.39354
		0.0214195	-1.11709	-1.68902	-1.16491	6.22242	0.399398	1.97403	0.570786	5.60075	7.39306	-2.41207		0.0214195	-1.82094	4.97641	-1.82094	6.79734	1.57773	3.39867
		0.0216579	-1.11403	-1.6699	-1.21464	6.17268	0.399398	1.96791	0.573847	5.53954	7.34333	-2.47328		0.0216579	-1.8327	4.93767	-1.8327	6.77036	1.55249	3.38518
		0.0218964	-1.11403	-1.6852	-1.28351	6.09617	0.387156	1.94955	0.557014	5.47833	7.27829	-2.5345		0.0218964	-1.8586	4.88446	-1.8586	6.74307	1.51293	3.37153
		0.0221348	-1.12015	-1.75789	-1.32559	6.03114	0.35655	1.89599	0.514167	5.39417	7.2056	-2.64544		0.0221348	-1.91135	4.82106	-1.91135	6.7324	1.45485	3.3662
		0.0226116	-1.1125	-1.78467	-1.49392	5.85516	0.290749	1.81183	0.440714	5.19523	7.04493	-2.79464		0.0226116	-1.98386	4.67444	-1.98386	6.6583	1.34529	3.32915
		0.02285	-1.11709	-1.75406	-1.61251	5.70978	0.203524	1.75062	0.364201	5.10724	6.89573	-2.85202		0.02285	-2.02313	4.56221	-2.02313	6.58534	1.26954	3.29267
		0.0230885	-1.11556	-1.60486	-1.60869	5.71743	0.169859	1.7598	0.35349	5.12637	6.89573	-2.82907		0.0230885	-1.99429	4.56719	-1.99429	6.56148	1.28645	3.28074
		0.0233269	-1.11556	-1.44418	-1.55895	5.78629	0.206585	1.81489	0.405518	5.19523	6.95694	-2.73725		0.0233269	-1.92585	4.62775	-1.92585	6.55359	1.35095	3.2768
		0.0235653	-1.11862	-1.50157	-1.39445	5.92019	0.266265	1.86386	0.466729	5.3253	7.07171	-2.59571		0.0235653	-1.86975	4.73049	-1.86975	6.60024	1.43037	3.30012
		0.0238037	-1.11403	-1.66607	-1.27968	6.02731	0.304522	1.90058	0.497334	5.43625	7.20943	-2.50006		0.0238037	-1.86156	4.82467	-1.86156	6.68623	1.48156	3.34311
		0.0240421	-1.11403	-1.73111	-1.24525	6.08469	0.338187	1.92048	0.520288	5.50128	7.28594	-2.45416		0.0240421	-1.85741	4.87868	-1.85741	6.73609	1.51063	3.36804
		0.0242805	-1.11709	-1.64312	-1.2376	6.1153	0.347369	1.92048	0.53253	5.52806	7.33185	-2.43885		0.0242805	-1.83811	4.9059	-1.83811	6.74401	1.53389	3.372
		0.024519	-1.11403	-1.62781	-1.31794	6.06557	0.341248	1.9067	0.517227	5.49363	7.3089	-2.49624		0.024519	-1.8618	4.87725	-1.8618	6.73906	1.50773	3.36953
		0.0247574	-1.11862	-1.75789	-1.39062	5.98523	0.318294	1.87457	0.486622	5.40564	7.21708	-2.5804		0.0247574	-1.91852	4.8065	-1.91852	6.72503	1.44399	3.36251
		0.0249958	-1.1125	-1.94917	-1.40593	5.95462	0.286159	1.85314	0.462138	5.37121	7.16352	-2.59571		0.0249958	-1.96515	4.77065	-1.96515	6.73579	1.40275	3.3679
		0.0252342	-1.11403	-2.05246	-1.3868	5.9661	0.276977	1.85773	0.462138	5.37121	7.15587	-2.59188		0.0252342	-1.98251	4.77148	-1.98251	6.75399	1.39449	3.377
		0.0254726	-1.11556	-1.94534	-1.36002	5.96993	0.29687	1.88375	0.477441	5.38651	7.16352	-2.57658		0.0254726	-1.94712	4.78322	-1.94712	6.73034	1.41805	3.36517
		0.0257111	-1.1125	-1.75789	-1.36384	5.9814	0.302991	1.86845	0.477441	5.40947	7.18648	-2.5498		0.0257111	-1.90731	4.79575	-1.90731	6.70306	1.44422	3.35153
		0.0259495	-1.11709	-1.6852	-1.35237	6.00436	0.287689	1.86539	0.47132	5.42477	7.19795	-2.52684		0.0259495	-1.89186	4.80586	-1.89186	6.69772	1.457	3.34886
		0.0261879	-1.11403	-1.7005	-1.30263	6.05409	0.304522	1.90211	0.491213	5.47068	7.23238	-2.47328		0.0261879	-1.87049	4.8434	-1.87049	6.7139	1.48645	3.35695
		0.0264263	-1.11709	-1.85353	-1.21847	6.12295	0.341248	1.93578	0.529469	5.55484	7.3089	-2.4006		0.0264263	-1.86679	4.90749	-1.86679	6.77428	1.52035	3.38714
		0.0266647	-1.12321	-1.96447	-1.16108	6.15738	0.371853	1.94343	0.550893	5.58162	7.37011	-2.39295		0.0266647	-1.87675	4.94346	-1.87675	6.82021	1.53336	3.41011
		0.0269032	-1.11403	-2.00655	-1.18786	6.1153	0.374914	1.91895	0.540181	5.52806	7.35098	-2.42355		0.0269032	-1.89433	4.9136	-1.89433	6.80793	1.50964	3.40397
		0.0271416	-1.12015	-2.02568	-1.27585	6.03114	0.339718	1.87916	0.494273	5.44007	7.27064	-2.53067		0.0271416	-1.94208	4.8426	-1.94208	6.78468	1.45026	3.39234
		0.0276184	-1.11709	-1.9989	-1.33706	5.99288	0.298401	1.86845	0.47132	5.40182	7.18648	-2.55745		0.0276184	-1.95439	4.79616	-1.95439	6.75055	1.42088	3.37527
		0.0278568	-1.1125	-1.95299	-1.32176	6.01966	0.304522	1.90058	0.491213	5.44007	7.20178	-2.49624		0.0278568	-1.92484	4.8197	-1.92484	6.74454	1.44743	3.37227
		0.0280952	-1.12168	-1.94152	-1.19934	6.14208	0.338187	1.9419	0.537121	5.55102	7.28977	-2.4006		0.0280952	-1.87997	4.90736	-1.87997	6.78733	1.51369	3.39367
		0.0283337	-1.11403	-1.85353	-1.12283	6.21094	0.379504	1.96179	0.570786	5.61605	7.38924	-2.31643		0.0283337	-1.82817	4.97247	-1.82817	6.80064	1.57215	3.40032
		0.0285721	-1.11709	-1.78849	-1.13813	6.19946	0.407049	1.96026	0.570786	5.60458	7.42367	-2.35086		0.0285721	-1.82413	4.97837	-1.82413	6.8025	1.57712	3.40125
		0.0288105	-1.11709	-1.73111	-1.19169	6.12678	0.381035	1.91588	0.540181	5.53189	7.36628	-2.42355		0.0288105	-1.84149	4.92121	-1.84149	6.76271	1.53986	3.38135
		0.0290489	-1.1125	-1.6852	-1.29116	6.04644	0.332066	1.88375	0.495804	5.46303	7.27447	-2.47328		0.0290489	-1.86505	4.85173	-1.86505	6.71677	1.49334	3.35839
		0.0292873	-1.11556	-1.6852	-1.32176	6.01201	0.310643	1.88987	0.486622	5.43242	7.24769	-2.51154		0.0292873	-1.87938	4.82842	-1.87938	6.7078	1.47452	3.3539
		0.0295258	-1.11709	-1.7005	-1.34472	5.98905	0.318294	1.89446	0.498864	5.41712	7.2056	-2.55362		0.0295258	-1.88895	4.81045	-1.88895	6.6994	1.46075	3.3497
		0.0297642	-1.11709	-1.82675	-1.34089	5.97375	0.313703	1.87916	0.491213	5.37886	7.18265	-2.57658		0.0297642	-1.91808	4.78969	-1.91808	6.70778	1.4358	3.35389
		0.0300026	-1.11403	-1.84205	-1.32941	5.9814	0.29687	1.87304	0.477441	5.37886	7.1597	-2.59571		0.0300026	-1.92586	4.78308	-1.92586	6.70895	1.42861	3.35447
		0.030241	-1.11556	-1.82675	-1.30646	5.9814	0.29534	1.88987	0.480501	5.37886	7.14822	-2.5651		0.030241	-1.90974	4.78181	-1.90974	6.69156	1.43603	3.34578
		0.0304794	-1.12015	-1.88796	-1.16491	6.11147	0.336657	1.94649	0.529469	5.47833	7.21326	-2.41207		0.0304794	-1.85816	4.86428	-1.85816	6.72245	1.50306	3.36122
		0.0307178	-1.11709	-1.93387	-1.03101	6.27598	0.403988	1.99699	0.589149	5.65431	7.39306	-2.24757		0.0307178	-1.80849	5.00528	-1.80849	6.81376	1.59839	3.40688
		0.0309563	-1.11556	-1.95299	-1.01188	6.31806	0.433063	2.00617	0.612103	5.70404	7.49635	-2.22462		0.0309563	-1.80592	5.05887	-1.80592	6.8648	1.62647	3.4324
		0.0311947	-1.11556	-1.97212	-1.04249	6.29511	0.430003	1.98628	0.59527	5.67344	7.48488	-2.24757		0.0311947	-1.82226	5.03971	-1.82226	6.86197	1.60872	3.43098
		0.0314331	-1.1125	-1.94152	-1.13431	6.19181	0.405519	1.93884	0.558544	5.57397	7.41984	-2.34321		0.0314331	-1.85428	4.96568	-1.85428	6.81996	1.5557	3.40998
		0.0316715	-1.12015	-1.93004	-1.21082	6.07322	0.35349	1.89599	0.517227	5.46685	7.3089	-2.46563		0.0316715	-1.89539	4.8732	-1.89539	6.76859	1.4889	3.3843
		0.0319099	-1.11556	-1.89944	-1.23377	6.03879	0.325945	1.89599	0.503455	5.43625	7.22091	-2.47711		0.0319099	-1.89246	4.83155	-1.89246	6.72401	1.46955	3.362
		0.0321484	-1.11862	-1.88413	-1.24525	6.06939	0.330536	1.91282	0.512637	5.4592	7.23621	-2.46181		0.0321484	-1.88803	4.85022	-1.88803	6.73825	1.4811	3.36912
		0.0323868	-1.11709	-1.88413	-1.20317	6.11147	0.342778	1.92966	0.53253	5.49746	7.27829	-2.4312		0.0323868	-1.87305	4.88436	-1.87305	6.75741	1.50566	3.3787
		0.0328636	-1.11097	-1.8191	-1.18786	6.1306	0.361141	1.93119	0.541711	5.51659	7.31655	-2.4006		0.0328636	-1.84956	4.90541	-1.84956	6.75497	1.52792	3.37748
		0.033102	-1.11556	-1.81145	-1.16874	6.13825	0.362671	1.91435	0.524879	5.51276	7.33568	-2.4006		0.033102	-1.85045	4.9089	-1.85045	6.75935	1.52923	3.37967
		0.0333405	-1.11403	-1.8191	-1.17256	6.12295	0.345839	1.92048	0.520288	5.51276	7.32803	-2.39677		0.0333405	-1.85278	4.90235	-1.85278	6.75513	1.52479	3.37756
		0.0335789	-1.1125	-1.8497	-1.16874	6.1306	0.35349	1.93119	0.53406	5.52041	7.33185	-2.37382		0.0335789	-1.8499	4.90926	-1.8499	6.75916	1.52968	3.37958
		0.0338173	-1.11862	-1.89944	-1.14578	6.16886	0.362671	1.92813	0.529469	5.54719	7.35098	-2.37382		0.0338173	-1.85972	4.92964	-1.85972	6.78936	1.53496	3.39468
		0.0340557	-1.11556	-1.92621	-1.14578	6.18799	0.361141	1.94343	0.543242	5.57015	7.37011	-2.33556		0.0340557	-1.85591	4.9465	-1.85591	6.80241	1.54529	3.4012
		0.0342941	-1.11556	-1.94534	-1.11518	6.21859	0.385625	1.96485	0.566196	5.5931	7.39306	-2.32026		0.0342941	-1.84605	4.97107	-1.84605	6.81712	1.56251	3.40856
		0.0345325	-1.11403	-1.90326	-1.03484	6.2492	0.397867	1.9725	0.578438	5.61223	7.42367	-2.2973		0.0345325	-1.81779	4.99468	-1.81779	6.81247	1.58845	3.40624
		0.034771	-1.11403	-1.81145	-1.00423	6.28363	0.403988	1.97556	0.586089	5.66196	7.45427	-2.26287		0.034771	-1.78877	5.02336	-1.78877	6.81213	1.61729	3.40606
		0.0350094	-1.11709	-1.75789	-1.00423	6.2798	0.397867	1.95567	0.570786	5.66196	7.46957	-2.27818		0.0350094	-1.78746	5.02312	-1.78746	6.81058	1.61783	3.40529
		0.0352478	-1.10791	-1.65842	-1.04632	6.2492	0.374914	1.93425	0.549363	5.63136	7.45427	-2.29348		0.0352478	-1.78196	4.9994	-1.78196	6.78136	1.60872	3.39068
		0.0354862	-1.1125	-1.63929	-1.09987	6.21859	0.344308	1.91895	0.529469	5.59693	7.42749	-2.30113		0.0354862	-1.79473	4.97132	-1.79473	6.76605	1.58829	3.38302
		0.0357246	-1.12015	-1.60869	-1.09222	6.21094	0.345839	1.93272	0.531	5.60458	7.41984	-2.29348		0.0357246	-1.78477	4.97085	-1.78477	6.75562	1.59304	3.37781
		0.0359631	-1.10944	-1.59338	-1.06544	6.23772	0.364202	1.9572	0.552423	5.64283	7.43514	-2.2514		0.0359631	-1.76129	4.99527	-1.76129	6.75656	1.61699	3.37828
		0.0362015	-1.11556	-1.65842	-1.02719	6.27598	0.387156	1.98475	0.575377	5.66196	7.46957	-2.25905		0.0362015	-1.76557	5.02449	-1.76557	6.79006	1.62946	3.39503
		0.0364399	-1.1125	-1.72728	-1.03484	6.27215	0.407049	1.98628	0.587619	5.66196	7.48488	-2.282		0.0364399	-1.78143	5.0301	-1.78143	6.81153	1.62433	3.40577
		0.0366783	-1.10944	-1.8191	-1.11135	6.21094	0.390216	1.94496	0.564665	5.60075	7.43514	-2.32026		0.0366783	-1.82306	4.98037	-1.82306	6.80343	1.57865	3.40172
		0.0369167	-1.11862	-1.8344	-1.20317	6.09617	0.341248	1.90058	0.509576	5.50128	7.3395	-2.45033		0.0369167	-1.87717	4.89353	-1.87717	6.7707	1.50818	3.38535
		0.0371552	-1.11097	-1.70433	-1.29881	6.01201	0.298401	1.8608	0.466729	5.40947	7.22856	-2.51537		0.0371552	-1.88392	4.81322	-1.88392	6.69714	1.46465	3.34857
		0.0373936	-1.11403	-1.58191	-1.32941	5.96993	0.266265	1.83937	0.448366	5.37121	7.18648	-2.55745		0.0373936	-1.87909	4.77885	-1.87909	6.65794	1.44988	3.32897
		0.037632	-1.11556	-1.55895	-1.36002	5.93932	0.254023	1.83631	0.442245	5.32913	7.13674	-2.60718		0.037632	-1.8889	4.74811	-1.8889	6.637	1.42961	3.3185
		0.0381088	-1.11403	-1.59721	-1.42505	5.89724	0.249432	1.83478	0.446835	5.27557	7.09849	-2.64926		0.0381088	-1.91224	4.71559	-1.91224	6.62783	1.40168	3.31392
		0.0383472	-1.11709	-1.65842	-1.44418	5.87046	0.247902	1.8256	0.439184	5.26792	7.04875	-2.6837		0.0383472	-1.93302	4.69231	-1.93302	6.62533	1.37964	3.31266
		0.0385857	-1.10944	-1.60869	-1.45949	5.87428	0.244841	1.83019	0.434593	5.26409	7.04875	-2.65692		0.0385857	-1.91973	4.69217	-1.91973	6.6119	1.38622	3.30595
		0.0388241	-1.11862	-1.41358	-1.39062	5.91637	0.247902	1.86692	0.456017	5.31765	7.06788	-2.59188		0.0388241	-1.85474	4.72634	-1.85474	6.58108	1.4358	3.29054
		0.0390625	-1.11403	-1.24142	-1.2529	6.03114	0.29534	1.93731	0.521818	5.41712	7.17117	-2.50006		0.0390625	-1.76825	4.82135	-1.76825	6.5896	1.52655	3.2948
		0.0393009	-1.11709	-1.2376	-1.19169	6.09617	0.373383	1.9572	0.569256	5.48598	7.25534	-2.42355		0.0393009	-1.73091	4.88439	-1.73091	6.6153	1.57674	3.30765
		0.0395393	-1.11556	-1.33706	-1.19169	6.08087	0.358081	1.89293	0.529469	5.48216	7.28212	-2.46563		0.0395393	-1.77274	4.87587	-1.77274	6.64861	1.55157	3.32431
		0.0397778	-1.11556	-1.36767	-1.29881	6.01201	0.276977	1.84855	0.459077	5.42095	7.23621	-2.53067		0.0397778	-1.82976	4.81797	-1.82976	6.64773	1.49411	3.32387
		0.0400162	-1.11709	-1.38297	-1.37915	5.96227	0.250963	1.8761	0.468259	5.36356	7.17117	-2.5651		0.0400162	-1.84775	4.77735	-1.84775	6.62511	1.4648	3.31255
		0.0402546	-1.12015	-1.35237	-1.35619	5.95845	0.29534	1.91282	0.517227	5.35974	7.14822	-2.55745		0.0402546	-1.81918	4.78031	-1.81918	6.59949	1.48056	3.29975
		0.040493	-1.11403	-1.2529	-1.34854	5.9814	0.313703	1.88528	0.514167	5.38269	7.16352	-2.5345		0.040493	-1.79583	4.79399	-1.79583	6.58982	1.49908	3.29491
		0.0407314	-1.12168	-1.1037	-1.46714	5.8322	0.263205	1.79805	0.439184	5.27557	7.11761	-2.69517		0.0407314	-1.84241	4.71004	-1.84241	6.55245	1.43381	3.27622
		0.0409698	-1.1125	-0.969802	-1.63929	5.70596	0.183631	1.7445	0.365732	5.11107	6.93016	-2.82142		0.0409698	-1.88323	4.58283	-1.88323	6.46606	1.3498	3.23303
		0.0412083	-1.11403	-0.9545	-1.65459	5.70978	0.160677	1.76745	0.361141	5.09577	6.86895	-2.80612		0.0412083	-1.87752	4.56442	-1.87752	6.44194	1.34345	3.22097
		0.0414467	-1.11709	-0.935372	-1.57426	5.77099	0.192813	1.83784	0.420821	5.1761	6.92251	-2.74491		0.0414467	-1.83439	4.62428	-1.83439	6.45868	1.39495	3.22934
		0.0416851	-1.11556	-0.893289	-1.44801	5.89341	0.263205	1.88681	0.488152	5.30235	7.03345	-2.60336		0.0416851	-1.76236	4.7238	-1.76236	6.48616	1.48072	3.24308
		0.0419235	-1.12321	-0.92772	-1.3715	5.96227	0.290749	1.88069	0.492743	5.37121	7.12527	-2.56893		0.0419235	-1.75393	4.78024	-1.75393	6.53417	1.51316	3.26709
		0.0421619	-1.11709	-0.946849	-1.40975	5.92784	0.267795	1.84243	0.468259	5.32148	7.11761	-2.61866		0.0421619	-1.78167	4.75228	-1.78167	6.53395	1.48531	3.26698
		0.0424004	-1.11709	-0.962151	-1.54748	5.83603	0.231069	1.79805	0.428472	5.24114	7.0411	-2.7143		0.0424004	-1.83609	4.68306	-1.83609	6.51916	1.42348	3.25958
		0.0426388	-1.11556	-0.977454	-1.62016	5.73656	0.195873	1.77663	0.396337	5.15315	6.94929	-2.79081		0.0426388	-1.86908	4.60985	-1.86908	6.47893	1.37038	3.23947
		0.0431156	-1.11097	-0.931546	-1.68137	5.69448	0.183631	1.78122	0.388686	5.09194	6.88425	-2.81759		0.0431156	-1.87345	4.56999	-1.87345	6.44344	1.34827	3.22172
		0.043354	-1.11556	-0.931546	-1.6852	5.66387	0.17904	1.77969	0.387155	5.06899	6.85365	-2.85202		0.043354	-1.88024	4.54985	-1.88024	6.43008	1.33481	3.21504
		0.0435925	-1.11403	-0.923895	-1.67372	5.66005	0.180571	1.78734	0.387155	5.05368	6.82687	-2.87498		0.0435925	-1.87857	4.54038	-1.87857	6.41896	1.3309	3.20948
		0.0438309	-1.1125	-0.897115	-1.63929	5.683	0.206585	1.80418	0.410109	5.05751	6.83069	-2.85202		0.0438309	-1.85498	4.5532	-1.85498	6.40818	1.34911	3.20409
		0.0440693	-1.11097	-0.86651	-1.58573	5.74039	0.221888	1.81948	0.422351	5.11872	6.86512	-2.81377		0.0440693	-1.83082	4.59301	-1.83082	6.42383	1.3811	3.21192
		0.0443077	-1.1125	-0.797648	-1.54748	5.80542	0.247902	1.86692	0.459077	5.19523	6.92633	-2.72578		0.0443077	-1.78733	4.65082	-1.78733	6.43815	1.43175	3.21908
		0.0445461	-1.11403	-0.75174	-1.47479	5.89724	0.289219	1.89293	0.497334	5.29852	7.02963	-2.63014		0.0445461	-1.74352	4.73035	-1.74352	6.47387	1.49342	3.23693
		0.0447845	-1.11556	-0.809125	-1.3868	5.9661	0.313703	1.90211	0.514167	5.37121	7.10614	-2.56893		0.0447845	-1.72579	4.7844	-1.72579	6.51019	1.5293	3.25509
		0.045023	-1.11097	-0.862684	-1.38297	6.00818	0.319824	1.91129	0.515697	5.42095	7.15587	-2.51537		0.045023	-1.72557	4.81753	-1.72557	6.5431	1.54598	3.27155
		0.0452614	-1.1125	-0.900941	-1.36384	6.00436	0.318294	1.89446	0.508046	5.42477	7.2056	-2.49624		0.0452614	-1.73084	4.82724	-1.73084	6.55808	1.5482	3.27904
		0.0454998	-1.1125	-0.86651	-1.4174	5.9814	0.289219	1.8562	0.477441	5.40947	7.18648	-2.53067		0.0454998	-1.75167	4.80629	-1.75167	6.55796	1.52731	3.27898
		0.0457382	-1.11097	-0.816776	-1.47861	5.91637	0.246372	1.8256	0.437654	5.34826	7.14057	-2.5804		0.0457382	-1.7728	4.75841	-1.7728	6.5312	1.49281	3.2656
		0.0459766	-1.11403	-0.728786	-1.49774	5.88194	0.231069	1.82101	0.434593	5.30235	7.09084	-2.62249		0.0459766	-1.76886	4.72861	-1.76886	6.49747	1.47987	3.24874
		0.0462151	-1.10944	-0.675227	-1.53982	5.85133	0.243311	1.82866	0.433063	5.26027	7.05258	-2.64161		0.0462151	-1.76475	4.70537	-1.76475	6.47011	1.47031	3.23506
		0.0464535	-1.11097	-0.686704	-1.55895	5.81307	0.244841	1.83019	0.428472	5.23731	7.02963	-2.67604		0.0464535	-1.77531	4.68548	-1.77531	6.4608	1.45508	3.2304
		0.0466919	-1.11403	-0.636971	-1.59721	5.79012	0.23566	1.82101	0.428472	5.20288	6.98754	-2.699		0.0466919	-1.77793	4.66162	-1.77793	6.43955	1.44185	3.21978
		0.0469303	-1.1125	-0.60254	-1.63547	5.75569	0.23719	1.81183	0.423882	5.16845	6.96459	-2.72195		0.0469303	-1.78249	4.64033	-1.78249	6.42282	1.42892	3.21141
		0.0471687	-1.11556	-0.617843	-1.64694	5.75569	0.220357	1.80265	0.408579	5.1608	6.93781	-2.74491		0.0471687	-1.79611	4.62824	-1.79611	6.42436	1.41606	3.21218
		0.0474072	-1.10944	-0.640797	-1.64312	5.75569	0.212706	1.80571	0.407049	5.15315	6.94546	-2.74873		0.0474072	-1.80032	4.62785	-1.80032	6.42817	1.41377	3.21408
		0.0476456	-1.11403	-0.675227	-1.61634	5.74039	0.208115	1.80418	0.410109	5.13785	6.91868	-2.77551		0.0476456	-1.80539	4.61303	-1.80539	6.41841	1.40382	3.20921
		0.047884	-1.1125	-0.640797	-1.60103	5.75186	0.205055	1.79805	0.407049	5.1455	6.91103	-2.77551		0.047884	-1.79783	4.61557	-1.79783	6.41339	1.40887	3.2067
		0.0483608	-1.11097	-0.625494	-1.58573	5.77864	0.203524	1.7904	0.402458	5.16845	6.93016	-2.74108		0.0483608	-1.78835	4.63043	-1.78835	6.41878	1.42104	3.20939
		0.0485992	-1.11556	-0.614017	-1.536	5.82072	0.208115	1.81336	0.417761	5.21436	6.96841	-2.70665		0.0485992	-1.77013	4.66423	-1.77013	6.43436	1.44705	3.21718
		0.0488377	-1.11097	-0.54133	-1.50922	5.8475	0.23413	1.84243	0.446835	5.25644	7.01815	-2.65309		0.0488377	-1.73522	4.7014	-1.73522	6.43663	1.48309	3.21831
		0.0490761	-1.11403	-0.571935	-1.49392	5.85516	0.252493	1.84702	0.457547	5.27175	7.0411	-2.64544		0.0490761	-1.7339	4.71385	-1.7339	6.44776	1.48997	3.22388
		0.0493145	-1.11403	-0.667576	-1.49774	5.84368	0.255553	1.82866	0.445305	5.25262	7.0411	-2.67222		0.0493145	-1.75863	4.7017	-1.75863	6.46034	1.47153	3.23017
		0.0495529	-1.10638	-0.728786	-1.5513	5.80542	0.252493	1.82713	0.439184	5.20671	7.00667	-2.71813		0.0495529	-1.78501	4.67161	-1.78501	6.45662	1.4433	3.22831
		0.0497913	-1.1125	-0.770869	-1.59338	5.75186	0.252493	1.82407	0.434593	5.17228	6.93398	-2.77169		0.0497913	-1.80676	4.63093	-1.80676	6.43769	1.41208	3.21884
		0.0500298	-1.10944	-0.705833	-1.62781	5.73656	0.241781	1.79958	0.417761	5.13402	6.89573	-2.79464		0.0500298	-1.80922	4.60676	-1.80922	6.41598	1.39877	3.20799
		0.0502682	-1.11403	-0.69053	-1.62016	5.73273	0.214236	1.78887	0.396337	5.14167	6.89573	-2.78316		0.0502682	-1.81087	4.60321	-1.81087	6.41408	1.39617	3.20704
		0.0505066	-1.11097	-0.659925	-1.55895	5.76334	0.208115	1.80571	0.402458	5.18376	6.91868	-2.75256		0.0505066	-1.78838	4.62831	-1.78838	6.4167	1.41997	3.20835
		0.050745	-1.10791	-0.625494	-1.50539	5.8169	0.23413	1.83631	0.436124	5.22966	6.97607	-2.68752		0.050745	-1.75299	4.67357	-1.75299	6.42656	1.46029	3.21328
		0.0509834	-1.11403	-0.610191	-1.44036	5.87046	0.263205	1.85926	0.465199	5.2794	7.03345	-2.64161		0.0509834	-1.7256	4.71856	-1.7256	6.44416	1.49648	3.22208
		0.0512218	-1.10791	-0.526027	-1.38297	5.92402	0.278507	1.86692	0.47132	5.33296	7.07553	-2.5804		0.0512218	-1.688	4.75839	-1.688	6.44639	1.53519	3.22319
		0.0514603	-1.11097	-0.45334	-1.33324	6.00053	0.287689	1.86845	0.47285	5.41329	7.15205	-2.50006		0.0514603	-1.65712	4.81657	-1.65712	6.47369	1.57972	3.23685
		0.0516987	-1.1125	-0.445688	-1.28733	6.05409	0.289219	1.86998	0.480501	5.46303	7.22473	-2.46946		0.0516987	-1.64731	4.86062	-1.64731	6.50794	1.60666	3.25397
		0.0519371	-1.10791	-0.499247	-1.29881	6.04644	0.289219	1.86692	0.47591	5.47068	7.24386	-2.43503		0.0519371	-1.65184	4.86224	-1.65184	6.51408	1.6052	3.25704
		0.0521755	-1.11556	-0.656099	-1.36384	5.97758	0.278507	1.83937	0.456017	5.40564	7.22473	-2.50772		0.0521755	-1.70952	4.81725	-1.70952	6.52677	1.55386	3.26338
		0.0524139	-1.11556	-0.782346	-1.45183	5.88194	0.240251	1.80265	0.420821	5.2947	7.12144	-2.62631		0.0524139	-1.77458	4.73173	-1.77458	6.50631	1.47857	3.25316
		0.0526524	-1.1125	-0.832079	-1.50539	5.8322	0.206585	1.79346	0.394807	5.22201	7.01432	-2.68752		0.0526524	-1.80463	4.6698	-1.80463	6.47443	1.43259	3.23722
		0.0528908	-1.11709	-0.782346	-1.47096	5.85516	0.215767	1.82254	0.41623	5.26027	6.99902	-2.67222		0.0528908	-1.78069	4.68596	-1.78069	6.46665	1.45264	3.23333
		0.0533676	-1.11097	-0.682879	-1.37532	5.95462	0.252493	1.86539	0.463668	5.36739	7.08701	-2.55362		0.0533676	-1.71441	4.76797	-1.71441	6.48238	1.52678	3.24119
		0.053606	-1.1125	-0.598714	-1.27203	6.05026	0.289219	1.88987	0.492743	5.4745	7.21326	-2.44651		0.053606	-1.66034	4.85636	-1.66034	6.51669	1.59801	3.25835
		0.0538445	-1.11403	-0.537504	-1.27968	6.03879	0.302991	1.89599	0.497334	5.4592	7.24004	-2.46181		0.0538445	-1.65344	4.8617	-1.65344	6.51514	1.60413	3.25757
		0.0540829	-1.11403	-0.556632	-1.32176	5.99288	0.298401	1.87763	0.482031	5.40947	7.18648	-2.51537		0.0540829	-1.67451	4.82233	-1.67451	6.49684	1.57391	3.24842
		0.0543213	-1.12015	-0.614017	-1.33324	5.96227	0.287689	1.88222	0.478971	5.35591	7.14057	-2.57658		0.0543213	-1.69729	4.79002	-1.69729	6.4873	1.54636	3.24365
		0.0545597	-1.1125	-0.686704	-1.31411	5.97375	0.315233	1.93272	0.514167	5.36356	7.10614	-2.56893		0.0545597	-1.68785	4.79252	-1.68785	6.48037	1.55233	3.24018
		0.0547981	-1.11403	-0.816776	-1.16108	6.1306	0.385625	2.00158	0.589149	5.50511	7.17117	-2.43885		0.0547981	-1.63984	4.89034	-1.63984	6.53019	1.62525	3.26509
		0.0550365	-1.1125	-0.969802	-1.02336	6.27598	0.445305	2.02453	0.627406	5.64283	7.36246	-2.2973		0.0550365	-1.61624	5.01134	-1.61624	6.62758	1.69755	3.31379
		0.055275	-1.11097	-1.08075	-1.03101	6.2798	0.430003	1.99546	0.604452	5.66961	7.43132	-2.26287		0.055275	-1.64332	5.02833	-1.64332	6.67165	1.6925	3.33582
		0.0555134	-1.11709	-1.15726	-1.05397	6.2645	0.388686	1.95414	0.569256	5.66196	7.43514	-2.27435		0.0555134	-1.67887	5.01307	-1.67887	6.69194	1.6671	3.34597
		0.0557518	-1.1125	-1.0884	-1.09605	6.2339	0.362671	1.93272	0.549363	5.62371	7.41602	-2.2973		0.0557518	-1.68301	4.98783	-1.68301	6.67083	1.65241	3.33542
		0.0559902	-1.10791	-0.958326	-1.12283	6.20712	0.342778	1.92813	0.527939	5.58927	7.38158	-2.31643		0.0559902	-1.66967	4.96394	-1.66967	6.63361	1.64713	3.31681
		0.0562286	-1.11403	-0.847382	-1.07692	6.23007	0.336657	1.94802	0.538651	5.61223	7.37776	-2.30113		0.0562286	-1.63797	4.97875	-1.63797	6.61672	1.67039	3.30836
		0.0564671	-1.11097	-0.793823	-0.988931	6.31806	0.371853	2.00923	0.586089	5.70022	7.43897	-2.21697		0.0564671	-1.58598	5.04872	-1.58598	6.6347	1.73137	3.31735
		0.0567055	-1.1125	-0.828253	-0.874161	6.44431	0.436124	2.06126	0.644239	5.80734	7.54226	-2.12515		0.0567055	-1.54432	5.14341	-1.54432	6.68773	1.79955	3.34387
		0.0569439	-1.1125	-0.832079	-0.77852	6.51699	0.491213	2.08421	0.682495	5.88002	7.64173	-2.05629		0.0569439	-1.50935	5.21281	-1.50935	6.72215	1.85173	3.36108
		0.0571823	-1.10944	-0.83973	-0.728786	6.58586	0.498865	2.08421	0.685556	5.94506	7.69911	-2.00273		0.0571823	-1.49641	5.26	-1.49641	6.75641	1.8818	3.37821
		0.0574207	-1.11403	-0.86651	-0.679053	6.62794	0.504986	2.08421	0.688616	5.99479	7.7565	-1.96065		0.0574207	-1.48985	5.29721	-1.48985	6.78707	1.90368	3.39353
		0.0576591	-1.10791	-0.893289	-0.675227	6.65089	0.495804	2.06279	0.673314	6.01392	7.79858	-1.92239		0.0576591	-1.49451	5.31381	-1.49451	6.80832	1.90965	3.40416
		0.0578976	-1.11403	-0.985105	-0.682879	6.63176	0.462138	2.03831	0.644239	6.00244	7.79858	-1.93004		0.0578976	-1.52554	5.29863	-1.52554	6.82417	1.88654	3.41209
		0.058136	-1.1125	-1.05014	-0.713484	6.61263	0.446836	2.03677	0.636587	5.97567	7.77563	-1.94152		0.058136	-1.54546	5.27875	-1.54546	6.82421	1.86665	3.4121
		0.0586128	-1.10791	-1.01954	-0.732612	6.60881	0.445305	2.04443	0.645769	5.98332	7.79093	-1.93387		0.0586128	-1.54005	5.28497	-1.54005	6.82502	1.87246	3.41251
		0.0588512	-1.11556	-0.992756	-0.705833	6.62794	0.457548	2.04596	0.645769	5.99862	7.79475	-1.92239		0.0588512	-1.52886	5.29566	-1.52886	6.82452	1.8834	3.41226
		0.0590897	-1.10944	-0.92772	-0.694356	6.63941	0.456017	2.04902	0.645769	6.0254	7.82536	-1.89944		0.0590897	-1.51207	5.31407	-1.51207	6.82614	1.901	3.41307
		0.0593281	-1.11556	-0.920069	-0.694356	6.64324	0.460608	2.0582	0.65342	6.02157	7.84066	-1.89179		0.0593281	-1.50882	5.32001	-1.50882	6.82883	1.90559	3.41442
		0.0595665	-1.11403	-0.904766	-0.679053	6.63176	0.468259	2.06126	0.656481	6.01775	7.82919	-1.91091		0.0595665	-1.50393	5.31511	-1.50393	6.81904	1.90559	3.40952
		0.0598049	-1.1125	-0.923895	-0.679053	6.63941	0.47132	2.06891	0.662602	6.01392	7.81006	-1.91091		0.0598049	-1.50394	5.31192	-1.50394	6.81586	1.90399	3.40793
		0.0600433	-1.11556	-0.988931	-0.625494	6.66237	0.480501	2.07503	0.674844	6.03688	7.82919	-1.90326		0.0600433	-1.5047	5.32982	-1.5047	6.83452	1.91256	3.41726
		0.0602818	-1.10944	-1.01188	-0.57576	6.70062	0.500395	2.09492	0.691677	6.07131	7.85979	-1.87648		0.0602818	-1.49093	5.35996	-1.49093	6.8509	1.93451	3.42545
		0.0605202	-1.1125	-1.01954	-0.552807	6.71593	0.517228	2.09799	0.697798	6.09809	7.87892	-1.86118		0.0605202	-1.48477	5.37676	-1.48477	6.86153	1.94599	3.43077
		0.0607586	-1.11556	-1.00806	-0.583412	6.68532	0.506516	2.07197	0.670253	6.07896	7.88657	-1.88796		0.0607586	-1.50091	5.36183	-1.50091	6.86273	1.93046	3.43137
		0.060997	-1.11097	-0.958326	-0.62932	6.64324	0.465199	2.03984	0.642708	6.02157	7.84449	-1.92622		0.060997	-1.51372	5.32016	-1.51372	6.83388	1.90322	3.41694
		0.0612354	-1.11556	-0.912418	-0.659925	6.62794	0.448366	2.0429	0.636587	5.99862	7.81006	-1.94152		0.0612354	-1.51411	5.30111	-1.51411	6.81522	1.8935	3.40761
		0.0614738	-1.11403	-0.847382	-0.636971	6.63941	0.446836	2.04902	0.633527	5.99862	7.81006	-1.93387		0.0614738	-1.49687	5.30591	-1.49687	6.80278	1.90452	3.40139
		0.0617123	-1.1125	-0.812951	-0.579586	6.6815	0.457548	2.06891	0.65036	6.056	7.85596	-1.88413		0.0617123	-1.47023	5.34646	-1.47023	6.81669	1.93811	3.40834
		0.0619507	-1.11556	-0.835905	-0.503073	6.7274	0.486622	2.11023	0.688616	6.10191	7.90187	-1.85353		0.0619507	-1.44797	5.38969	-1.44797	6.83766	1.97086	3.41883
		0.0621891	-1.1125	-0.889464	-0.480119	6.76566	0.524879	2.12706	0.717691	6.13634	7.94013	-1.82292		0.0621891	-1.44071	5.42206	-1.44071	6.86277	1.99068	3.43138
		0.0624275	-1.11403	-0.950674	-0.449514	6.78096	0.540182	2.12553	0.717691	6.15547	7.94395	-1.82292		0.0624275	-1.44631	5.43164	-1.44631	6.87794	1.99266	3.43897
		0.0626659	-1.11097	-0.962151	-0.415083	6.80009	0.52794	2.11482	0.703919	6.16312	7.94013	-1.83058		0.0626659	-1.4489	5.43515	-1.4489	6.88405	1.99312	3.44203
		0.0629044	-1.11403	-0.973628	-0.407432	6.80009	0.514167	2.10258	0.696268	6.16695	7.94013	-1.81527		0.0629044	-1.45138	5.43334	-1.45138	6.88472	1.99098	3.44236
		0.0631428	-1.11709	-0.946849	-0.392129	6.80009	0.511107	2.10105	0.688616	6.17842	7.95926	-1.81145		0.0631428	-1.44686	5.44107	-1.44686	6.88793	1.9971	3.44397
		0.0633812	-1.10638	-0.862684	-0.415083	6.81922	0.500395	2.09952	0.688616	6.19755	8.00134	-1.78467		0.0633812	-1.4335	5.46107	-1.4335	6.89457	2.01378	3.44729
		0.063858	-1.11403	-0.786171	-0.42656	6.82305	0.497334	2.10411	0.685556	6.20903	8.01664	-1.76171		0.063858	-1.42008	5.46953	-1.42008	6.88961	2.02472	3.4448
		0.0640965	-1.11403	-0.686704	-0.422734	6.83835	0.506516	2.10105	0.682495	6.23198	8.05107	-1.73493		0.0640965	-1.3989	5.48951	-1.3989	6.88842	2.04531	3.44421
		0.0643349	-1.11097	-0.621668	-0.403606	6.86513	0.500395	2.09033	0.679435	6.25494	8.0702	-1.69285		0.0643349	-1.37995	5.50621	-1.37995	6.88616	2.06313	3.44308
		0.0645733	-1.11556	-0.644622	-0.33857	6.88426	0.501925	2.09646	0.673314	6.27407	8.08933	-1.69285		0.0645733	-1.37644	5.52199	-1.37644	6.89843	2.07277	3.44922
		0.0648117	-1.11097	-0.694356	-0.327093	6.88808	0.509576	2.09799	0.677904	6.27789	8.09316	-1.69285		0.0648117	-1.38115	5.52501	-1.38115	6.90616	2.07193	3.45308
		0.0650501	-1.11556	-0.770869	-0.36535	6.8613	0.489683	2.06738	0.654951	6.25111	8.0855	-1.72728		0.0650501	-1.41648	5.50265	-1.41648	6.91912	2.04309	3.45956
		0.0652885	-1.11097	-0.816776	-0.438037	6.80009	0.457548	2.0429	0.624345	6.18608	8.03577	-1.81527		0.0652885	-1.45858	5.45172	-1.45858	6.9103	1.99657	3.45515
		0.065527	-1.11097	-0.793823	-0.518376	6.7274	0.434594	2.03371	0.612103	6.11339	7.96308	-1.86883		0.065527	-1.47562	5.39407	-1.47562	6.86969	1.95923	3.43485
		0.0657654	-1.11709	-0.782346	-0.54133	6.67767	0.430003	2.05361	0.619755	6.056	7.88274	-1.93769		0.0657654	-1.48185	5.35012	-1.48185	6.83197	1.93413	3.41598
		0.0660038	-1.10791	-0.709658	-0.522201	6.69297	0.456017	2.07656	0.638118	6.05218	7.85979	-1.94534		0.0660038	-1.45577	5.35388	-1.45577	6.80965	1.94905	3.40483
		0.0662422	-1.10791	-0.667576	-0.483945	6.72358	0.482032	2.09492	0.661072	6.08278	7.87127	-1.92622		0.0662422	-1.43158	5.37759	-1.43158	6.80917	1.973	3.40459
		0.0664806	-1.11403	-0.636971	-0.430386	6.76184	0.506516	2.10564	0.676374	6.13252	7.921	-1.89944		0.0664806	-1.4119	5.41651	-1.4119	6.82841	2.00231	3.4142
		0.0667191	-1.11097	-0.594889	-0.42656	6.80392	0.514167	2.11329	0.676374	6.16695	7.97839	-1.8497		0.0667191	-1.39734	5.45153	-1.39734	6.84886	2.0271	3.42443
		0.0669575	-1.11403	-0.594889	-0.369175	6.83452	0.518758	2.12859	0.688616	6.20138	8.00899	-1.82675		0.0669575	-1.38354	5.47875	-1.38354	6.86229	2.0476	3.43114
		0.0671959	-1.11403	-0.54133	-0.285011	6.90721	0.526409	2.13624	0.699328	6.28172	8.05872	-1.76171		0.0671959	-1.35088	5.53239	-1.35088	6.88327	2.09075	3.44164
		0.0674343	-1.1125	-0.510724	-0.25058	6.94164	0.52947	2.12247	0.694737	6.33528	8.13906	-1.68903		0.0674343	-1.33408	5.57404	-1.33408	6.90812	2.11998	3.45406
		0.0676727	-1.11709	-0.48777	-0.25058	6.92634	0.521818	2.11176	0.684025	6.34293	8.16584	-1.68903		0.0676727	-1.3362	5.57785	-1.3362	6.91404	2.12082	3.45702
		0.0679111	-1.11403	-0.476294	-0.285011	6.91486	0.494274	2.0735	0.654951	6.30467	8.15437	-1.70433		0.0679111	-1.35248	5.55587	-1.35248	6.90835	2.1017	3.45417
		0.0681496	-1.11403	-0.499247	-0.422734	6.80392	0.443775	2.00923	0.596801	6.2052	8.10081	-1.80762		0.0681496	-1.41329	5.47651	-1.41329	6.88979	2.03161	3.4449
		0.068388	-1.11556	-0.495422	-0.54133	6.67385	0.381035	1.97403	0.550893	6.06748	7.94778	-1.96447		0.068388	-1.46639	5.36205	-1.46639	6.82844	1.94783	3.41422
		0.0688648	-1.1125	-0.422734	-0.57576	6.61646	0.35502	1.98169	0.543242	5.99479	7.85214	-2.02568		0.0688648	-1.46579	5.30713	-1.46579	6.77292	1.92067	3.38646
		0.0691032	-1.11403	-0.350047	-0.560458	6.62411	0.390216	2.03065	0.583028	6.0101	7.84449	-2.02951		0.0691032	-1.43652	5.32223	-1.43652	6.75875	1.94285	3.37937
		0.0693417	-1.1125	-0.262057	-0.499247	6.68532	0.437654	2.07656	0.628936	6.05218	7.86362	-1.99508		0.0693417	-1.3902	5.36527	-1.3902	6.75547	1.98754	3.37773
		0.0695801	-1.11403	-0.227626	-0.380652	6.78479	0.477441	2.10105	0.65342	6.16312	7.95926	-1.90326		0.0695801	-1.34595	5.44865	-1.34595	6.7946	2.05135	3.3973
		0.0698185	-1.11556	-0.212324	-0.323267	6.84983	0.501925	2.11176	0.670253	6.25111	8.0702	-1.83823		0.0698185	-1.32545	5.51859	-1.32545	6.84405	2.09657	3.42202
		0.0700569	-1.11097	-0.16259	-0.346221	6.85365	0.503455	2.09799	0.668723	6.24729	8.10081	-1.8191		0.0700569	-1.31981	5.52642	-1.31981	6.84623	2.1033	3.42312
		0.0702953	-1.11403	-0.151113	-0.399781	6.80392	0.477441	2.05361	0.635057	6.19755	8.07403	-1.86501		0.0702953	-1.34564	5.48798	-1.34564	6.83362	2.07117	3.41681
		0.0705338	-1.1125	-0.112857	-0.506899	6.6968	0.423882	1.99546	0.583028	6.10191	7.98986	-1.953		0.0705338	-1.38527	5.40641	-1.38527	6.79168	2.01057	3.39584
		0.0707722	-1.11097	-0.109031	-0.606366	6.61263	0.35196	1.93425	0.520288	6.01392	7.89805	-2.04099		0.0707722	-1.43453	5.32728	-1.43453	6.7618	1.94637	3.3809
		0.0710106	-1.1125	-0.10138	-0.721135	6.50169	0.298401	1.8914	0.463668	5.90298	7.81006	-2.13663		0.0710106	-1.48186	5.24117	-1.48186	6.72303	1.87966	3.36151
		0.071249	-1.10944	-0.0975541	-0.86651	6.33336	0.258614	1.87304	0.431533	5.7576	7.67999	-2.2667		0.071249	-1.52861	5.1274	-1.52861	6.656	1.79939	3.328
		0.0714874	-1.11709	-0.112857	-0.885638	6.25685	0.255553	1.90211	0.445305	5.68109	7.54991	-2.36617		0.0714874	-1.53972	5.06154	-1.53972	6.60126	1.76091	3.30063
		0.0717258	-1.1125	-0.0669489	-0.862684	6.26067	0.302991	1.96944	0.504985	5.66961	7.51548	-2.37382		0.0717258	-1.50501	5.06645	-1.50501	6.57146	1.78072	3.28573
		0.0719643	-1.11403	-0.0133898	-0.736438	6.36779	0.370323	2.01688	0.558544	5.7423	7.53461	-2.31643		0.0719643	-1.44633	5.12836	-1.44633	6.57468	1.84102	3.28734
		0.0722027	-1.11556	0.0516463	-0.633145	6.46726	0.407049	2.03984	0.586089	5.84942	7.63408	-2.24375		0.0722027	-1.40342	5.212	-1.40342	6.61542	1.90429	3.30771
		0.0724411	-1.10944	0.120508	-0.625494	6.50934	0.4147	2.04443	0.59527	5.89915	7.71824	-2.18254		0.0724411	-1.38234	5.25917	-1.38234	6.64151	1.93842	3.32076
		0.0726795	-1.11556	0.166416	-0.617843	6.51317	0.417761	2.05208	0.601391	5.89915	7.73354	-2.17871		0.0726795	-1.37345	5.26773	-1.37345	6.64119	1.94714	3.32059
		0.0729179	-1.11556	0.223801	-0.617843	6.49404	0.428473	2.04596	0.601391	5.88385	7.71824	-2.19784		0.0729179	-1.36587	5.25877	-1.36587	6.62464	1.94645	3.31232
		0.0731564	-1.1125	0.185544	-0.633145	6.46726	0.417761	2.02147	0.587619	5.85707	7.69911	-2.22079		0.0731564	-1.38194	5.23582	-1.38194	6.61777	1.92694	3.30888
		0.0733948	-1.11403	0.116682	-0.652273	6.45196	0.388686	1.98934	0.561605	5.83412	7.68381	-2.25905		0.0733948	-1.41367	5.21384	-1.41367	6.62751	1.90008	3.31376
		0.0736332	-1.1125	0.0631232	-0.698181	6.40222	0.35502	1.96638	0.529469	5.80734	7.65703	-2.28965		0.0736332	-1.44397	5.18002	-1.44397	6.62399	1.86803	3.312
		0.07411	-1.11556	0.0669489	-0.774694	6.32571	0.313703	1.93731	0.494273	5.73847	7.60347	-2.37382		0.07411	-1.48229	5.12546	-1.48229	6.60775	1.82158	3.30387
		0.0743484	-1.11556	0.124334	-0.824428	6.26067	0.29381	1.93272	0.485092	5.67344	7.53461	-2.43885		0.0743484	-1.49323	5.07839	-1.49323	6.57162	1.79258	3.28581
		0.0745869	-1.11556	0.204672	-0.83973	6.23007	0.298401	1.95567	0.500394	5.63136	7.47723	-2.45416		0.0745869	-1.47635	5.05402	-1.47635	6.53036	1.78883	3.26518
		0.0748253	-1.11709	0.27736	-0.793822	6.26067	0.329006	1.97709	0.514167	5.66961	7.46575	-2.46563		0.0748253	-1.45281	5.07623	-1.45281	6.52904	1.81171	3.26452
		0.0750637	-1.10791	0.342396	-0.75174	6.31806	0.350429	1.9924	0.53406	5.70787	7.51548	-2.40825		0.0750637	-1.4198	5.11836	-1.4198	6.53816	1.84928	3.26908
		0.0753021	-1.11097	0.369175	-0.717309	6.34866	0.368793	1.99852	0.547832	5.73082	7.56522	-2.38529		0.0753021	-1.40502	5.14811	-1.40502	6.55312	1.87154	3.27656
		0.0755405	-1.11556	0.415083	-0.713484	6.34484	0.362671	1.98628	0.53559	5.73082	7.57669	-2.4006		0.0755405	-1.40657	5.15103	-1.40657	6.5576	1.87223	3.2788
		0.075779	-1.11097	0.45334	-0.75174	6.31041	0.338187	1.96026	0.514167	5.70022	7.54991	-2.41973		0.075779	-1.4168	5.12561	-1.4168	6.54242	1.85441	3.27121
		0.0760174	-1.1125	0.42656	-0.77852	6.2645	0.315233	1.94343	0.494273	5.66196	7.52313	-2.46946		0.0760174	-1.4407	5.09442	-1.4407	6.53512	1.82686	3.26756
		0.0762558	-1.10944	0.399781	-0.820602	6.20712	0.301461	1.94955	0.486622	5.61605	7.46192	-2.52302		0.0762558	-1.45908	5.05296	-1.45908	6.51204	1.79694	3.25602
		0.0764942	-1.11097	0.36535	-0.83973	6.19181	0.312173	1.96944	0.508046	5.5931	7.42367	-2.54597		0.0764942	-1.4629	5.03629	-1.4629	6.49919	1.78669	3.24959
		0.0767326	-1.11403	0.373001	-0.812951	6.21094	0.335127	1.9924	0.538651	5.60075	7.41602	-2.5498		0.0767326	-1.44894	5.04696	-1.44894	6.4959	1.79901	3.24795
		0.0769711	-1.11403	0.422734	-0.774694	6.25302	0.367262	2.01994	0.558544	5.62371	7.43132	-2.53832		0.0769711	-1.42523	5.07513	-1.42523	6.50035	1.82495	3.25018
		0.0772095	-1.10791	0.445688	-0.721135	6.31041	0.391746	2.02759	0.573847	5.68874	7.4734	-2.48094		0.0772095	-1.39759	5.11788	-1.39759	6.51547	1.86014	3.25774
		0.0774479	-1.10944	0.472468	-0.656099	6.40605	0.402458	2.03218	0.575377	5.77673	7.54991	-2.39677		0.0774479	-1.3713	5.18187	-1.3713	6.55317	1.90529	3.27658
		0.0776863	-1.1125	0.460991	-0.640796	6.45578	0.394807	2.02147	0.566196	5.83794	7.63408	-2.30496		0.0776863	-1.36225	5.22486	-1.36225	6.58711	1.9313	3.29355
		0.0779247	-1.11862	0.415083	-0.633145	6.46343	0.376444	1.9924	0.538651	5.84559	7.67616	-2.2973		0.0779247	-1.37995	5.23169	-1.37995	6.61163	1.92587	3.30582
		0.0781631	-1.11403	0.403606	-0.705833	6.3984	0.339718	1.96791	0.512637	5.80351	7.66468	-2.31643		0.0781631	-1.4055	5.19633	-1.4055	6.60183	1.89542	3.30092
		0.0784016	-1.11709	0.445688	-0.767043	6.30658	0.329006	1.97556	0.511106	5.70787	7.592	-2.40825		0.0784016	-1.4226	5.13769	-1.4226	6.56029	1.85754	3.28014
		0.07864	-1.11556	0.480119	-0.805299	6.2492	0.338187	1.98781	0.524879	5.63901	7.50401	-2.51154		0.07864	-1.43402	5.09218	-1.43402	6.5262	1.82908	3.2631
		0.0791168	-1.11556	0.51455	-0.801474	6.23007	0.35349	2.00158	0.53559	5.62371	7.4581	-2.51154		0.0791168	-1.41913	5.07683	-1.41913	6.49596	1.82885	3.24798
		0.0793552	-1.11556	0.537504	-0.740263	6.2798	0.379504	2.04902	0.572317	5.64666	7.45427	-2.51154		0.0793552	-1.39336	5.1037	-1.39336	6.49706	1.85517	3.24853
		0.0795937	-1.11709	0.57576	-0.675227	6.35632	0.422352	2.08268	0.612103	5.73465	7.51166	-2.43503		0.0795937	-1.35217	5.1658	-1.35217	6.51797	1.90682	3.25898
		0.0798321	-1.12015	0.625494	-0.591063	6.43665	0.454487	2.08727	0.630466	5.81116	7.59582	-2.33939		0.0798321	-1.31118	5.22933	-1.31118	6.54051	1.95908	3.27026
		0.0800705	-1.12015	0.671402	-0.503073	6.50169	0.460608	2.08421	0.627406	5.8762	7.67999	-2.28583		0.0800705	-1.28629	5.28478	-1.28629	6.57107	1.99924	3.28554
		0.0803089	-1.11097	0.686704	-0.464817	6.55525	0.460608	2.0735	0.616694	5.92593	7.73737	-2.23227		0.0803089	-1.27298	5.32258	-1.27298	6.59556	2.0248	3.29778
		0.0805473	-1.12015	0.652273	-0.464817	6.57055	0.445305	2.05208	0.59527	5.94123	7.77563	-2.20166		0.0805473	-1.28374	5.33288	-1.28374	6.61662	2.02457	3.30831
		0.0807858	-1.11709	0.625494	-0.522201	6.53612	0.4147	2.03218	0.570786	5.92211	7.77563	-2.22844		0.0807858	-1.31148	5.31334	-1.31148	6.62483	2.00093	3.31241
		0.0810242	-1.1125	0.598714	-0.60254	6.45196	0.396337	2.01841	0.558544	5.83794	7.72589	-2.28965		0.0810242	-1.34008	5.2567	-1.34008	6.59678	1.95831	3.29839
		0.0812626	-1.11403	0.621668	-0.644622	6.39457	0.397867	2.03524	0.560075	5.78056	7.64555	-2.38147		0.0812626	-1.35462	5.2137	-1.35462	6.56833	1.92954	3.28416
		0.081501	-1.11097	0.675227	-0.640796	6.37927	0.4147	2.05361	0.579968	5.76143	7.59965	-2.40442		0.081501	-1.33991	5.20144	-1.33991	6.54134	1.93077	3.27067
		0.0817394	-1.11097	0.659925	-0.587237	6.42135	0.430003	2.06738	0.598331	5.79203	7.61112	-2.38147		0.0817394	-1.32389	5.22399	-1.32389	6.54788	1.95005	3.27394
		0.0819778	-1.11097	0.62932	-0.526027	6.49404	0.442245	2.08574	0.612103	5.85707	7.66468	-2.30113		0.0819778	-1.30098	5.27039	-1.30098	6.57137	1.98471	3.28569
		0.0822163	-1.10791	0.614017	-0.499247	6.55142	0.446836	2.09033	0.615164	5.92976	7.74502	-2.22462		0.0822163	-1.28806	5.32021	-1.28806	6.60827	2.01608	3.30413
		0.0824547	-1.11556	0.606366	-0.464817	6.5782	0.457548	2.09339	0.624345	5.95654	7.79858	-2.20166		0.0824547	-1.2816	5.34819	-1.2816	6.62979	2.03329	3.31489
		0.0826931	-1.10485	0.617843	-0.449514	6.58203	0.47132	2.10105	0.627406	5.96036	7.81006	-2.19401		0.0826931	-1.27129	5.35562	-1.27129	6.62691	2.04217	3.31346
		0.0829315	-1.11403	0.621668	-0.418909	6.58203	0.485092	2.11635	0.639648	5.95271	7.80241	-2.20931		0.0829315	-1.26469	5.35622	-1.26469	6.62092	2.04576	3.31046
		0.0831699	-1.11403	0.610191	-0.395955	6.60116	0.506516	2.124	0.656481	5.97567	7.81388	-2.22079		0.0831699	-1.26064	5.37207	-1.26064	6.63271	2.05571	3.31636
		0.0834084	-1.10944	0.614017	-0.361524	6.63176	0.524879	2.14083	0.665662	5.99862	7.82153	-2.19019		0.0834084	-1.24269	5.38992	-1.24269	6.6326	2.07362	3.3163
		0.0836468	-1.11556	0.617843	-0.346221	6.63176	0.53253	2.15154	0.674844	6.0101	7.83684	-2.20166		0.0836468	-1.24117	5.39957	-1.24117	6.64073	2.0792	3.32037
		0.0838852	-1.10944	0.640797	-0.36535	6.63176	0.523349	2.13777	0.667193	5.99862	7.83301	-2.22079		0.0838852	-1.24766	5.39504	-1.24766	6.6427	2.07369	3.32135
		0.084362	-1.11709	0.659925	-0.369175	6.60498	0.515697	2.13318	0.661072	5.95654	7.79858	-2.23992		0.084362	-1.24965	5.3704	-1.24965	6.62005	2.06038	3.31003
		0.0846004	-1.1125	0.66375	-0.33857	6.59733	0.520288	2.1546	0.676374	5.93741	7.7718	-2.27053		0.0846004	-1.24245	5.36244	-1.24245	6.60489	2.06	3.30244
		0.0848389	-1.11403	0.66375	-0.304139	6.63941	0.546303	2.17603	0.697798	5.97949	7.7718	-2.21697		0.0848389	-1.21785	5.38574	-1.21785	6.60358	2.08394	3.30179
		0.0850773	-1.11403	0.66375	-0.227626	6.70062	0.573847	2.19286	0.720752	6.06748	7.84449	-2.15958		0.0850773	-1.19178	5.44429	-1.19178	6.63607	2.12626	3.31804
		0.0853157	-1.1125	0.679053	-0.154939	6.78096	0.579968	2.19745	0.731463	6.14399	7.94013	-2.07924		0.0853157	-1.16711	5.50838	-1.16711	6.67549	2.17063	3.33775
		0.0855541	-1.11709	0.671402	-0.112857	6.83835	0.579968	2.1898	0.722282	6.20903	8.01664	-2.02186		0.0855541	-1.16013	5.55526	-1.16013	6.71539	2.19757	3.3577
		0.0857925	-1.12168	0.667576	-0.0784259	6.87278	0.575378	2.19286	0.722282	6.23964	8.0549	-2.00656		0.0857925	-1.15745	5.5812	-1.15745	6.73864	2.21187	3.36932
		0.086031	-1.11403	0.69053	-0.0631233	6.90338	0.584559	2.20051	0.731463	6.27407	8.09316	-1.97212		0.086031	-1.14346	5.60914	-1.14346	6.75261	2.23284	3.3763
		0.0862694	-1.12168	0.66375	-0.0401694	6.90338	0.58762	2.2051	0.732994	6.27407	8.09698	-1.9989		0.0862694	-1.15021	5.61084	-1.15021	6.76106	2.23031	3.38053
		0.0865078	-1.11556	0.648448	-0.00956415	6.92634	0.595271	2.21122	0.742175	6.28937	8.10081	-1.98743		0.0865078	-1.14194	5.62215	-1.14194	6.76409	2.24011	3.38204
		0.0867462	-1.10944	0.621668	0.0133898	6.94164	0.610574	2.225	0.751357	6.3085	8.12759	-1.953		0.0867462	-1.13106	5.63852	-1.13106	6.76958	2.25373	3.38479
		0.0869846	-1.10791	0.583412	0.0210411	6.96077	0.622816	2.24183	0.765129	6.3238	8.15819	-1.93387		0.0869846	-1.12869	5.65573	-1.12869	6.78442	2.26352	3.39221
		0.0872231	-1.10332	0.556632	0.00956411	6.96459	0.628937	2.24489	0.77278	6.32763	8.16967	-1.91474		0.0872231	-1.12817	5.6595	-1.12817	6.78768	2.26566	3.39384
		0.0874615	-1.10944	0.529853	0.0210411	6.9799	0.628937	2.2403	0.780432	6.33528	8.18497	-1.91091		0.0874615	-1.1319	5.66797	-1.1319	6.79988	2.26804	3.39994
		0.0876999	-1.12168	0.533678	0.0554719	7.00285	0.633527	2.26172	0.791144	6.36206	8.18114	-1.89561		0.0876999	-1.12141	5.68227	-1.12141	6.80368	2.28043	3.40184
		0.0879383	-1.13852	0.529853	0.0975541	7.04111	0.65036	2.28774	0.806446	6.40414	8.21175	-1.85735		0.0879383	-1.10718	5.71379	-1.10718	6.82097	2.30331	3.41048
		0.0881767	-1.17065	0.537504	0.158764	7.10232	0.676375	2.29998	0.826339	6.46535	8.27679	-1.80762		0.0881767	-1.09187	5.7649	-1.09187	6.85677	2.33651	3.42838
		0.0884151	-1.19973	0.560458	0.216149	7.18648	0.688617	2.31375	0.843172	6.51126	8.338	-1.74641		0.0884151	-1.07452	5.81687	-1.07452	6.89139	2.37117	3.4457
		0.0886536	-1.2441	0.545155	0.281185	7.24387	0.702389	2.32446	0.847763	6.57629	8.39156	-1.69668		0.0886536	-1.06824	5.86262	-1.06824	6.93087	2.39719	3.46543
		0.088892	-1.2793	0.526027	0.319442	7.29743	0.703919	2.30916	0.835521	6.62985	8.45277	-1.63547		0.088892	-1.06982	5.90169	-1.06982	6.97152	2.41593	3.48576
		0.0893688	-1.30991	0.499247	0.304139	7.31273	0.676375	2.26478	0.811037	6.64515	8.50632	-1.58956		0.0893688	-1.08999	5.91405	-1.08999	7.00404	2.41203	3.50202
		0.0896072	-1.33745	0.449514	0.258231	7.27065	0.642709	2.24489	0.777371	6.61837	8.51015	-1.61251		0.0896072	-1.12571	5.8901	-1.12571	7.01581	2.38219	3.50791
		0.0898457	-1.34051	0.430386	0.204672	7.20178	0.633527	2.25866	0.76819	6.56864	8.47572	-1.65077		0.0898457	-1.14113	5.85119	-1.14113	6.99231	2.35503	3.49616
		0.0900841	-1.34357	0.457165	0.208498	7.17501	0.65036	2.29386	0.798795	6.53804	8.42599	-1.67755		0.0900841	-1.12683	5.83215	-1.12683	6.95898	2.35266	3.47949
		0.0903225	-1.34204	0.476294	0.258231	7.19413	0.693208	2.33824	0.843172	6.54186	8.41451	-1.7005		0.0903225	-1.10321	5.84663	-1.10321	6.94984	2.37171	3.47492
		0.0905609	-1.32521	0.48777	0.319442	7.25534	0.732994	2.37496	0.88908	6.59925	8.43746	-1.63547		0.0905609	-1.06303	5.89016	-1.06303	6.95319	2.41356	3.47659
		0.0907993	-1.32215	0.476294	0.407432	7.33951	0.759009	2.38261	0.913564	6.67576	8.51398	-1.57808		0.0907993	-1.0401	5.95368	-1.0401	6.99378	2.45679	3.49689
		0.0910378	-1.30378	0.483945	0.449514	7.38542	0.76666	2.38873	0.918155	6.72932	8.57136	-1.50922		0.0910378	-1.01834	5.99436	-1.01834	7.01271	2.48801	3.50635
		0.0912762	-1.2946	0.460991	0.503073	7.4428	0.757478	2.37955	0.910504	6.79435	8.6364	-1.45566		0.0912762	-1.01206	6.03904	-1.01206	7.05111	2.51349	3.52555
		0.0915146	-1.28389	0.415083	0.552807	7.50401	0.745236	2.35966	0.901322	6.86322	8.71291	-1.40593		0.0915146	-1.01366	6.08654	-1.01366	7.1002	2.53644	3.5501
		0.091753	-1.27471	0.392129	0.560458	7.54609	0.731464	2.33671	0.881429	6.91295	8.78942	-1.34089		0.091753	-1.01644	6.12345	-1.01644	7.1399	2.55351	3.56995
		0.0919914	-1.264	0.36535	0.556632	7.53079	0.714631	2.32293	0.856945	6.90147	8.80473	-1.36767		0.0919914	-1.03262	6.11698	-1.03262	7.1496	2.54218	3.5748
		0.0922298	-1.25635	0.357698	0.522201	7.50784	0.702389	2.31069	0.833991	6.85939	8.77795	-1.39063		0.0922298	-1.04513	6.09017	-1.04513	7.1353	2.52252	3.56765
		0.0924683	-1.24563	0.353873	0.480119	7.48106	0.70545	2.32293	0.843172	6.83644	8.75117	-1.40593		0.0924683	-1.04667	6.0712	-1.04667	7.11786	2.51226	3.55893
		0.0927067	-1.2441	0.33857	0.503073	7.48106	0.720752	2.34742	0.864596	6.83644	8.75117	-1.41358		0.0927067	-1.0388	6.07588	-1.0388	7.11468	2.51854	3.55734
		0.0929451	-1.23339	0.342396	0.526027	7.51549	0.737585	2.36578	0.884489	6.85557	8.77029	-1.38297		0.0929451	-1.02178	6.09804	-1.02178	7.11982	2.53813	3.55991
		0.0931835	-1.23186	0.334744	0.556632	7.53844	0.734525	2.36272	0.893671	6.89	8.78942	-1.35619		0.0931835	-1.01483	6.11725	-1.01483	7.13209	2.55121	3.56604
		0.0934219	-1.22115	0.33857	0.571935	7.53079	0.732994	2.34589	0.879899	6.87852	8.8009	-1.36385		0.0934219	-1.01557	6.11447	-1.01557	7.13003	2.54945	3.56502
		0.0936604	-1.21656	0.342396	0.548981	7.51549	0.717692	2.33365	0.863066	6.85174	8.76647	-1.39063		0.0936604	-1.0255	6.09196	-1.0255	7.11746	2.53323	3.55873
		0.0938988	-1.21809	0.323267	0.533678	7.49253	0.711571	2.32446	0.852354	6.84026	8.75117	-1.43271		0.0938988	-1.04131	6.07701	-1.04131	7.11832	2.51785	3.55916
		0.0941372	-1.20891	0.361524	0.518376	7.48488	0.722282	2.33671	0.856945	6.82879	8.73969	-1.43653		0.0941372	-1.03147	6.07222	-1.03147	7.10368	2.52038	3.55184
		0.094614	-1.21044	0.361524	0.537504	7.49636	0.728404	2.35966	0.872247	6.84026	8.76264	-1.42888		0.094614	-1.02402	6.08788	-1.02402	7.1119	2.53193	3.55595
		0.0948524	-1.21197	0.384478	0.568109	7.52314	0.739115	2.3719	0.884489	6.84791	8.76264	-1.43271		0.0948524	-1.01322	6.10064	-1.01322	7.11386	2.54371	3.55693
		0.0950909	-1.20585	0.384478	0.594889	7.54609	0.755948	2.38261	0.898262	6.87469	8.78177	-1.41358		0.0950909	-1.00098	6.12085	-1.00098	7.12183	2.55993	3.56091
		0.0953293	-1.20891	0.330919	0.636971	7.56522	0.760539	2.3918	0.912034	6.89382	8.8162	-1.42506		0.0953293	-1.00627	6.14098	-1.00627	7.14725	2.56735	3.57363
		0.0955677	-1.20585	0.315616	0.66375	7.59965	0.781963	2.41169	0.930397	6.92443	8.82003	-1.4021		0.0955677	-0.993478	6.16139	-0.993478	7.15487	2.58396	3.57744
		0.0958061	-1.20738	0.273534	0.71731	7.65321	0.795735	2.42699	0.953351	6.98564	8.86594	-1.36002		0.0958061	-0.98347	6.20433	-0.98347	7.1878	2.61043	3.5939
		0.0960445	-1.20279	0.262057	0.789997	7.71825	0.798795	2.42699	0.953351	7.0392	8.9348	-1.30264		0.0960445	-0.969773	6.25338	-0.969773	7.22315	2.6418	3.61157
		0.096283	-1.19514	0.27736	0.763217	7.74503	0.789614	2.39792	0.938048	7.0851	9.00366	-1.25673		0.096283	-0.974111	6.28373	-0.974111	7.25784	2.65481	3.62892
		0.0965214	-1.1982	0.25058	0.755566	7.7412	0.763599	2.37343	0.913564	7.07363	9.01514	-1.24142		0.0965214	-0.987806	6.27722	-0.987806	7.26503	2.64471	3.63251
		0.0967598	-1.19361	0.254406	0.713484	7.7106	0.746767	2.36731	0.892141	7.0545	9.01131	-1.26055		0.0967598	-1.00104	6.26032	-1.00104	7.26136	2.62964	3.63068
		0.0969982	-1.18442	0.27736	0.698181	7.69147	0.742176	2.35966	0.88755	7.02772	8.98836	-1.27968		0.0969982	-1.00079	6.24246	-1.00079	7.24325	2.62084	3.62162
		0.0972366	-1.17677	0.304139	0.732612	7.69529	0.751357	2.37343	0.896731	7.02007	8.97305	-1.30646		0.0972366	-0.989735	6.24243	-0.989735	7.23216	2.62635	3.61608
		0.0974751	-1.17065	0.373001	0.744089	7.7106	0.76513	2.38414	0.912034	7.03155	8.97305	-1.30264		0.0974751	-0.97003	6.25409	-0.97003	7.22412	2.64203	3.61206
		0.0977135	-1.16453	0.418909	0.759392	7.70677	0.771251	2.37649	0.908973	7.02007	8.99601	-1.31794		0.0977135	-0.963876	6.25895	-0.963876	7.22283	2.64754	3.61142
		0.0979519	-1.15535	0.476294	0.747915	7.69147	0.762069	2.36731	0.899792	7.00859	8.97688	-1.33324		0.0979519	-0.959159	6.24751	-0.959159	7.20666	2.64417	3.60333
		0.0981903	-1.14005	0.503073	0.724961	7.67617	0.755948	2.36884	0.901322	7.01624	8.94627	-1.33324		0.0981903	-0.953027	6.23694	-0.953027	7.18996	2.64195	3.59498
		0.0984287	-1.13546	0.495422	0.724961	7.67999	0.76666	2.37955	0.905913	7.01242	8.94627	-1.33324		0.0984287	-0.949913	6.23841	-0.949913	7.18833	2.64425	3.59416
		0.0986671	-1.12168	0.518376	0.71731	7.69147	0.772781	2.39333	0.912034	7.02007	8.96158	-1.32941		0.0986671	-0.942255	6.24942	-0.942255	7.19168	2.65358	3.59584
		0.0989056	-1.10791	0.48777	0.71731	7.68764	0.769721	2.38108	0.913564	7.02007	8.97305	-1.31794		0.0989056	-0.944176	6.24905	-0.944176	7.19323	2.65244	3.59661
		0.099144	-1.10026	0.464817	0.709658	7.67234	0.76513	2.37496	0.904383	7.00477	8.97305	-1.35619		0.099144	-0.957313	6.23984	-0.957313	7.19716	2.64127	3.59858
		0.0993824	-1.0819	0.476294	0.694356	7.65321	0.762069	2.38261	0.904383	6.97799	8.93862	-1.36767		0.0993824	-0.952213	6.22021	-0.952213	7.17242	2.634	3.58621
		0.0998592	-1.07577	0.483945	0.724961	7.65321	0.772781	2.39639	0.915094	6.96651	8.91567	-1.3868		0.0998592	-0.942425	6.21562	-0.942425	7.15805	2.6366	3.57902
		0.100098	-1.06506	0.518376	0.732612	7.68382	0.789614	2.40251	0.934988	6.99329	8.92715	-1.37532		0.100098	-0.927626	6.23602	-0.927626	7.16365	2.6542	3.58182
		0.100336	-1.05435	0.556632	0.755566	7.7106	0.801856	2.40098	0.936518	7.01242	8.95775	-1.34854		0.100336	-0.912	6.25788	-0.912	7.16988	2.67294	3.58494
		0.100574	-1.05129	0.587237	0.767043	7.71442	0.800326	2.39792	0.930397	7.03537	8.97688	-1.33707		0.100574	-0.905878	6.27013	-0.905878	7.176	2.68212	3.588
		0.100813	-1.03293	0.633145	0.75174	7.7106	0.797265	2.40557	0.939579	7.0392	8.99218	-1.32941		0.100813	-0.894974	6.27636	-0.894974	7.17133	2.69069	3.58567
		0.101051	-1.02834	0.66375	0.770869	7.72207	0.806447	2.41934	0.951821	7.03155	8.99601	-1.33707		0.101051	-0.883788	6.28308	-0.883788	7.16687	2.69965	3.58343
		0.10129	-1.01456	0.686704	0.774694	7.72972	0.811038	2.43311	0.959472	7.0545	8.98836	-1.32176		0.10129	-0.870428	6.29068	-0.870428	7.16111	2.71013	3.58056
		0.101528	-1.0115	0.698181	0.786171	7.7565	0.817159	2.42699	0.964063	7.06598	9.01896	-1.30264		0.101528	-0.864849	6.30882	-0.864849	7.17367	2.72199	3.58684
		0.101767	-1.01762	0.686704	0.801474	7.77181	0.817159	2.42087	0.962532	7.08893	9.04574	-1.28733		0.101767	-0.866319	6.32437	-0.866319	7.19069	2.72903	3.59534
		0.102005	-1.02222	0.713484	0.786171	7.76798	0.807977	2.4071	0.944169	7.09658	9.06487	-1.26438		0.102005	-0.86768	6.32803	-0.86768	7.19571	2.73017	3.59785
		0.102243	-1.04517	0.679053	0.782346	7.74503	0.794205	2.39486	0.930397	7.08128	9.05722	-1.29116		0.102243	-0.887673	6.31328	-0.887673	7.20096	2.71281	3.60048
		0.102482	-1.07731	0.728787	0.759392	7.71825	0.785023	2.39945	0.921215	7.06598	9.04192	-1.29881		0.102482	-0.891386	6.30016	-0.891386	7.19155	2.70439	3.59577
		0.10272	-1.11709	0.759392	0.736438	7.68382	0.785023	2.40557	0.928867	7.02772	9.02661	-1.31029		0.10272	-0.89568	6.28089	-0.89568	7.17657	2.69261	3.58829
		0.102959	-1.16912	0.793823	0.724961	7.65704	0.791144	2.40404	0.931927	7.00094	9.00748	-1.34472		0.102959	-0.905944	6.26545	-0.905944	7.17139	2.67975	3.5857
		0.103197	-1.20585	0.843556	0.671402	7.61878	0.786553	2.39333	0.922746	6.98564	8.97688	-1.34854		0.103197	-0.914232	6.24313	-0.914232	7.15736	2.66445	3.57868
		0.103436	-1.2441	0.855033	0.656099	7.592	0.783493	2.39026	0.919685	6.93973	8.96158	-1.35619		0.103436	-0.922603	6.22212	-0.922603	7.14472	2.64976	3.57236
		0.103674	-1.27777	0.870336	0.636971	7.56905	0.783493	2.38414	0.922746	6.90912	8.92332	-1.3868		0.103674	-0.932623	6.19954	-0.932623	7.13217	2.63346	3.56608
		0.103912	-1.29154	0.885638	0.621668	7.5614	0.789614	2.3872	0.919685	6.89382	8.89272	-1.4021		0.103912	-0.935144	6.18676	-0.935144	7.12191	2.62581	3.56095
		0.104151	-1.30531	0.900941	0.644622	7.54992	0.794205	2.39639	0.930397	6.88234	8.89272	-1.42123		0.104151	-0.932342	6.18534	-0.932342	7.11768	2.6265	3.55884
		0.104389	-1.30991	0.923895	0.652273	7.56522	0.789614	2.38567	0.922746	6.88617	8.87359	-1.40975		0.104389	-0.928448	6.18435	-0.928448	7.1128	2.62795	3.5564
		0.104866	-1.30684	0.923895	0.659925	7.56905	0.771251	2.35966	0.904383	6.88617	8.87741	-1.41358		0.104866	-0.936165	6.18243	-0.936165	7.11859	2.62313	3.5593
		0.105104	-1.30378	0.946849	0.640797	7.55374	0.751357	2.33977	0.88908	6.87852	8.86976	-1.44036		0.105104	-0.946942	6.17209	-0.946942	7.11903	2.61257	3.55952
		0.105343	-1.29613	0.962151	0.610191	7.52314	0.731464	2.33518	0.876838	6.83644	8.84298	-1.45566		0.105343	-0.952431	6.14575	-0.952431	7.09818	2.59666	3.54909
		0.105581	-1.30837	0.985105	0.571935	7.46958	0.728404	2.33824	0.878368	6.7867	8.79325	-1.50539		0.105581	-0.961424	6.10899	-0.961424	7.07041	2.57378	3.53521
		0.10582	-1.31297	1.03101	0.548981	7.43132	0.745236	2.3566	0.893671	6.75227	8.75117	-1.5513		0.10582	-0.957209	6.08641	-0.957209	7.04362	2.5646	3.52181
		0.106058	-1.33133	1.0731	0.548981	7.4122	0.769721	2.38108	0.915094	6.72932	8.70526	-1.57043		0.106058	-0.945147	6.07174	-0.945147	7.01689	2.5633	3.50845
		0.106297	-1.36346	1.11135	0.583412	7.41985	0.785023	2.39026	0.927337	6.73697	8.69761	-1.58191		0.106297	-0.938397	6.07968	-0.938397	7.01808	2.57064	3.50904
		0.106535	-1.40019	1.14196	0.583412	7.45428	0.785023	2.38261	0.927337	6.75227	8.72439	-1.54748		0.106535	-0.938793	6.09952	-0.938793	7.03831	2.58036	3.51915
		0.106773	-1.4461	1.15726	0.598714	7.45428	0.774311	2.37343	0.913564	6.7714	8.74734	-1.51687		0.106773	-0.944109	6.10958	-0.944109	7.05368	2.58273	3.52684
		0.107012	-1.48742	1.15726	0.594889	7.46193	0.762069	2.35201	0.896731	6.7714	8.75117	-1.49774		0.107012	-0.956633	6.10909	-0.956633	7.06573	2.57623	3.53286
		0.10725	-1.52873	1.14961	0.552807	7.43515	0.746767	2.33518	0.878368	6.7408	8.73969	-1.50539		0.10725	-0.979184	6.08803	-0.979184	7.06722	2.55442	3.53361
		0.107489	-1.56699	1.15726	0.533678	7.40072	0.731464	2.31528	0.863066	6.70636	8.70908	-1.56278		0.107489	-1.00416	6.06159	-1.00416	7.06576	2.52871	3.53288
		0.107727	-1.58535	1.16109	0.503073	7.35481	0.71004	2.30763	0.849293	6.66428	8.67083	-1.58573		0.107727	-1.01805	6.02805	-1.01805	7.0461	2.505	3.52305
		0.107965	-1.60678	1.14578	0.480119	7.34716	0.711571	2.31375	0.847763	6.6375	8.62492	-1.63929		0.107965	-1.03515	6.00765	-1.03515	7.04281	2.48625	3.5214
		0.108204	-1.60525	1.17256	0.483945	7.31273	0.723813	2.32293	0.864596	6.61455	8.59814	-1.67755		0.108204	-1.02991	5.992	-1.02991	7.0219	2.48105	3.51095
		0.108442	-1.59759	1.21464	0.464817	7.29743	0.734525	2.3413	0.878368	6.6069	8.58284	-1.66225		0.108442	-1.01478	5.98697	-1.01478	7.00175	2.4861	3.50088
		0.108681	-1.59606	1.27203	0.480119	7.2936	0.745236	2.35201	0.88602	6.58777	8.58284	-1.6852		0.108681	-1.00497	5.98864	-1.00497	6.9936	2.49184	3.4968
		0.108919	-1.57617	1.31794	0.449514	7.28595	0.752888	2.34742	0.893671	6.58012	8.57901	-1.68137		0.108919	-0.996001	5.98579	-0.996001	6.98179	2.4949	3.4909
		0.109158	-1.5624	1.31794	0.457165	7.27447	0.754418	2.33671	0.88602	6.56099	8.56754	-1.69668		0.109158	-0.995572	5.97481	-0.995572	6.97038	2.48962	3.48519
		0.109396	-1.55322	1.34854	0.45334	7.24387	0.746767	2.3413	0.884489	6.54186	8.54841	-1.72346		0.109396	-0.994037	5.96042	-0.994037	6.95445	2.48319	3.47723
		0.109634	-1.53638	1.3715	0.42656	7.23239	0.745236	2.33977	0.88602	6.52656	8.5178	-1.72728		0.109634	-0.989675	5.94611	-0.989675	6.93578	2.47822	3.46789
		0.110111	-1.52567	1.36384	0.438037	7.21709	0.749827	2.34283	0.88755	6.51891	8.50632	-1.74259		0.110111	-0.987165	5.93839	-0.987165	6.92556	2.47561	3.46278
		0.11035	-1.50884	1.36002	0.45334	7.21326	0.754418	2.34283	0.895201	6.51126	8.5025	-1.75406		0.11035	-0.981809	5.93579	-0.981809	6.9176	2.47699	3.4588
		0.110588	-1.50119	1.32941	0.472468	7.22091	0.752888	2.3413	0.893671	6.52273	8.49867	-1.74259		0.110588	-0.979453	5.93711	-0.979453	6.91656	2.47883	3.45828
		0.110826	-1.4966	1.33707	0.491596	7.24004	0.737585	2.33518	0.882959	6.54186	8.50632	-1.75024		0.110826	-0.982232	5.94739	-0.982232	6.92962	2.48258	3.46481
		0.111065	-1.48589	1.36384	0.483945	7.24387	0.732994	2.32599	0.869187	6.53421	8.51015	-1.72728		0.111065	-0.97645	5.94666	-0.97645	6.92311	2.4851	3.46155
		0.111303	-1.49354	1.40593	0.472468	7.22856	0.726873	2.32599	0.863066	6.51891	8.51398	-1.73111		0.111303	-0.976487	5.94271	-0.976487	6.9192	2.48311	3.4596
		0.111542	-1.49048	1.44418	0.422734	7.19031	0.729934	2.32446	0.863066	6.50361	8.5025	-1.74259		0.111542	-0.97846	5.92801	-0.97846	6.90647	2.47477	3.45323
		0.11178	-1.50425	1.48627	0.403606	7.16353	0.734525	2.33365	0.875308	6.47683	8.4872	-1.74641		0.11178	-0.973893	5.91594	-0.973893	6.88983	2.47102	3.44492
		0.112019	-1.51496	1.50922	0.392129	7.13292	0.749827	2.33977	0.879899	6.4577	8.46424	-1.78084		0.112019	-0.976045	5.90203	-0.976045	6.87807	2.46299	3.43904
		0.112257	-1.52261	1.53982	0.357698	7.10614	0.752888	2.33824	0.876838	6.41562	8.43364	-1.79997		0.112257	-0.979853	5.87951	-0.979853	6.85937	2.44983	3.42968
		0.112495	-1.5425	1.54365	0.357698	7.07554	0.742176	2.33058	0.873777	6.39266	8.39921	-1.82675		0.112495	-0.988496	5.8577	-0.988496	6.8462	2.4346	3.4231
		0.112734	-1.55169	1.56278	0.361524	7.03728	0.743706	2.33671	0.879899	6.3544	8.3686	-1.85735		0.112734	-0.988387	5.83556	-0.988387	6.82395	2.42359	3.41197
		0.112972	-1.56393	1.57426	0.361524	7.0258	0.759009	2.35813	0.902852	6.34293	8.33035	-1.88413		0.112972	-0.984454	5.82581	-0.984454	6.81027	2.42068	3.40513
		0.113211	-1.5777	1.58191	0.415083	7.02963	0.778902	2.3918	0.928867	6.33145	8.30357	-1.89944		0.113211	-0.969277	5.82609	-0.969277	6.79537	2.42841	3.39768
		0.113449	-1.57923	1.60104	0.460991	7.07171	0.788084	2.40863	0.95029	6.36206	8.31504	-1.88413		0.113449	-0.953085	5.85198	-0.953085	6.80506	2.44945	3.40253
		0.113688	-1.593	1.58573	0.51455	7.1291	0.812568	2.41934	0.964063	6.40796	8.34947	-1.8497		0.113688	-0.940283	5.8883	-0.940283	6.82858	2.47401	3.41429
		0.113926	-1.59453	1.58956	0.556632	7.17501	0.812568	2.4071	0.957942	6.44622	8.39538	-1.79614		0.113926	-0.929137	5.91908	-0.929137	6.84822	2.49497	3.42411
		0.114164	-1.59759	1.61251	0.57576	7.19796	0.797265	2.38414	0.939579	6.46917	8.43364	-1.73876		0.114164	-0.922326	5.93706	-0.922326	6.85939	2.50737	3.42969
		0.114403	-1.60219	1.62781	0.606366	7.18648	0.781963	2.36731	0.922746	6.473	8.44894	-1.74641		0.114403	-0.925609	5.93881	-0.925609	6.86442	2.5066	3.43221
		0.114641	-1.59606	1.62781	0.579586	7.18266	0.769721	2.36272	0.912034	6.46917	8.43746	-1.74641		0.114641	-0.93128	5.93102	-0.93128	6.8623	2.49987	3.43115
		0.115118	-1.59453	1.63164	0.556632	7.16353	0.771251	2.36272	0.915094	6.44239	8.41834	-1.76171		0.115118	-0.93429	5.91536	-0.93429	6.84965	2.49053	3.42482
		0.115356	-1.58382	1.63929	0.568109	7.15588	0.763599	2.35201	0.910504	6.43474	8.41068	-1.78467		0.115356	-0.936323	5.90959	-0.936323	6.84591	2.48663	3.42296
		0.115595	-1.56852	1.6699	0.545155	7.15588	0.762069	2.34895	0.899792	6.43857	8.39538	-1.76554		0.115595	-0.929522	5.90585	-0.929522	6.83537	2.48816	3.41768
		0.115833	-1.55781	1.67755	0.568109	7.15205	0.759009	2.35507	0.902852	6.44622	8.39921	-1.76554		0.115833	-0.922271	5.90962	-0.922271	6.83189	2.49367	3.41594
		0.116072	-1.52873	1.69668	0.591063	7.17118	0.76666	2.36578	0.908973	6.45005	8.41451	-1.75406		0.116072	-0.906091	5.92251	-0.906091	6.8286	2.50821	3.4143
		0.11631	-1.50425	1.69668	0.625494	7.17501	0.788084	2.3872	0.925806	6.44239	8.42216	-1.73493		0.11631	-0.883724	5.92845	-0.883724	6.81218	2.52236	3.40609
		0.116549	-1.48129	1.6852	0.671402	7.19796	0.801856	2.40098	0.94723	6.4577	8.42599	-1.76171		0.116549	-0.873765	5.94282	-0.873765	6.81659	2.53453	3.4083
		0.116787	-1.44916	1.70433	0.694356	7.22856	0.807977	2.41169	0.962532	6.4883	8.42981	-1.73111		0.116787	-0.851511	5.96097	-0.851511	6.81248	2.55473	3.40624
		0.117025	-1.4308	1.70815	0.728786	7.263	0.809507	2.41475	0.964063	6.50743	8.44894	-1.72346		0.117025	-0.842194	5.98027	-0.842194	6.82246	2.56904	3.41123
		0.117264	-1.40784	1.74641	0.75174	7.28595	0.803386	2.40863	0.962532	6.52273	8.47189	-1.69668		0.117264	-0.827418	5.99717	-0.827418	6.82459	2.58488	3.41229
		0.117502	-1.38948	1.77702	0.75174	7.2936	0.801856	2.40404	0.961002	6.55334	8.4872	-1.66607		0.117502	-0.815559	6.01041	-0.815559	6.82597	2.59742	3.41298
		0.117741	-1.37724	1.75024	0.774694	7.30125	0.794205	2.39945	0.957942	6.54951	8.49867	-1.66225		0.117741	-0.815019	6.01231	-0.815019	6.82733	2.59865	3.41367
		0.117979	-1.3604	1.73111	0.755566	7.30508	0.791144	2.39792	0.953351	6.55334	8.49867	-1.64312		0.117979	-0.813933	6.01046	-0.813933	6.8244	2.59827	3.4122
		0.118217	-1.36193	1.7005	0.774694	7.29743	0.798795	2.40557	0.961002	6.56099	8.50632	-1.64312		0.118217	-0.812455	6.01251	-0.812455	6.82496	2.60003	3.41248
		0.118456	-1.35122	1.7005	0.8053	7.32038	0.811038	2.41628	0.973244	6.57247	8.52545	-1.63929		0.118456	-0.802225	6.02905	-0.802225	6.83128	2.61341	3.41564
		0.118694	-1.33745	1.69285	0.835905	7.35099	0.82787	2.42852	0.987017	6.6069	8.55223	-1.59338		0.118694	-0.783018	6.05331	-0.783018	6.83632	2.63514	3.41816
		0.118933	-1.32674	1.6699	0.889464	7.39689	0.835522	2.44229	1.00691	6.64898	8.59814	-1.55895		0.118933	-0.768013	6.08849	-0.768013	6.85651	2.66024	3.42825
		0.119171	-1.30225	1.6699	0.912418	7.4428	0.838582	2.44841	1.0115	6.68724	8.64405	-1.50157		0.119171	-0.750423	6.12064	-0.750423	6.87106	2.68511	3.43553
		0.11941	-1.27471	1.63547	0.923895	7.45428	0.838582	2.44995	1.0115	6.71019	8.67465	-1.47096		0.11941	-0.743357	6.13392	-0.743357	6.87728	2.69528	3.43864
		0.119648	-1.23798	1.62781	0.950674	7.45428	0.82787	2.44535	1.00079	6.72549	8.68613	-1.46714		0.119648	-0.736418	6.13907	-0.736418	6.87549	2.70133	3.43775
		0.119886	-1.19361	1.63929	0.962151	7.4428	0.818689	2.43464	0.990077	6.72549	8.69761	-1.45949		0.119886	-0.72658	6.13811	-0.72658	6.86469	2.70577	3.43235
		0.120363	-1.15382	1.64694	0.985105	7.45045	0.82481	2.43158	0.994668	6.71784	8.68996	-1.47479		0.120363	-0.715316	6.13787	-0.715316	6.85318	2.71127	3.42659
		0.120602	-1.1125	1.65077	0.988931	7.44663	0.82634	2.4377	0.994668	6.72167	8.69378	-1.46714		0.120602	-0.703068	6.13924	-0.703068	6.8423	2.71808	3.42115
		0.12084	-1.07731	1.61251	1.00423	7.46193	0.830931	2.44229	0.994668	6.74845	8.70908	-1.45566		0.12084	-0.696794	6.15102	-0.696794	6.84782	2.72711	3.42391
		0.121078	-1.05129	1.58956	1.03101	7.48871	0.837052	2.44995	1.00232	6.75992	8.71674	-1.44418		0.121078	-0.686663	6.16262	-0.686663	6.84928	2.73798	3.42464
		0.121317	-1.02681	1.59338	1.04632	7.49636	0.841643	2.4576	1.01609	6.7867	8.72439	-1.4174		0.121317	-0.670479	6.17413	-0.670479	6.84461	2.75183	3.42231
		0.121555	-1.01456	1.60486	1.0731	7.50784	0.852355	2.4729	1.02986	6.80966	8.76264	-1.39445		0.121555	-0.65557	6.19641	-0.65557	6.85198	2.77042	3.42599
		0.121794	-0.996201	1.61634	1.11518	7.54609	0.852355	2.47137	1.02833	6.83261	8.79325	-1.36385		0.121794	-0.641689	6.22078	-0.641689	6.86247	2.78955	3.43124
		0.122032	-0.962536	1.60486	1.14961	7.58435	0.860006	2.48055	1.03598	6.87469	8.83151	-1.31411		0.122032	-0.621818	6.2508	-0.621818	6.87262	2.81449	3.43631
		0.122271	-0.927339	1.58573	1.18786	7.61113	0.870718	2.4882	1.04976	6.9053	8.87741	-1.28733		0.122271	-0.605916	6.2782	-0.605916	6.88412	2.83614	3.44206
		0.122509	-0.87378	1.57426	1.21082	7.63408	0.88296	2.50044	1.05741	6.92825	8.91567	-1.24525		0.122509	-0.583433	6.30041	-0.583433	6.88384	2.85849	3.44192
		0.122747	-0.826342	1.53217	1.2376	7.64173	0.879899	2.48973	1.06047	6.9359	8.93862	-1.24142		0.122747	-0.577978	6.30765	-0.577978	6.88563	2.86484	3.44281
		0.122986	-0.768192	1.51687	1.24525	7.64173	0.867657	2.47596	1.04517	6.95121	8.94245	-1.24525		0.122986	-0.574189	6.30876	-0.574189	6.88295	2.86729	3.44147
		0.123224	-0.714633	1.50539	1.2223	7.64939	0.856945	2.46984	1.03905	6.93973	8.9348	-1.22612		0.123224	-0.566816	6.30215	-0.566816	6.86897	2.86767	3.43448
		0.123463	-0.679437	1.49774	1.2376	7.63791	0.849294	2.46678	1.04211	6.93208	8.94245	-1.24908		0.123463	-0.564575	6.30006	-0.564575	6.86464	2.86774	3.43232
		0.123701	-0.644241	1.49774	1.2223	7.62643	0.846234	2.47137	1.03598	6.92443	8.92715	-1.25673		0.123701	-0.560525	6.29066	-0.560525	6.85118	2.86507	3.42559
		0.12394	-0.633529	1.44036	1.2376	7.62643	0.847764	2.4729	1.03905	6.92825	8.91567	-1.27203		0.12394	-0.565852	6.28634	-0.565852	6.8522	2.86025	3.4261
		0.124178	-0.625878	1.42506	1.26438	7.64939	0.860006	2.48514	1.05282	6.94738	8.92715	-1.25673		0.124178	-0.555887	6.30163	-0.555887	6.85751	2.87287	3.42876
		0.124416	-0.621287	1.40593	1.30646	7.68382	0.873778	2.50044	1.06353	6.96651	8.95393	-1.22612		0.124416	-0.543022	6.32442	-0.543022	6.86744	2.8907	3.43372
		0.124655	-0.615166	1.3868	1.34472	7.7259	0.88449	2.5081	1.08036	7.01242	9.00748	-1.18787		0.124655	-0.53206	6.36151	-0.53206	6.89357	2.91472	3.44678
		0.124893	-0.612105	1.39062	1.37915	7.76033	0.88602	2.51116	1.07883	7.05832	9.05722	-1.14578		0.124893	-0.522395	6.39515	-0.522395	6.91754	2.93638	3.45877
		0.125132	-0.607515	1.35237	1.39445	7.77946	0.88602	2.51575	1.08189	7.06598	9.07635	-1.12283		0.125132	-0.521201	6.40558	-0.521201	6.92678	2.94219	3.46339
		0.125608	-0.601394	1.33707	1.4174	7.79476	0.88602	2.50963	1.08189	7.07745	9.08782	-1.12283		0.125608	-0.521284	6.41485	-0.521284	6.93613	2.94678	3.46807
		0.125847	-0.58303	1.33324	1.43271	7.80241	0.876839	2.49738	1.07424	7.09276	9.10313	-1.09605		0.125847	-0.515923	6.42265	-0.515923	6.93857	2.95336	3.46929
		0.126085	-0.573849	1.32941	1.43653	7.80624	0.861536	2.48667	1.06047	7.09658	9.11843	-1.09605		0.126085	-0.52128	6.42647	-0.52128	6.94775	2.9526	3.47388
		0.126324	-0.546304	1.34089	1.42506	7.79094	0.855415	2.47596	1.04823	7.08893	9.11843	-1.09222		0.126324	-0.518216	6.41928	-0.518216	6.93749	2.95053	3.46875
		0.126562	-0.534062	1.35619	1.4021	7.76416	0.844703	2.46678	1.04823	7.06598	9.10313	-1.09605		0.126562	-0.517735	6.40196	-0.517735	6.9197	2.94211	3.45985
		0.126801	-0.515699	1.32941	1.4174	7.7565	0.840112	2.4729	1.04823	7.03155	9.09547	-1.14961		0.126801	-0.525903	6.39116	-0.525903	6.91706	2.93263	3.45853
		0.127039	-0.489684	1.31411	1.42123	7.75268	0.843173	2.48208	1.05282	7.03537	9.0687	-1.14578		0.127039	-0.517166	6.3841	-0.517166	6.90127	2.93347	3.45063
		0.127277	-0.46673	1.26438	1.46331	7.78328	0.850824	2.49126	1.05588	7.0545	9.0687	-1.15343		0.127277	-0.514432	6.39682	-0.514432	6.91126	2.9412	3.45563
		0.127516	-0.434595	1.22995	1.50922	7.83302	0.852355	2.49279	1.06047	7.10423	9.10695	-1.119		0.127516	-0.503938	6.43101	-0.503938	6.93495	2.96354	3.46748
		0.127754	-0.410111	1.21082	1.54365	7.87127	0.861536	2.5035	1.0773	7.14249	9.14521	-1.08075		0.127754	-0.488721	6.46171	-0.488721	6.95043	2.98649	3.47521
		0.127993	-0.394808	1.22995	1.59338	7.90953	0.869187	2.49891	1.07883	7.16927	9.17964	-1.06544		0.127993	-0.476262	6.48995	-0.476262	6.96621	3.00684	3.48311
		0.128231	-0.370324	1.27203	1.59721	7.91336	0.864597	2.49585	1.07271	7.1884	9.20642	-1.03101		0.128231	-0.46174	6.50359	-0.46174	6.96533	3.02092	3.48266
		0.128469	-0.356551	1.28351	1.62016	7.94396	0.855415	2.48514	1.06659	7.2037	9.22172	-1.01954		0.128469	-0.458002	6.51882	-0.458002	6.97683	3.03041	3.48841
		0.128708	-0.34584	1.29116	1.64694	7.96309	0.853885	2.48514	1.062	7.23048	9.2332	-1.01571		0.128708	-0.453329	6.5342	-0.453329	6.98753	3.04043	3.49376
		0.128946	-0.330537	1.31794	1.65459	8.00135	0.855415	2.48667	1.05588	7.24578	9.25615	-0.977455		0.128946	-0.441164	6.55432	-0.441164	6.99548	3.05658	3.49774
		0.129185	-0.333597	1.29498	1.68903	8.02047	0.847764	2.48667	1.06047	7.27639	9.27911	-0.965978		0.129185	-0.441632	6.57269	-0.441632	7.01432	3.06553	3.50716
		0.129423	-0.327476	1.28733	1.68137	8.0396	0.847764	2.4882	1.06659	7.29169	9.31736	-0.939198		0.129423	-0.439815	6.59046	-0.439815	7.03028	3.07532	3.51514
		0.129662	-0.325946	1.2529	1.66607	8.03578	0.852355	2.49279	1.07271	7.29169	9.31736	-0.939198		0.129662	-0.44446	6.58776	-0.44446	7.03222	3.07165	3.51611
		0.1299	-0.329007	1.22612	1.69668	8.0396	0.863066	2.50197	1.08036	7.29552	9.32884	-0.950675		0.1299	-0.444434	6.59493	-0.444434	7.03936	3.07525	3.51968
		0.130138	-0.321355	1.21847	1.7005	8.05491	0.870718	2.5081	1.09107	7.30317	9.32884	-0.939198		0.130138	-0.438252	6.6013	-0.438252	7.03955	3.08152	3.51977
		0.130615	-0.325946	1.18021	1.71963	8.06638	0.870718	2.50656	1.0926	7.31082	9.35179	-0.923895		0.130615	-0.44144	6.61122	-0.44144	7.05266	3.08489	3.52633
		0.130854	-0.321355	1.21082	1.73493	8.06638	0.864597	2.50503	1.08648	7.32612	9.35179	-0.92007		0.130854	-0.435336	6.61628	-0.435336	7.05162	3.09047	3.52581
		0.131092	-0.325946	1.2529	1.72728	8.07786	0.867657	2.50656	1.08495	7.3376	9.36327	-0.908593		0.131092	-0.429574	6.62628	-0.429574	7.05586	3.09835	3.52793
		0.13133	-0.325946	1.29116	1.75406	8.08934	0.864597	2.51269	1.08801	7.32995	9.35562	-0.92007		0.13133	-0.42154	6.62942	-0.42154	7.05096	3.10394	3.52548
		0.131569	-0.322886	1.33707	1.76554	8.08934	0.869187	2.50963	1.09566	7.34525	9.37092	-0.904767		0.131569	-0.409037	6.64002	-0.409037	7.04906	3.11549	3.52453
		0.131807	-0.329007	1.34089	1.79614	8.12377	0.867657	2.5035	1.10026	7.36438	9.39388	-0.889465		0.131807	-0.406002	6.6604	-0.406002	7.0664	3.1272	3.5332
		0.132046	-0.327476	1.36002	1.81527	8.13907	0.869187	2.50503	1.09566	7.39116	9.42065	-0.862685		0.132046	-0.39801	6.67919	-0.39801	7.0772	3.14059	3.5386
		0.132284	-0.324416	1.33707	1.79614	8.13907	0.858476	2.50503	1.08954	7.40263	9.43978	-0.851208		0.132284	-0.405493	6.68392	-0.405493	7.08941	3.13921	3.54471
		0.132523	-0.324416	1.31411	1.80762	8.13524	0.860006	2.51575	1.0926	7.40263	9.44743	-0.874162		0.132523	-0.41071	6.68607	-0.41071	7.09678	3.13768	3.54839
		0.132761	-0.318295	1.29498	1.80379	8.1429	0.867657	2.52034	1.10179	7.41028	9.45509	-0.866511		0.132761	-0.409121	6.69152	-0.409121	7.10064	3.1412	3.55032
		0.132999	-0.324416	1.27585	1.83823	8.1735	0.881429	2.53411	1.11862	7.43324	9.46274	-0.851208		0.132999	-0.401052	6.70947	-0.401052	7.11052	3.15421	3.55526
		0.133238	-0.321355	1.25673	1.87648	8.20028	0.892141	2.53564	1.12474	7.48297	9.50482	-0.824428		0.133238	-0.394946	6.74055	-0.394946	7.1355	3.1728	3.56775
		0.133476	-0.316765	1.27585	1.88413	8.23089	0.88296	2.52187	1.11862	7.51358	9.55073	-0.759392		0.133476	-0.385875	6.76637	-0.385875	7.15224	3.19025	3.57612
		0.133715	-0.319825	1.30263	1.89561	8.23471	0.869187	2.5035	1.09413	7.52123	9.58516	-0.751741		0.133715	-0.390538	6.77746	-0.390538	7.168	3.19346	3.584
		0.133953	-0.316765	1.37915	1.86501	8.23089	0.856945	2.50044	1.08342	7.52123	9.59663	-0.755567		0.133953	-0.388142	6.78042	-0.388142	7.16856	3.19614	3.58428
		0.134192	-0.319825	1.44418	1.83823	8.20793	0.852355	2.50197	1.08648	7.49827	9.59663	-0.774695		0.134192	-0.385412	6.77172	-0.385412	7.15713	3.19315	3.57857
		0.13443	-0.315234	1.48627	1.8344	8.1888	0.860006	2.50656	1.09566	7.48297	9.58133	-0.797649		0.13443	-0.378084	6.76271	-0.378084	7.14079	3.19231	3.5704
		0.134668	-0.309113	1.50539	1.81527	8.18115	0.861536	2.50503	1.0926	7.47532	9.56603	-0.793823		0.134668	-0.374631	6.75451	-0.374631	7.12914	3.18994	3.56457
		0.134907	-0.316765	1.49774	1.8191	8.17733	0.864597	2.50656	1.0926	7.4715	9.57751	-0.801475		0.134907	-0.378355	6.75609	-0.378355	7.13445	3.18887	3.56722
		0.135145	-0.313704	1.49009	1.79997	8.16585	0.861536	2.5035	1.0926	7.46384	9.5622	-0.8053		0.135145	-0.381387	6.74551	-0.381387	7.12689	3.18206	3.56345
		0.135384	-0.321355	1.46714	1.76936	8.13907	0.858476	2.50503	1.09413	7.43324	9.55455	-0.828254		0.135384	-0.393211	6.72749	-0.393211	7.1207	3.16714	3.56035
		0.13586	-0.335128	1.46714	1.76171	8.12759	0.855415	2.50044	1.08954	7.42176	9.52012	-0.855034		0.13586	-0.401058	6.71177	-0.401058	7.11283	3.15536	3.55641
		0.136099	-0.353491	1.48244	1.76936	8.13524	0.856945	2.49891	1.09107	7.41028	9.51247	-0.847382		0.136099	-0.398918	6.71009	-0.398918	7.10901	3.15559	3.5545
		0.136337	-0.387157	1.49009	1.77319	8.11994	0.858476	2.49279	1.08648	7.39881	9.50099	-0.862685		0.136337	-0.406677	6.70086	-0.406677	7.10754	3.14709	3.55377
		0.136576	-0.419292	1.52452	1.76554	8.11229	0.852355	2.4882	1.08036	7.39116	9.50482	-0.870336		0.136576	-0.413123	6.69905	-0.413123	7.11217	3.14296	3.55608
		0.136814	-0.460609	1.56278	1.74258	8.10464	0.850824	2.48055	1.07577	7.38351	9.49334	-0.866511		0.136814	-0.418773	6.69215	-0.418773	7.11092	3.13669	3.55546
		0.137053	-0.498866	1.58191	1.74258	8.08168	0.850824	2.48973	1.07883	7.3682	9.47421	-0.908593		0.137053	-0.42842	6.68052	-0.42842	7.10894	3.12605	3.55447
		0.137291	-0.529471	1.60486	1.71198	8.08168	0.847764	2.49279	1.07577	7.3529	9.44743	-0.908593		0.137291	-0.43382	6.66924	-0.43382	7.10306	3.11771	3.55153
		0.137529	-0.558546	1.59721	1.73111	8.07021	0.847764	2.48055	1.07424	7.35673	9.42831	-0.935372		0.137529	-0.443677	6.66212	-0.443677	7.10579	3.10922	3.5529
		0.137768	-0.573849	1.59338	1.75024	8.07786	0.838582	2.46984	1.07577	7.3529	9.43213	-0.946849		0.137768	-0.450192	6.66419	-0.450192	7.11438	3.107	3.55719
		0.138006	-0.586091	1.57808	1.73493	8.09316	0.832461	2.46525	1.06965	7.36438	9.43978	-0.935372		0.138006	-0.458465	6.66971	-0.458465	7.12818	3.10562	3.56409
		0.138245	-0.598333	1.55513	1.73111	8.08551	0.832461	2.46219	1.06353	7.37968	9.45126	-0.927721		0.138245	-0.465354	6.67232	-0.465354	7.13767	3.10348	3.56883
		0.138483	-0.595272	1.59721	1.70815	8.08551	0.82634	2.45301	1.05282	7.3682	9.45509	-0.912418		0.138483	-0.462494	6.67022	-0.462494	7.13272	3.10386	3.56636
		0.138721	-0.598333	1.61251	1.68903	8.06638	0.818689	2.4377	1.03598	7.3529	9.45509	-0.916244		0.138721	-0.469087	6.65983	-0.469087	7.12891	3.09537	3.56446
		0.13896	-0.595272	1.63547	1.6852	8.05873	0.817159	2.43617	1.03292	7.33377	9.43596	-0.935372		0.13896	-0.46857	6.64952	-0.46857	7.11809	3.09047	3.55904
		0.139198	-0.593742	1.6852	1.65459	8.03578	0.815628	2.43005	1.04058	7.31464	9.413	-0.943024		0.139198	-0.463898	6.63444	-0.463898	7.09834	3.08527	3.54917
		0.139437	-0.598333	1.7005	1.65842	8.01665	0.818689	2.4377	1.03752	7.30699	9.3977	-0.977455		0.139437	-0.466513	6.62619	-0.466513	7.0927	3.07984	3.54635
		0.139675	-0.595272	1.74258	1.63164	7.98987	0.814098	2.43923	1.03292	7.27639	9.37092	-0.985106		0.139675	-0.463043	6.6065	-0.463043	7.06954	3.07173	3.53477
		0.139914	-0.598333	1.76171	1.60486	7.96309	0.809507	2.42852	1.02833	7.26491	9.36327	-0.996583		0.139914	-0.468163	6.59402	-0.468163	7.06218	3.06293	3.53109
		0.140152	-0.599863	1.77319	1.58956	7.94396	0.798795	2.42546	1.02221	7.22665	9.32501	-1.04249		0.140152	-0.477583	6.57008	-0.477583	7.04767	3.04625	3.52383
		0.14039	-0.596803	1.77702	1.54365	7.90188	0.798795	2.42087	1.02068	7.21135	9.30206	-1.05397		0.14039	-0.482499	6.54761	-0.482499	7.0301	3.03255	3.51505
		0.140867	-0.604454	1.74258	1.53982	7.88275	0.794205	2.42087	1.02527	7.18075	9.27528	-1.09222		0.140867	-0.494189	6.52716	-0.494189	7.02135	3.01649	3.51067
		0.141106	-0.598333	1.71963	1.53217	7.87127	0.794205	2.4224	1.02527	7.17309	9.25233	-1.09988		0.141106	-0.496269	6.5147	-0.496269	7.01097	3.00922	3.50549
		0.141344	-0.598333	1.70815	1.50539	7.84449	0.797265	2.42087	1.01915	7.15014	9.24467	-1.09988		0.141344	-0.50023	6.49862	-0.50023	6.99885	2.99919	3.49942
		0.141582	-0.607515	1.7005	1.49774	7.82919	0.795735	2.42393	1.01915	7.13866	9.22172	-1.13813		0.141582	-0.509846	6.48604	-0.509846	6.99589	2.9881	3.49795
		0.141821	-0.599863	1.71963	1.47096	7.81006	0.798795	2.43311	1.03752	7.10806	9.20259	-1.13048		0.141821	-0.500617	6.47069	-0.500617	6.97131	2.98504	3.48566
		0.142059	-0.609045	1.71963	1.48627	7.78328	0.809507	2.4377	1.04211	7.10423	9.19112	-1.16109		0.142059	-0.501998	6.46274	-0.501998	6.96474	2.98037	3.48237
		0.142298	-0.605984	1.73876	1.48627	7.79094	0.807977	2.41934	1.02374	7.10423	9.16434	-1.16109		0.142298	-0.502215	6.45592	-0.502215	6.95813	2.97685	3.47907
		0.142536	-0.602924	1.74641	1.49392	7.79476	0.792674	2.4071	1.01456	7.11954	9.16816	-1.16109		0.142536	-0.505542	6.46016	-0.505542	6.96571	2.97731	3.48285
		0.142775	-0.607515	1.76171	1.49392	7.79094	0.777372	2.39639	1.00079	7.10041	9.17964	-1.16874		0.142775	-0.512365	6.45735	-0.512365	6.96971	2.97249	3.48486
		0.143013	-0.601394	1.77319	1.45566	7.76033	0.76666	2.38414	0.987017	7.0851	9.16051	-1.17256		0.143013	-0.518268	6.438	-0.518268	6.95627	2.95987	3.47813
		0.143251	-0.598333	1.76171	1.40975	7.71825	0.763599	2.37496	0.971714	7.04302	9.12225	-1.19934		0.143251	-0.530239	6.40376	-0.530239	6.934	2.93676	3.467
		0.14349	-0.592212	1.74641	1.38297	7.69529	0.762069	2.38261	0.977835	6.99329	9.08782	-1.24908		0.14349	-0.539783	6.37719	-0.539783	6.91697	2.9187	3.45849
		0.143728	-0.58303	1.7158	1.35619	7.64556	0.771251	2.40251	0.996198	6.97033	9.03809	-1.27586		0.143728	-0.539004	6.34641	-0.539004	6.88542	2.90371	3.44271
		0.143967	-0.576909	1.69285	1.37915	7.64173	0.788084	2.4224	1.01762	6.94356	9.00366	-1.30646		0.143967	-0.532711	6.33385	-0.532711	6.86656	2.90057	3.43328
		0.144205	-0.557016	1.7005	1.39445	7.65321	0.797265	2.42699	1.02986	6.95121	8.99983	-1.28733		0.144205	-0.517585	6.33938	-0.517585	6.85696	2.9109	3.42848
		0.144444	-0.543244	1.7158	1.4174	7.66469	0.804916	2.42699	1.02986	6.96651	9.00748	-1.26438		0.144444	-0.504405	6.34961	-0.504405	6.85402	2.9226	3.42701
		0.144682	-0.527941	1.73876	1.45183	7.69147	0.800326	2.42699	1.02833	6.98181	9.02279	-1.27203		0.144682	-0.498461	6.36693	-0.498461	6.86539	2.93423	3.43269
		0.14492	-0.508047	1.77319	1.44036	7.69912	0.800326	2.41628	1.02833	6.98564	9.02661	-1.24142		0.14492	-0.486575	6.37065	-0.486575	6.85723	2.94204	3.42861
		0.145159	-0.486624	1.78084	1.45183	7.69529	0.788084	2.4071	1.01762	6.98946	9.04574	-1.24908		0.145159	-0.487438	6.37549	-0.487438	6.86293	2.94403	3.43147
		0.145397	-0.4652	1.78849	1.43271	7.68764	0.786553	2.40251	1.0115	6.97416	9.03809	-1.24908		0.145397	-0.485459	6.36693	-0.485459	6.85239	2.94074	3.4262
		0.145636	-0.448367	1.76171	1.40593	7.65704	0.781963	2.39333	1.00232	6.95886	9.02279	-1.24908		0.145636	-0.490158	6.34746	-0.490158	6.83761	2.92865	3.41881
		0.146112	-0.423883	1.72728	1.39062	7.63026	0.76819	2.39026	0.993138	6.92443	8.99601	-1.27203		0.146112	-0.497546	6.3224	-0.497546	6.81995	2.91243	3.40997
		0.146351	-0.40399	1.7158	1.33707	7.59965	0.76666	2.39639	0.997728	6.89	8.95775	-1.29881		0.146351	-0.502967	6.29462	-0.502967	6.79758	2.89582	3.39879
		0.146589	-0.391747	1.6852	1.32559	7.55757	0.781963	2.41322	1.0115	6.85557	8.91949	-1.34089		0.146589	-0.504036	6.26753	-0.504036	6.77156	2.88175	3.38578
		0.146828	-0.365733	1.7005	1.34854	7.55374	0.806447	2.43464	1.03905	6.84026	8.88506	-1.36002		0.146828	-0.484048	6.26055	-0.484048	6.74459	2.88825	3.3723
		0.147066	-0.34584	1.7005	1.3868	7.57287	0.821749	2.45607	1.06812	6.84791	8.87359	-1.36385		0.147066	-0.466024	6.26961	-0.466024	6.73563	2.90179	3.36782
		0.147305	-0.330537	1.6852	1.42888	7.61496	0.841643	2.46066	1.07118	6.87852	8.88124	-1.35619		0.147305	-0.455834	6.29094	-0.455834	6.74678	2.91755	3.37339
		0.147543	-0.309113	1.70815	1.45566	7.65321	0.838582	2.45301	1.06812	6.92443	8.91567	-1.31794		0.147543	-0.442785	6.32074	-0.442785	6.76352	2.93898	3.38176
		0.147781	-0.28922	1.70433	1.47479	7.69147	0.82634	2.44995	1.06047	6.95503	8.94245	-1.29498		0.147781	-0.439131	6.34325	-0.439131	6.78239	2.95206	3.39119
		0.14802	-0.269326	1.69668	1.47861	7.7106	0.82481	2.43464	1.04976	6.97799	8.97305	-1.27586		0.14802	-0.438651	6.35884	-0.438651	6.79749	2.9601	3.39875
		0.148258	-0.249433	1.68137	1.45949	7.70295	0.809507	2.42087	1.03905	6.98946	8.98071	-1.25673		0.148258	-0.441599	6.35705	-0.441599	6.79865	2.95772	3.39932
		0.148497	-0.22954	1.63547	1.45183	7.69147	0.800326	2.40863	1.02833	6.98181	8.99218	-1.27203		0.148497	-0.453496	6.35119	-0.453496	6.80469	2.94885	3.40234
		0.148735	-0.208116	1.63164	1.42506	7.66086	0.797265	2.40863	1.02221	6.94356	8.97305	-1.26055		0.148735	-0.449245	6.32797	-0.449245	6.77721	2.93936	3.38861
		0.148973	-0.183632	1.61634	1.4021	7.63408	0.795735	2.41475	1.02221	6.9206	8.9501	-1.28351		0.148973	-0.451412	6.30917	-0.451412	6.76058	2.92888	3.38029
		0.149212	-0.159147	1.60104	1.39062	7.61113	0.804916	2.43617	1.03598	6.89382	8.91949	-1.31029		0.149212	-0.446663	6.29141	-0.446663	6.73808	2.92237	3.36904
		0.14945	-0.127012	1.60486	1.39828	7.6073	0.82481	2.46984	1.07424	6.87852	8.90037	-1.32176		0.14945	-0.42652	6.28841	-0.42652	6.71493	2.93094	3.35746
		0.149689	-0.0994672	1.59338	1.44801	7.62643	0.849294	2.49126	1.09873	6.90147	8.89272	-1.31794		0.149689	-0.405125	6.3019	-0.405125	6.70703	2.94839	3.35351
		0.149927	-0.0642711	1.60869	1.50539	7.66851	0.867657	2.50503	1.11862	6.93973	8.91949	-1.28351		0.149927	-0.376932	6.334	-0.376932	6.71093	2.97854	3.35547
		0.150166	-0.0306053	1.61634	1.55895	7.73738	0.867657	2.50197	1.12168	6.97799	8.95393	-1.24525		0.150166	-0.359065	6.37107	-0.359065	6.73014	3.006	3.36507
		0.150404	0.00459073	1.60869	1.62399	7.77946	0.866127	2.49126	1.10944	7.02389	8.98453	-1.21847		0.150404	-0.346455	6.40116	-0.346455	6.74761	3.02735	3.37381
		0.150642	0.0413171	1.61251	1.62781	7.82537	0.853885	2.48055	1.10332	7.06215	9.02661	-1.17256		0.150642	-0.33812	6.43031	-0.33812	6.76843	3.0461	3.38422
		0.150881	0.0688618	1.57426	1.65459	7.85215	0.850824	2.47137	1.09413	7.07745	9.06104	-1.14578		0.150881	-0.335668	6.44745	-0.335668	6.78312	3.05589	3.39156
		0.151358	0.0979368	1.5666	1.63929	7.85215	0.850824	2.47902	1.08342	7.08893	9.07635	-1.119		0.151358	-0.329683	6.45279	-0.329683	6.78247	3.06155	3.39123
		0.151596	0.130072	1.55513	1.62016	7.84067	0.849294	2.47902	1.08801	7.09276	9.09165	-1.1037		0.151596	-0.324951	6.45356	-0.324951	6.77851	3.06431	3.38926
		0.151834	0.154557	1.54365	1.62781	7.84067	0.849294	2.47749	1.09566	7.07363	9.08017	-1.13048		0.151834	-0.324663	6.44715	-0.324663	6.77182	3.06125	3.38591
		0.152073	0.185162	1.53217	1.61634	7.83684	0.852355	2.48361	1.09873	7.06598	9.0687	-1.10753		0.152073	-0.314254	6.44072	-0.314254	6.75498	3.06324	3.37749
		0.152311	0.201995	1.48627	1.63929	7.84067	0.856945	2.49126	1.1125	7.0851	9.07252	-1.11518		0.152311	-0.313265	6.44754	-0.313265	6.7608	3.06714	3.3804
		0.15255	0.226479	1.47861	1.6699	7.88275	0.861536	2.50197	1.11862	7.10041	9.08017	-1.09988		0.15255	-0.301751	6.46587	-0.301751	6.76762	3.08206	3.38381
		0.152788	0.250963	1.47479	1.70815	7.92101	0.872248	2.5081	1.1278	7.13101	9.10695	-1.05397		0.152788	-0.28245	6.49186	-0.28245	6.77431	3.10471	3.38716
		0.153027	0.264736	1.47479	1.75024	7.95161	0.876839	2.51728	1.13851	7.16162	9.13756	-1.03101		0.153027	-0.269568	6.518	-0.269568	6.78757	3.12422	3.39378
		0.153265	0.298401	1.47861	1.75406	7.98222	0.879899	2.51881	1.13851	7.19605	9.17199	-0.985106		0.153265	-0.256001	6.54269	-0.256001	6.79869	3.14334	3.39935
		0.153503	0.319825	1.45949	1.76936	7.99369	0.88296	2.50656	1.13239	7.20753	9.20642	-0.954501		0.153503	-0.251303	6.55605	-0.251303	6.80735	3.15237	3.40368
		0.153742	0.34737	1.44801	1.76171	7.97839	0.873778	2.50197	1.12168	7.19605	9.22172	-0.954501		0.153742	-0.253184	6.55242	-0.253184	6.80561	3.14962	3.4028
		0.15398	0.370324	1.42888	1.73493	7.96692	0.873778	2.50963	1.12168	7.1884	9.2179	-0.931547		0.15398	-0.248768	6.54494	-0.248768	6.79371	3.14809	3.39686
		0.154219	0.384096	1.4021	1.74641	7.94779	0.875308	2.51881	1.13239	7.16927	9.21024	-0.950675		0.154219	-0.248089	6.53524	-0.248089	6.78333	3.14357	3.39166
		0.154457	0.413171	1.3868	1.74258	7.93631	0.881429	2.51728	1.14004	7.15014	9.18346	-0.958326		0.154457	-0.242373	6.52095	-0.242373	6.76332	3.13929	3.38166
		0.154696	0.425413	1.36767	1.75406	7.93631	0.887551	2.53105	1.14769	7.15014	9.16816	-0.973629		0.154696	-0.239775	6.51866	-0.239775	6.75843	3.13944	3.37922
		0.154934	0.446837	1.36384	1.79232	7.95544	0.893672	2.54635	1.163	7.16544	9.16434	-0.969803		0.154934	-0.225805	6.53009	-0.225805	6.7559	3.15214	3.37795
		0.155172	0.472851	1.37532	1.80379	7.97839	0.901323	2.54329	1.17065	7.17309	9.17964	-0.950675		0.155172	-0.213692	6.54323	-0.213692	6.75692	3.16477	3.37846
		0.155411	0.486624	1.36002	1.86118	8.01282	0.898262	2.5387	1.16912	7.1884	9.19877	-0.927721		0.155411	-0.205012	6.56225	-0.205012	6.76726	3.17862	3.38363
		0.155649	0.514169	1.35619	1.89561	8.03195	0.901323	2.54176	1.17524	7.21518	9.22555	-0.889465		0.155649	-0.188982	6.58248	-0.188982	6.77146	3.19675	3.38573
		0.155888	0.538653	1.32941	1.92239	8.07786	0.899793	2.53258	1.16759	7.24578	9.25233	-0.855034		0.155888	-0.184684	6.60695	-0.184684	6.79164	3.21113	3.39582
		0.156364	0.569258	1.31029	1.95299	8.10846	0.892141	2.52799	1.15534	7.27256	9.28293	-0.83208		0.156364	-0.180978	6.62896	-0.180978	6.80993	3.22399	3.40497
		0.156603	0.599863	1.27585	1.94152	8.10464	0.879899	2.51422	1.1431	7.30317	9.30971	-0.797649		0.156603	-0.183206	6.63807	-0.183206	6.82128	3.22743	3.41064
		0.156841	0.625878	1.24142	1.92239	8.10081	0.869187	2.50044	1.12933	7.29552	9.32119	-0.782346		0.156841	-0.189631	6.6344	-0.189631	6.82403	3.22238	3.41201
		0.15708	0.654953	1.24525	1.90709	8.08168	0.864597	2.49738	1.1278	7.29169	9.32884	-0.793823		0.15708	-0.189638	6.63073	-0.189638	6.82037	3.22055	3.41018
		0.157318	0.677907	1.24142	1.88796	8.06638	0.873778	2.5081	1.13239	7.26491	9.31736	-0.782346		0.157318	-0.180718	6.61829	-0.180718	6.79901	3.21879	3.3995
		0.157557	0.699331	1.25673	1.88413	8.07021	0.873778	2.51116	1.14004	7.26491	9.31736	-0.809126		0.157557	-0.179496	6.6212	-0.179496	6.8007	3.22085	3.40035
		0.157795	0.717694	1.29881	1.89178	8.07786	0.878369	2.51116	1.14157	7.27256	9.31354	-0.786172		0.157795	-0.162742	6.62618	-0.162742	6.78892	3.23172	3.39446
		0.158033	0.728406	1.30263	1.91856	8.08168	0.881429	2.51116	1.14463	7.27639	9.32884	-0.774695		0.158033	-0.15448	6.63429	-0.15448	6.78877	3.2399	3.39438
		0.158272	0.740648	1.31411	1.92622	8.08551	0.873778	2.52034	1.14769	7.28021	9.32884	-0.786172		0.158272	-0.151919	6.63815	-0.151919	6.79007	3.24312	3.39504
		0.15851	0.749829	1.32559	1.92622	8.08551	0.876839	2.52187	1.15534	7.27256	9.32501	-0.755567		0.15851	-0.139448	6.63609	-0.139448	6.77554	3.24832	3.38777
		0.158749	0.75289	1.31411	1.94917	8.10846	0.88449	2.52034	1.15534	7.29169	9.32884	-0.763218		0.158749	-0.139738	6.64816	-0.139738	6.7879	3.25421	3.39395
		0.158987	0.763602	1.28733	1.95682	8.10464	0.878369	2.51575	1.14616	7.28404	9.33649	-0.747915		0.158987	-0.141084	6.64614	-0.141084	6.78723	3.25253	3.39361
		0.159225	0.768192	1.25673	1.94917	8.10846	0.873778	2.50044	1.14463	7.28404	9.34414	-0.728787		0.159225	-0.145696	6.64586	-0.145696	6.79155	3.25008	3.39578
		0.159464	0.772783	1.2223	1.92622	8.09699	0.864597	2.48973	1.13392	7.28404	9.34414	-0.740264		0.159464	-0.160157	6.63905	-0.160157	6.7992	3.23944	3.3996
		0.159702	0.789616	1.20699	1.90326	8.08168	0.852355	2.48208	1.11556	7.26108	9.32119	-0.74409		0.159702	-0.166787	6.62073	-0.166787	6.78752	3.22697	3.39376
		0.159941	0.794207	1.20317	1.89178	8.05108	0.850824	2.48208	1.11556	7.24578	9.30971	-0.767044		0.159941	-0.170938	6.60637	-0.170938	6.77731	3.21772	3.38865
		0.160179	0.8141	1.21082	1.88796	8.04343	0.853885	2.49279	1.1278	7.22665	9.29441	-0.770869		0.160179	-0.161966	6.59816	-0.161966	6.76013	3.2181	3.38006
		0.160418	0.830933	1.21464	1.89178	8.04725	0.861536	2.50197	1.12933	7.2343	9.28293	-0.770869		0.160418	-0.154676	6.59944	-0.154676	6.75412	3.22238	3.37706
		0.160656	0.849296	1.2223	1.93387	8.06256	0.864597	2.50197	1.13545	7.25343	9.30206	-0.774695		0.160656	-0.146332	6.6165	-0.146332	6.76283	3.23508	3.38142
		0.160894	0.875311	1.23377	1.94534	8.09316	0.863066	2.50044	1.14157	7.25726	9.31354	-0.747915		0.160894	-0.134386	6.6295	-0.134386	6.76388	3.24756	3.38194
		0.161133	0.887553	1.24142	1.98743	8.11229	0.858476	2.49738	1.13545	7.28404	9.32119	-0.732613		0.161133	-0.126027	6.64455	-0.126027	6.77058	3.25926	3.38529
		0.16161	0.907446	1.26055	1.98743	8.12759	0.850824	2.48208	1.12474	7.29552	9.35179	-0.702008		0.16161	-0.121181	6.65837	-0.121181	6.77956	3.2686	3.38978
		0.161848	0.924279	1.26055	1.9683	8.14672	0.840112	2.4729	1.12015	7.31082	9.37475	-0.679054		0.161848	-0.12266	6.67056	-0.12266	6.79322	3.27395	3.39661
		0.162086	0.931931	1.23377	1.96447	8.12759	0.829401	2.46525	1.1125	7.30317	9.37475	-0.686705		0.162086	-0.130887	6.66211	-0.130887	6.793	3.26561	3.3965
		0.162325	0.945703	1.2529	1.92622	8.10081	0.833991	2.45913	1.10485	7.29934	9.3671	-0.686705		0.162325	-0.130211	6.65088	-0.130211	6.78109	3.26033	3.39054
		0.162563	0.944173	1.26055	1.91474	8.07403	0.835522	2.47596	1.11097	7.27256	9.35179	-0.694356		0.162563	-0.126291	6.63548	-0.126291	6.76177	3.25459	3.38089
		0.162802	0.953354	1.28733	1.91856	8.07021	0.840112	2.47902	1.12168	7.26491	9.34414	-0.694356		0.162802	-0.116126	6.63312	-0.116126	6.74925	3.2585	3.37462
		0.16304	0.950294	1.28351	1.89561	8.07786	0.841643	2.48361	1.12474	7.26108	9.33266	-0.686705		0.16304	-0.116809	6.62967	-0.116809	6.74648	3.25643	3.37324
		0.163279	0.948764	1.29881	1.92239	8.07403	0.840112	2.48055	1.12321	7.25726	9.33649	-0.702008		0.163279	-0.115179	6.6311	-0.115179	6.74628	3.25796	3.37314
		0.163517	0.948764	1.32176	1.92622	8.07786	0.837052	2.46984	1.12168	7.26874	9.33649	-0.675228		0.163517	-0.107683	6.63432	-0.107683	6.742	3.26332	3.371
		0.163755	0.945703	1.31794	1.92239	8.07403	0.830931	2.46219	1.10944	7.25726	9.34797	-0.671402		0.163755	-0.113053	6.63234	-0.113053	6.74539	3.25964	3.3727
		0.163994	0.942643	1.32941	1.92622	8.05873	0.809507	2.44841	1.09413	7.24578	9.34032	-0.675228		0.163994	-0.118478	6.62246	-0.118478	6.74094	3.25199	3.37047
		0.164232	0.944173	1.34472	1.89178	8.05873	0.801856	2.43464	1.08495	7.2343	9.33649	-0.667577		0.164232	-0.122992	6.61581	-0.122992	6.7388	3.24641	3.3694
		0.164471	0.936521	1.34089	1.89561	8.02813	0.797265	2.42699	1.07883	7.21135	9.32119	-0.682879		0.164471	-0.127436	6.59822	-0.127436	6.72565	3.23539	3.36283
		0.164709	0.945703	1.36384	1.86118	8.00517	0.804916	2.43617	1.08342	7.19222	9.29823	-0.686705		0.164709	-0.121579	6.58241	-0.121579	6.70399	3.23042	3.352
		0.164948	0.942643	1.36384	1.84588	7.98604	0.809507	2.44076	1.08954	7.17309	9.27911	-0.690531		0.164948	-0.120011	6.56799	-0.120011	6.688	3.22399	3.344
		0.165186	0.944173	1.36767	1.8344	7.95926	0.809507	2.44382	1.09413	7.14631	9.25998	-0.721136		0.165186	-0.123142	6.55077	-0.123142	6.67391	3.21381	3.33696
		0.165424	0.947233	1.39828	1.81145	7.94396	0.815628	2.44995	1.09873	7.12719	9.24085	-0.728787		0.165424	-0.117714	6.53861	-0.117714	6.65632	3.21045	3.32816
		0.165663	0.945703	1.38297	1.8191	7.93248	0.817159	2.44229	1.10332	7.11571	9.20642	-0.759392		0.165663	-0.122397	6.52355	-0.122397	6.64595	3.20058	3.32297
		0.165901	0.953354	1.4174	1.83823	7.93248	0.809507	2.43617	1.0972	7.11188	9.19494	-0.755567		0.165901	-0.114333	6.52145	-0.114333	6.63579	3.20356	3.31789
		0.16614	0.950294	1.42888	1.84205	7.94014	0.804916	2.42852	1.08495	7.11954	9.17964	-0.747915		0.16614	-0.113837	6.52004	-0.113837	6.63388	3.2031	3.31694
		0.166616	0.951824	1.43653	1.8497	7.94014	0.795735	2.4224	1.0773	7.10806	9.19494	-0.763218		0.166616	-0.119301	6.52198	-0.119301	6.64128	3.20134	3.32064
		0.166855	0.956415	1.46331	1.82292	7.92866	0.786553	2.41475	1.07271	7.09658	9.19877	-0.740264		0.166855	-0.11609	6.51617	-0.11609	6.63226	3.20004	3.31613
		0.167093	0.950294	1.46331	1.82292	7.92101	0.783493	2.4071	1.06965	7.09276	9.19112	-0.736438		0.167093	-0.117246	6.51029	-0.117246	6.62753	3.19652	3.31377
		0.167332	0.948764	1.49392	1.8191	7.90188	0.781963	2.41169	1.07271	7.0851	9.19112	-0.755567		0.167332	-0.115836	6.50597	-0.115836	6.62181	3.19507	3.3109
		0.16757	0.948764	1.49009	1.79614	7.88275	0.778902	2.40251	1.06506	7.0851	9.18346	-0.732613		0.16757	-0.116141	6.49618	-0.116141	6.61232	3.19002	3.30616
		0.167809	0.941112	1.48627	1.79614	7.86745	0.76666	2.38873	1.05894	7.06598	9.17199	-0.747915		0.167809	-0.124266	6.48334	-0.124266	6.6076	3.17954	3.3038
		0.168047	0.938052	1.50922	1.76554	7.84449	0.751357	2.38108	1.0467	7.02772	9.15286	-0.755567		0.168047	-0.129767	6.46206	-0.129767	6.59182	3.16615	3.29591
		0.168285	0.92887	1.54748	1.73876	7.81006	0.751357	2.38873	1.05129	7.02007	9.12225	-0.774695		0.168285	-0.127837	6.44467	-0.127837	6.57251	3.15842	3.28625
		0.168524	0.915098	1.58956	1.73111	7.79476	0.759009	2.39333	1.05741	6.98946	9.09547	-0.797649		0.168524	-0.123815	6.42933	-0.123815	6.55314	3.15276	3.27657
		0.168762	0.908977	1.61634	1.7158	7.77946	0.763599	2.39026	1.06047	6.97799	9.08017	-0.789998		0.168762	-0.118414	6.41903	-0.118414	6.53744	3.15031	3.26872
		0.169001	0.892144	1.62016	1.72346	7.76798	0.759009	2.38108	1.05282	6.97416	9.06104	-0.793823		0.169001	-0.121519	6.40913	-0.121519	6.53065	3.1438	3.26532
		0.169239	0.884492	1.63547	1.71963	7.76033	0.752888	2.36425	1.04211	6.95886	9.05339	-0.782346		0.169239	-0.122286	6.4001	-0.122286	6.52238	3.13891	3.26119
		0.169477	0.87225	1.63547	1.70433	7.7412	0.737585	2.35201	1.0268	6.93973	9.03809	-0.801475		0.169477	-0.135078	6.38428	-0.135078	6.51935	3.1246	3.25968
		0.169716	0.855417	1.64694	1.69285	7.71442	0.720752	2.34742	1.01762	6.92825	9.02279	-0.820603		0.169716	-0.144567	6.36974	-0.144567	6.51431	3.11259	3.25715
		0.169954	0.850827	1.6699	1.6699	7.69912	0.711571	2.33365	1.00691	6.9053	8.99601	-0.824428		0.169954	-0.148023	6.35177	-0.148023	6.49979	3.10187	3.2499
		0.170193	0.830933	1.67755	1.65842	7.66469	0.713101	2.33518	1.00997	6.87469	8.97305	-0.847382		0.170193	-0.152256	6.3303	-0.152256	6.48255	3.08902	3.24128
		0.170431	0.826342	1.6852	1.64312	7.64939	0.713101	2.33365	1.00385	6.85557	8.94627	-0.851208		0.170431	-0.153054	6.31411	-0.153054	6.46716	3.08053	3.23358
		0.17067	0.818691	1.7005	1.60869	7.61878	0.71004	2.32599	1.01303	6.84026	8.93097	-0.870336		0.17067	-0.158603	6.29793	-0.158603	6.45653	3.06966	3.22827
		0.170908	0.804919	1.73493	1.62781	7.6073	0.70851	2.32752	1.00997	6.82113	8.89272	-0.885639		0.170908	-0.153365	6.2832	-0.153365	6.43657	3.06492	3.21828
		0.171146	0.797267	1.76554	1.61251	7.59583	0.70545	2.32446	1.00538	6.80201	8.88506	-0.881813		0.171146	-0.151972	6.27431	-0.151972	6.42628	3.06117	3.21314
[truncated: 19,314 more rows]

## Sheet: Fig3b
	Non-oscillatory profile

## Sheet: Fig3c_Source data
									#DIV/0!	#DIV/0!	#DIV/0!	#DIV/0!	#DIV/0!	#DIV/0!
			Shot
[truncated: 20,000 more rows]

## Sheet: Fig3c
	Oscillatory profile

## Sheet: Fig5_Source data
	Shot	Time [ms]	Measured displacement [μm]	Expontential fit for displacement	Residual term (Exp fit - measured displacement)	Residual/amplitude
[truncated: 25 more rows]
